# Supplementary material for: (E)-2-(3,5-Di­meth­oxy­benzyl­idene)indan-1-one
Source: IUCrdata. 2020 Jun 12;5(Pt 6):x200759. doi: 10.1107/S2414314620007592 (PMC9462231; doi:10.1107/S2414314620007592)
Supplement: Supplementary file 1 [file x-05-x200759-sup1.cif]

##############################################################################
#                                                                            #
# This CIF contains the data for a data article accepted for                 #
# publication in IUCrData. It conforms to the requirements of                #
# Notes for Authors for IUCrData, and has been                               #
# peer reviewed under the auspices of IUCrData.                              #
#                                                                            #
# Full details of the Crystallographic Information File format               #
# are given in the paper "The Crystallographic Information File (CIF):       #
# a New Standard Archive File for Crystallography" by S. R. Hall, F. H.      #
# Allen and I. D. Brown [Acta Cryst. (1991), A47, 655-685].                  #
#                                                                            #
# The current version of the core CIF dictionary is obtainable from          #
# ftp://ftp.iucr.org/pub/cif_core.dic.                                       #
#                                                                            #
# Software is freely available for graphical display of the structure(s)     #
# in this CIF. For information consult the CIF software page                 #
# http://www.iucr.org/resources/cif/software.                                #
#                                                                            #
# This file may be used for bona fide research purposes within the           #
# scientific community so long as proper attribution is given to the data    # 
# article from which it was obtained.                                        #
#                                                                            #
##############################################################################
data_global
_audit_creation_method     'APEX3 v2018.1-0'
_journal_date_recd_electronic     2020-06-02
_journal_date_accepted     2020-06-04
_journal_name_full     'IUCrData'
_journal_year     2020
_journal_volume     5
_journal_issue      6
_journal_page_first     0
_journal_page_last     0
_journal_paper_category     HO
_journal_paper_doi     10.1107/S2414314620007592
_journal_coeditor_code     BT4094
_publ_contact_author_name     'Joseph C. Sloop'
_publ_contact_author_address
;
School of Science and Technology, H-3209
Georgia Gwinnett College
1000 University Center Lane
Lawrenceville, GA 30043
;
_publ_contact_author_email     jsloop@ggc.edu
_publ_contact_author_fax     ?
_publ_contact_author_phone     678-485-5021
_publ_section_title
;
(<i>E</i>)-2-(3,5-Dimethoxybenzylidene)indan-1-one
;
loop_
    _publ_author_name
    _publ_author_footnote
    _publ_author_address
    'Encarnacion-Thomas, Elvia' .
;
School of Science and Technology, H-3209
Georgia Gwinnett College
1000 University Center Lane
Lawrenceville, GA 30043
USA
;
    'Sommer, Roger D.' .
;
North Carolina State University
Molecular Education, Technology, and Research Innovation Center
2620 Yarbrough Dr.
Raleigh, NC 27695
USA
;
    'Mallia, Ajay' .
;
School of Science and Technology, H-3209
Georgia Gwinnett College
1000 University Center Lane
Lawrenceville, GA 30043
USA
;
    'Sloop, Joseph' .
;
School of Science and Technology, H-3209
Georgia Gwinnett College
1000 University Center Lane
Lawrenceville, GA 30043
USA
;
_publ_section_synopsis
;
The title compound was prepared <i>via</i> a Claisen-Schmidt condensation
through a solventless, green synthesis technique. The resulting crystals
formed in the monoclinic space group <i>P</i>2~1~/<i>c</i>, and adopting the
common <i>E</i> configuration.
;
data_I
_database_code_depnum_ccdc_archive 'CCDC 1894469'
_chemical_name_systematic
;
(<i>E</i>)-2-(3,5-Dimethoxybenzylidene)indan-1-one
;
_chemical_name_common     '1 JSloop'
_chemical_formula_moiety     'C18 H16 O3'
_chemical_formula_sum     'C18 H16 O3'
_chemical_formula_iupac     ?
_chemical_formula_weight     280.31
_chemical_melting_point     ?
_space_group_crystal_system     monoclinic
_space_group_name_H-M_alt     'P 1 21/c 1'
_space_group_name_Hall     '-P 2ybc'
loop_
    _space_group_symop_operation_xyz
    'x, y, z'
    '-x, y+1/2, -z+1/2'
    '-x, -y, -z'
    'x, -y-1/2, z-1/2'
_cell_length_a     7.7611(4)
_cell_length_b     7.2894(4)
_cell_length_c     24.0331(13)
_cell_angle_alpha     90
_cell_angle_beta     93.5573(12)
_cell_angle_gamma     90
_cell_volume     1357.02(13)
_cell_formula_units_Z     4
_cell_measurement_reflns_used     242
_cell_measurement_theta_min     3.0329
_cell_measurement_theta_max     33.0880
_cell_measurement_temperature     100.(2)
_exptl_crystal_description     needle
_exptl_crystal_colour     colourless
_exptl_crystal_size_max     0.389
_exptl_crystal_size_mid     0.117
_exptl_crystal_size_min     0.054
_exptl_crystal_density_diffrn     1.372
_exptl_crystal_density_meas     ?
_exptl_crystal_density_method     'not measured'
_exptl_crystal_F_000     592
_exptl_absorpt_coefficient_mu     0.093
_exptl_absorpt_correction_type     multi-scan
_exptl_absorpt_process_details
;
(SADABS; Krause <i>et al.</i>, 2015)
;
_exptl_absorpt_correction_T_min     0.95
_exptl_absorpt_correction_T_max     0.99
_exptl_special_details
;
;
_diffrn_ambient_temperature     100(2)
_diffrn_source     'fine-focus sealed tube'
_diffrn_radiation_type     MoK\a
_diffrn_radiation_wavelength     0.71073
_diffrn_radiation_monochromator     graphite
_diffrn_measurement_device_type     'Bruker-Nonius X8 Kappa APEXII'
_diffrn_measurement_method     'phi and omega scans'
_diffrn_detector_area_resol_mean     8.3333
_diffrn_reflns_number     30838
_diffrn_reflns_av_R_equivalents     0.0402
_diffrn_reflns_av_unetI/netI     0.0288
_diffrn_reflns_theta_min     2.63
_diffrn_reflns_theta_max     33.29
_diffrn_reflns_theta_full     33.29
_diffrn_measured_fraction_theta_max     0.997
_diffrn_measured_fraction_theta_full     0.997
_diffrn_reflns_limit_h_min     -11
_diffrn_reflns_limit_h_max     11
_diffrn_reflns_limit_k_min     -11
_diffrn_reflns_limit_k_max     11
_diffrn_reflns_limit_l_min     -37
_diffrn_reflns_limit_l_max     37
_refine_special_details
;
All hydrogen atoms were seen in the difference map of later
refinements, but were placed at calculated positions and refined using a
riding model, setting isotropic displacement parameters to 1.2 or 1.5 times
that of the parent atom for ring H atoms and methyl groups respectively.
;
_reflns_number_total     5231
_reflns_number_gt     4087
_reflns_threshold_expression     'I > 2\s(I)'
_refine_ls_structure_factor_coef     Fsqd
_refine_ls_matrix_type     full
_refine_ls_R_factor_all     0.0612
_refine_ls_R_factor_gt     0.0437
_refine_ls_wR_factor_gt     0.1136
_refine_ls_wR_factor_ref     0.1232
_refine_ls_goodness_of_fit_ref     1.023
_refine_ls_restrained_S_all     1.023
_refine_ls_number_reflns     5231
_refine_ls_number_parameters     192
_refine_ls_number_restraints     0
_refine_ls_number_constraints     ?
_refine_ls_hydrogen_treatment     constr
_refine_ls_weighting_scheme     calc
_refine_ls_weighting_details
              'w=1/[\s^2^(Fo^2^)+(0.0695P)^2^+0.2851P] where P=(Fo^2^+2Fc^2^)/3'
_atom_sites_solution_hydrogens     geom
_atom_sites_solution_primary     direct
_atom_sites_solution_secondary     difmap
_refine_ls_shift/su_max     0.001
_refine_ls_shift/su_mean     0.000
_refine_diff_density_max     0.609
_refine_diff_density_min     -0.240
_refine_ls_extinction_method     none
_refine_ls_extinction_coef     ?
loop_
    _atom_type_symbol
    _atom_type_description
    _atom_type_scat_dispersion_real
    _atom_type_scat_dispersion_imag
    _atom_type_scat_source
    C C 0.0033 0.0016 'International Tables Vol C Tables 4.2.6.8 and 6.1.1.4'
    H H 0.0000 0.0000 'International Tables Vol C Tables 4.2.6.8 and 6.1.1.4'
    O O 0.0106 0.0060 'International Tables Vol C Tables 4.2.6.8 and 6.1.1.4'
_computing_data_collection
;
<i>Instrument Service</i> (Bruker, 2017)
;
_computing_cell_refinement
;
APEX3 (Bruker, 2017)
;
_computing_data_reduction
;
SAINT (Bruker, 2017)
;
_computing_structure_solution
;
<i>SHELXT</i> (Sheldrick, 2015a)
;
_computing_structure_refinement
;
<i>SHELXL2016/6</i> (Sheldrick, 2015b)
;
_computing_molecular_graphics
;
Mercury (Macrae <i>et al.</i>, 2020)
;
_computing_publication_material
;
publcif (Westrip, 2010)
;
loop_
    _atom_site_type_symbol
    _atom_site_label
    _atom_site_fract_x
    _atom_site_fract_y
    _atom_site_fract_z
    _atom_site_U_iso_or_equiv
    _atom_site_adp_type
    _atom_site_calc_flag
    _atom_site_occupancy
    _atom_site_disorder_assembly
    _atom_site_disorder_group
    O O1 0.47855(9) 0.17474(11) 0.33135(3) 0.01698(15) Uani d 1 . .
    O O2 1.03362(8) 0.10918(10) 0.58143(3) 0.01475(14) Uani d 1 . .
    O O3 0.48827(9) 0.32457(10) 0.64602(3) 0.01472(14) Uani d 1 . .
    C C1 0.37431(12) 0.23058(12) 0.36368(4) 0.01126(16) Uani d 1 . .
    C C2 0.40164(11) 0.24728(12) 0.42550(4) 0.01007(15) Uani d 1 . .
    C C3 0.23699(11) 0.31671(12) 0.44870(4) 0.01069(16) Uani d 1 . .
    H H3A 0.191109 0.227118 0.474981 0.013 Uiso calc 1 . .
    H H3B 0.256199 0.435489 0.468075 0.013 Uiso calc 1 . .
    C C4 0.11611(11) 0.33843(12) 0.39744(4) 0.01048(16) Uani d 1 . .
    C C5 0.19615(12) 0.29325(12) 0.34906(4) 0.01129(16) Uani d 1 . .
    C C6 0.11094(12) 0.30860(13) 0.29642(4) 0.01457(18) Uani d 1 . .
    H H6 0.168019 0.279979 0.263676 0.017 Uiso calc 1 . .
    C C7 -0.05951(13) 0.36685(14) 0.29328(4) 0.01710(19) Uani d 1 . .
    H H7 -0.120329 0.378944 0.257935 0.021 Uiso calc 1 . .
    C C8 -0.14259(12) 0.40795(13) 0.34182(4) 0.01618(18) Uani d 1 . .
    H H8 -0.260325 0.444422 0.339062 0.019 Uiso calc 1 . .
    C C9 -0.05538(12) 0.39621(12) 0.39403(4) 0.01333(17) Uani d 1 . .
    H H9 -0.111664 0.427002 0.426756 0.016 Uiso calc 1 . .
    C C10 0.55633(12) 0.20333(12) 0.44993(4) 0.01049(16) Uani d 1 . .
    H H10 0.63798 0.160868 0.425033 0.013 Uiso calc 1 . .
    C C11 0.62038(11) 0.20978(12) 0.50842(4) 0.00944(15) Uani d 1 . .
    C C12 0.79305(11) 0.15891(12) 0.52012(4) 0.01034(15) Uani d 1 . .
    H H12 0.86179 0.122965 0.490626 0.012 Uiso calc 1 . .
    C C13 0.86425(11) 0.16081(12) 0.57468(4) 0.01032(15) Uani d 1 . .
    C C14 0.76564(11) 0.21385(12) 0.61855(4) 0.01067(16) Uani d 1 . .
    H H14 0.813948 0.214673 0.655848 0.013 Uiso calc 1 . .
    C C15 0.59412(11) 0.26573(12) 0.60630(4) 0.01004(15) Uani d 1 . .
    C C16 0.52038(11) 0.26358(12) 0.55215(4) 0.01045(15) Uani d 1 . .
    H H16 0.40318 0.298291 0.544834 0.013 Uiso calc 1 . .
    C C17 1.10933(12) 0.09692(13) 0.63704(4) 0.01411(17) Uani d 1 . .
    H H17A 1.229061 0.054895 0.636091 0.021 Uiso calc 1 . .
    H H17B 1.043717 0.009564 0.658384 0.021 Uiso calc 1 . .
    H H17C 1.107152 0.217881 0.654776 0.021 Uiso calc 1 . .
    C C18 0.54517(13) 0.30032(15) 0.70314(4) 0.01596(18) Uani d 1 . .
    H H18A 0.57173 0.170604 0.710108 0.024 Uiso calc 1 . .
    H H18B 0.453887 0.339485 0.726921 0.024 Uiso calc 1 . .
    H H18C 0.648975 0.374224 0.711613 0.024 Uiso calc 1 . .
loop_
    _atom_site_aniso_label
    _atom_site_aniso_U_11
    _atom_site_aniso_U_22
    _atom_site_aniso_U_33
    _atom_site_aniso_U_12
    _atom_site_aniso_U_13
    _atom_site_aniso_U_23
    O1 0.0152(3) 0.0258(4) 0.0101(3) 0.0022(3) 0.0025(2) -0.0029(3)
    O2 0.0093(3) 0.0234(3) 0.0114(3) 0.0048(2) -0.0004(2) -0.0017(2)
    O3 0.0125(3) 0.0249(4) 0.0069(3) 0.0053(3) 0.0018(2) -0.0017(2)
    C1 0.0120(4) 0.0128(4) 0.0089(4) -0.0009(3) 0.0004(3) -0.0003(3)
    C2 0.0117(4) 0.0111(4) 0.0074(3) -0.0006(3) 0.0009(3) -0.0002(3)
    C3 0.0112(4) 0.0120(4) 0.0090(3) 0.0004(3) 0.0015(3) -0.0008(3)
    C4 0.0108(4) 0.0096(3) 0.0110(4) -0.0010(3) 0.0002(3) 0.0002(3)
    C5 0.0119(4) 0.0119(4) 0.0099(4) -0.0007(3) -0.0007(3) 0.0004(3)
    C6 0.0155(4) 0.0170(4) 0.0109(4) -0.0010(3) -0.0017(3) 0.0006(3)
    C7 0.0164(4) 0.0177(4) 0.0165(4) -0.0009(3) -0.0053(3) 0.0025(3)
    C8 0.0121(4) 0.0142(4) 0.0218(5) 0.0007(3) -0.0021(3) 0.0023(3)
    C9 0.0116(4) 0.0126(4) 0.0159(4) 0.0006(3) 0.0012(3) 0.0014(3)
    C10 0.0117(4) 0.0116(4) 0.0083(3) 0.0002(3) 0.0012(3) -0.0007(3)
    C11 0.0100(4) 0.0097(3) 0.0086(3) -0.0002(3) 0.0006(3) -0.0004(3)
    C12 0.0110(4) 0.0116(4) 0.0086(3) 0.0012(3) 0.0016(3) -0.0005(3)
    C13 0.0089(4) 0.0112(4) 0.0109(4) 0.0009(3) 0.0007(3) -0.0002(3)
    C14 0.0103(4) 0.0125(4) 0.0092(4) 0.0011(3) 0.0004(3) -0.0005(3)
    C15 0.0101(4) 0.0121(4) 0.0080(4) 0.0006(3) 0.0017(3) -0.0010(3)
    C16 0.0094(4) 0.0127(4) 0.0093(4) 0.0011(3) 0.0003(3) -0.0004(3)
    C17 0.0123(4) 0.0165(4) 0.0132(4) 0.0014(3) -0.0025(3) -0.0011(3)
    C18 0.0172(4) 0.0238(5) 0.0071(4) 0.0020(3) 0.0022(3) -0.0007(3)
_geom_special_details
;
All esds (except the esd in the dihedral angle between two l.s. planes)
are estimated using the full covariance matrix.  The cell esds are taken
into account individually in the estimation of esds in distances, angles
and torsion angles; correlations between esds in cell parameters are only
used when they are defined by crystal symmetry.  An approximate (isotropic)
treatment of cell esds is used for estimating esds involving l.s. planes.
;
loop_
    _geom_bond_atom_site_label_1
    _geom_bond_atom_site_label_2
    _geom_bond_site_symmetry_2
    _geom_bond_distance
    _geom_bond_publ_flag
    O1 C1 . 1.2255(11) ?
    O2 C13 . 1.3673(11) ?
    O2 C17 . 1.4289(11) ?
    O3 C15 . 1.3665(11) ?
    O3 C18 . 1.4267(11) ?
    C1 C5 . 1.4777(13) ?
    C1 C2 . 1.4929(12) ?
    C2 C10 . 1.3421(12) ?
    C2 C3 . 1.5127(13) ?
    C3 C4 . 1.5098(13) ?
    C3 H3A . 0.99 ?
    C3 H3B . 0.99 ?
    C4 C5 . 1.3913(12) ?
    C4 C9 . 1.3935(12) ?
    C5 C6 . 1.3951(12) ?
    C6 C7 . 1.3869(14) ?
    C6 H6 . 0.95 ?
    C7 C8 . 1.3999(15) ?
    C7 H7 . 0.95 ?
    C8 C9 . 1.3908(13) ?
    C8 H8 . 0.95 ?
    C9 H9 . 0.95 ?
    C10 C11 . 1.4623(12) ?
    C10 H10 . 0.95 ?
    C11 C16 . 1.4006(12) ?
    C11 C12 . 1.4020(12) ?
    C12 C13 . 1.3912(12) ?
    C12 H12 . 0.95 ?
    C13 C14 . 1.3952(12) ?
    C14 C15 . 1.3975(12) ?
    C14 H14 . 0.95 ?
    C15 C16 . 1.3890(12) ?
    C16 H16 . 0.95 ?
    C17 H17A . 0.98 ?
    C17 H17B . 0.98 ?
    C17 H17C . 0.98 ?
    C18 H18A . 0.98 ?
    C18 H18B . 0.98 ?
    C18 H18C . 0.98 ?
loop_
    _geom_angle_atom_site_label_1
    _geom_angle_atom_site_label_2
    _geom_angle_atom_site_label_3
    _geom_angle_site_symmetry_1
    _geom_angle_site_symmetry_3
    _geom_angle
    _geom_angle_publ_flag
    C13 O2 C17 . . 117.69(7) ?
    C15 O3 C18 . . 118.00(7) ?
    O1 C1 C5 . . 126.64(8) ?
    O1 C1 C2 . . 126.83(8) ?
    C5 C1 C2 . . 106.53(7) ?
    C10 C2 C1 . . 118.94(8) ?
    C10 C2 C3 . . 132.21(8) ?
    C1 C2 C3 . . 108.84(7) ?
    C4 C3 C2 . . 103.34(7) ?
    C4 C3 H3A . . 111.1 ?
    C2 C3 H3A . . 111.1 ?
    C4 C3 H3B . . 111.1 ?
    C2 C3 H3B . . 111.1 ?
    H3A C3 H3B . . 109.1 ?
    C5 C4 C9 . . 119.79(8) ?
    C5 C4 C3 . . 111.71(8) ?
    C9 C4 C3 . . 128.50(8) ?
    C4 C5 C6 . . 121.84(8) ?
    C4 C5 C1 . . 109.53(8) ?
    C6 C5 C1 . . 128.63(8) ?
    C7 C6 C5 . . 118.09(9) ?
    C7 C6 H6 . . 121.0 ?
    C5 C6 H6 . . 121.0 ?
    C6 C7 C8 . . 120.48(9) ?
    C6 C7 H7 . . 119.8 ?
    C8 C7 H7 . . 119.8 ?
    C9 C8 C7 . . 121.00(9) ?
    C9 C8 H8 . . 119.5 ?
    C7 C8 H8 . . 119.5 ?
    C8 C9 C4 . . 118.77(9) ?
    C8 C9 H9 . . 120.6 ?
    C4 C9 H9 . . 120.6 ?
    C2 C10 C11 . . 130.87(8) ?
    C2 C10 H10 . . 114.6 ?
    C11 C10 H10 . . 114.6 ?
    C16 C11 C12 . . 119.40(8) ?
    C16 C11 C10 . . 123.99(8) ?
    C12 C11 C10 . . 116.61(8) ?
    C13 C12 C11 . . 120.34(8) ?
    C13 C12 H12 . . 119.8 ?
    C11 C12 H12 . . 119.8 ?
    O2 C13 C12 . . 115.58(8) ?
    O2 C13 C14 . . 123.71(8) ?
    C12 C13 C14 . . 120.70(8) ?
    C13 C14 C15 . . 118.42(8) ?
    C13 C14 H14 . . 120.8 ?
    C15 C14 H14 . . 120.8 ?
    O3 C15 C16 . . 115.30(8) ?
    O3 C15 C14 . . 122.96(8) ?
    C16 C15 C14 . . 121.73(8) ?
    C15 C16 C11 . . 119.40(8) ?
    C15 C16 H16 . . 120.3 ?
    C11 C16 H16 . . 120.3 ?
    O2 C17 H17A . . 109.5 ?
    O2 C17 H17B . . 109.5 ?
    H17A C17 H17B . . 109.5 ?
    O2 C17 H17C . . 109.5 ?
    H17A C17 H17C . . 109.5 ?
    H17B C17 H17C . . 109.5 ?
    O3 C18 H18A . . 109.5 ?
    O3 C18 H18B . . 109.5 ?
    H18A C18 H18B . . 109.5 ?
    O3 C18 H18C . . 109.5 ?
    H18A C18 H18C . . 109.5 ?
    H18B C18 H18C . . 109.5 ?
loop_
    _geom_torsion_atom_site_label_1
    _geom_torsion_atom_site_label_2
    _geom_torsion_atom_site_label_3
    _geom_torsion_atom_site_label_4
    _geom_torsion_site_symmetry_1
    _geom_torsion_site_symmetry_2
    _geom_torsion_site_symmetry_3
    _geom_torsion_site_symmetry_4
    _geom_torsion
    _geom_torsion_publ_flag
    O1 C1 C2 C10 . . . . 2.20(14) ?
    C5 C1 C2 C10 . . . . -178.24(8) ?
    O1 C1 C2 C3 . . . . -178.27(9) ?
    C5 C1 C2 C3 . . . . 1.28(9) ?
    C10 C2 C3 C4 . . . . 179.41(10) ?
    C1 C2 C3 C4 . . . . -0.03(9) ?
    C2 C3 C4 C5 . . . . -1.36(9) ?
    C2 C3 C4 C9 . . . . 179.02(9) ?
    C9 C4 C5 C6 . . . . 1.74(14) ?
    C3 C4 C5 C6 . . . . -177.92(8) ?
    C9 C4 C5 C1 . . . . -178.10(8) ?
    C3 C4 C5 C1 . . . . 2.24(10) ?
    O1 C1 C5 C4 . . . . 177.40(9) ?
    C2 C1 C5 C4 . . . . -2.16(10) ?
    O1 C1 C5 C6 . . . . -2.42(16) ?
    C2 C1 C5 C6 . . . . 178.02(9) ?
    C4 C5 C6 C7 . . . . -1.47(14) ?
    C1 C5 C6 C7 . . . . 178.33(9) ?
    C5 C6 C7 C8 . . . . -0.26(14) ?
    C6 C7 C8 C9 . . . . 1.73(15) ?
    C7 C8 C9 C4 . . . . -1.46(14) ?
    C5 C4 C9 C8 . . . . -0.24(13) ?
    C3 C4 C9 C8 . . . . 179.35(9) ?
    C1 C2 C10 C11 . . . . 178.55(9) ?
    C3 C2 C10 C11 . . . . -0.85(17) ?
    C2 C10 C11 C16 . . . . 1.67(15) ?
    C2 C10 C11 C12 . . . . -178.08(9) ?
    C16 C11 C12 C13 . . . . 0.36(13) ?
    C10 C11 C12 C13 . . . . -179.87(8) ?
    C17 O2 C13 C12 . . . . -175.86(8) ?
    C17 O2 C13 C14 . . . . 4.54(13) ?
    C11 C12 C13 O2 . . . . -179.86(8) ?
    C11 C12 C13 C14 . . . . -0.25(13) ?
    O2 C13 C14 C15 . . . . 179.29(8) ?
    C12 C13 C14 C15 . . . . -0.29(13) ?
    C18 O3 C15 C16 . . . . 169.35(8) ?
    C18 O3 C15 C14 . . . . -11.69(13) ?
    C13 C14 C15 O3 . . . . -178.18(8) ?
    C13 C14 C15 C16 . . . . 0.72(13) ?
    O3 C15 C16 C11 . . . . 178.37(8) ?
    C14 C15 C16 C11 . . . . -0.61(13) ?
    C12 C11 C16 C15 . . . . 0.06(13) ?
    C10 C11 C16 C15 . . . . -179.69(8) ?
_shelx_hkl_file
;
   1   0   0   10.04    0.18
   1   0   0   10.18    0.21
  -1   0   0   10.18    0.19
  -1   0   0   10.33    0.19
  -1   0   0   10.15    0.19
  -1   0   0   10.20    0.19
   1   0   0   10.19    0.19
  -2   0   0  197.96    3.50
  -2   0   0  201.69    3.50
   2   0   0  217.73    3.50
   2   0   0  196.57    3.44
   2   0   0  207.77    3.69
  -2   0   0  204.54    3.41
   2   0   0  197.67    3.42
   3   0   0  228.09    3.90
   3   0   0  222.60    3.86
  -3   0   0  234.42    3.81
  -3   0   0  226.54    3.93
  -3   0   0  228.95    3.83
  -4   0   0    0.51    0.08
   4   0   0    0.47    0.12
   4   0   0    0.74    0.11
  -4   0   0    0.75    0.08
   4   0   0    0.72    0.06
  -5   0   0   -0.05    0.07
   5   0   0   -0.12    0.10
   5   0   0   -0.04    0.10
   5   0   0    0.06    0.02
  -5   0   0   -0.06    0.07
  -6   0   0    3.08    0.17
   6   0   0    2.93    0.21
  -6   0   0    3.01    0.16
   6   0   0    2.83    0.24
  -7   0   0    8.39    0.28
   7   0   0    8.21    0.35
   7   0   0    8.34    0.39
   8   0   0   11.66    0.46
   8   0   0   12.58    0.51
  -8   0   0   12.64    0.37
   9   0   0    0.03    0.15
  -9   0   0   -0.05    0.11
   9   0   0   -0.08    0.18
  10   0   0   -0.24    0.20
  10   0   0    0.39    0.22
  11   0   0    8.68    0.56
  11   0   0    8.20    0.49
   0  -1   0    0.73    0.06
   0  -1   0    0.61    0.06
   0  -1   0    0.63    0.05
   1  -1   0    0.41    0.07
  -1  -1   0    0.48    0.03
  -1  -1   0    0.49    0.03
   1  -1   0    0.45    0.08
   1  -1   0    0.42    0.07
   1  -1   0    0.44    0.06
   1   1   0    0.46    0.06
  -1   1   0    0.36    0.07
   1   1   0    0.45    0.05
  -1   1   0    0.41    0.06
   1   1   0    0.51    0.06
   2  -1   0   15.02    0.32
   2  -1   0   15.07    0.32
   2  -1   0   15.60    0.35
   2  -1   0   14.81    0.34
   2   1   0   15.55    0.33
  -2   1   0   15.44    0.33
  -2   1   0   15.18    0.33
   2   1   0   14.91    0.32
   2   1   0   14.52    0.33
   3  -1   0    0.73    0.09
  -3  -1   0    0.68    0.04
  -3  -1   0    0.72    0.05
   3  -1   0    0.78    0.11
   3  -1   0    0.66    0.10
  -3  -1   0    0.68    0.04
   3  -1   0    0.79    0.11
   3  -1   0    0.62    0.08
   3   1   0    0.49    0.10
   3   1   0    0.54    0.09
  -3   1   0    0.75    0.09
  -3   1   0    0.61    0.09
   3   1   0    0.63    0.08
  -4  -1   0    6.68    0.16
  -4  -1   0    6.99    0.16
   4  -1   0    6.70    0.25
   4  -1   0    6.99    0.21
   4  -1   0    6.68    0.27
  -4  -1   0    6.84    0.16
   4   1   0    6.67    0.26
   4   1   0    6.72    0.24
  -4   1   0    6.82    0.22
  -4   1   0    7.02    0.23
  -5  -1   0    2.69    0.11
   5  -1   0    2.69    0.14
  -5  -1   0    2.82    0.11
  -5  -1   0    2.66    0.11
   5  -1   0    2.74    0.21
   5  -1   0    2.40    0.21
   5   1   0    2.51    0.21
   5   1   0    2.66    0.19
  -5   1   0    2.99    0.17
  -5   1   0    2.35    0.16
   6  -1   0    0.01    0.06
   6  -1   0    0.10    0.12
  -6  -1   0    0.06    0.06
   6  -1   0   -0.03    0.13
  -6  -1   0    0.06    0.06
   6   1   0    0.03    0.12
  -6   1   0   -0.01    0.09
   6   1   0    0.06    0.10
  -6   1   0   -0.08    0.08
   7  -1   0    2.30    0.24
  -7  -1   0    2.37    0.14
   7  -1   0    2.46    0.12
   7  -1   0    2.19    0.25
   7   1   0    2.26    0.24
  -7   1   0    2.25    0.19
   7   1   0    2.88    0.25
  -8  -1   0    0.74    0.11
   8  -1   0    1.00    0.20
   8  -1   0    0.94    0.24
  -8   1   0    0.56    0.14
   8   1   0    1.09    0.19
   8   1   0    0.48    0.19
   9  -1   0    0.23    0.17
   9  -1   0    0.27    0.21
  -9   1   0    0.07    0.13
   9   1   0   -0.03    0.19
   9   1   0   -0.27    0.13
  10  -1   0   -0.11    0.22
  10  -1   0    0.00    0.18
  10   1   0   -0.08    0.24
  10   1   0    0.09    0.17
 -10   1   0    0.19    0.14
  11  -1   0    7.77    0.48
  11  -1   0    7.54    0.57
  11   1   0    7.94    0.54
  11   1   0    7.99    0.50
   0  -2   0  933.34   16.24
   0  -2   0  937.15   16.21
   0  -2   0 1000.00   16.25
   0   2   0  977.35   16.23
  -1  -2   0  286.03    5.00
  -1  -2   0  286.46    4.85
   1  -2   0  279.59    4.78
   1  -2   0  286.85    4.94
   1  -2   0  285.86    5.08
  -1  -2   0  296.67    4.90
   1  -2   0  283.91    4.79
  -1   2   0  285.77    4.86
   1   2   0  284.00    4.88
   1   2   0  285.24    4.97
   2  -2   0   17.08    0.40
  -2  -2   0   17.94    0.33
  -2  -2   0   18.17    0.33
   2  -2   0   17.17    0.40
   2  -2   0   17.42    0.39
   2  -2   0   17.32    0.39
   2   2   0   17.68    0.38
  -2   2   0   17.73    0.40
   2   2   0   16.97    0.38
   2   2   0   18.13    0.38
  -2   2   0   17.37    0.40
   3  -2   0   69.37    1.26
   3  -2   0   65.73    1.25
   3  -2   0   68.23    1.28
  -3  -2   0   71.23    1.14
   3  -2   0   69.18    1.28
   3  -2   0   69.40    1.28
   3   2   0   69.16    1.25
   3   2   0   67.93    1.24
   3   2   0   69.03    1.26
  -3   2   0   68.95    1.26
  -3   2   0   68.87    1.27
   4  -2   0    0.08    0.09
   4  -2   0   -0.08    0.09
   4  -2   0    0.16    0.10
   4  -2   0    0.19    0.10
   4  -2   0    0.06    0.08
  -4   2   0    0.14    0.10
   4   2   0    0.20    0.09
   4   2   0    0.23    0.10
   4   2   0    0.12    0.07
  -4   2   0    0.16    0.10
  -5  -2   0    7.55    0.15
   5  -2   0    7.81    0.26
   5  -2   0    8.04    0.32
  -5  -2   0    7.93    0.16
   5  -2   0    7.51    0.30
  -5   2   0    7.29    0.28
   5   2   0    7.55    0.28
  -5   2   0    7.62    0.29
   5   2   0    7.14    0.27
   5   2   0    7.17    0.30
   6  -2   0    1.39    0.14
  -6  -2   0    1.64    0.07
   6  -2   0    1.62    0.20
  -6  -2   0    1.58    0.07
   6  -2   0    1.53    0.20
  -6   2   0    1.27    0.16
   6   2   0    1.51    0.18
   6   2   0    1.77    0.20
   7  -2   0    3.87    0.20
  -7  -2   0    4.06    0.12
   7  -2   0    3.55    0.28
   7  -2   0    3.65    0.30
  -7   2   0    3.51    0.25
   7   2   0    3.87    0.27
   7   2   0    3.74    0.28
   8  -2   0    5.67    0.35
   8  -2   0    5.66    0.38
   8  -2   0    6.04    0.23
  -8   2   0    6.00    0.33
   8   2   0    6.37    0.38
   8   2   0    5.85    0.33
   9  -2   0   -0.15    0.21
   9  -2   0    0.06    0.16
   9   2   0   -0.09    0.19
   9   2   0    0.08    0.17
  -9   2   0    0.12    0.15
  10  -2   0    2.67    0.33
  10  -2   0    2.35    0.34
 -10   2   0    2.84    0.28
  10   2   0    2.43    0.33
  10   2   0    3.50    0.35
  11  -2   0    0.27    0.25
  11  -2   0   -0.24    0.27
  11   2   0    0.32    0.22
 -11   2   0    0.53    0.20
  11   2   0    0.41    0.26
   0  -3   0   -0.08    0.08
   0  -3   0    0.02    0.09
   0  -3   0    0.18    0.08
   0   3   0   -0.03    0.08
   1  -3   0    7.02    0.19
  -1  -3   0    6.72    0.23
   1  -3   0    6.89    0.23
   1  -3   0    6.56    0.23
   1  -3   0    6.51    0.24
  -1  -3   0    7.16    0.20
  -1  -3   0    6.74    0.21
  -1   3   0    6.66    0.24
   1   3   0    7.06    0.23
   1   3   0    7.23    0.20
   2  -3   0   15.42    0.37
  -2  -3   0   15.60    0.33
   2  -3   0   16.54    0.41
  -2  -3   0   15.09    0.38
   2  -3   0   15.38    0.39
   2  -3   0   15.91    0.41
   2   3   0   15.65    0.38
  -2   3   0   16.26    0.41
   3  -3   0   -0.03    0.08
   3  -3   0   -0.05    0.10
  -3  -3   0    0.05    0.04
   3  -3   0   -0.02    0.09
   3  -3   0    0.15    0.10
  -3  -3   0    0.00    0.05
  -3   3   0   -0.10    0.09
   3   3   0   -0.02    0.08
   3   3   0    0.01    0.07
   4  -3   0    0.81    0.14
   4  -3   0    0.98    0.14
   4  -3   0    0.92    0.13
   4  -3   0    1.03    0.15
  -4  -3   0    0.95    0.05
   4  -3   0    0.91    0.14
   4   3   0    0.77    0.13
  -4   3   0    0.53    0.12
   4   3   0    0.72    0.11
   4   3   0    0.90    0.12
   5  -3   0   12.81    0.42
   5  -3   0   12.86    0.39
   5  -3   0   12.49    0.42
   5  -3   0   12.61    0.42
  -5   3   0   12.89    0.41
   5   3   0   12.97    0.39
   5   3   0   13.41    0.41
   5   3   0   13.22    0.39
   6  -3   0    2.62    0.25
   6  -3   0    2.25    0.23
   6  -3   0    2.40    0.19
   6   3   0    2.29    0.22
   6   3   0    2.25    0.19
   6   3   0    2.38    0.21
  -6   3   0    2.31    0.22
   7  -3   0    0.01    0.18
   7  -3   0    0.33    0.12
   7  -3   0    0.11    0.15
   7   3   0    0.10    0.16
   7   3   0    0.34    0.13
  -7   3   0    0.26    0.16
   8  -3   0    1.17    0.26
   8  -3   0    1.02    0.22
   8  -3   0    0.71    0.14
   8   3   0    0.83    0.18
  -8   3   0    0.61    0.18
   8   3   0    1.08    0.22
   9  -3   0    0.46    0.23
   9  -3   0    0.72    0.23
  -9   3   0    0.87    0.21
   9   3   0    0.43    0.22
   9   3   0    0.86    0.20
  10  -3   0    1.37    0.31
  10  -3   0    1.21    0.27
  10   3   0    0.71    0.26
 -10   3   0    1.19    0.24
  10   3   0    1.26    0.25
  11  -3   0    1.35    0.31
  11  -3   0    1.26    0.33
  11   3   0    0.77    0.25
 -11   3   0    1.17    0.25
  11   3   0    1.01    0.31
   0  -4   0    4.94    0.21
   0  -4   0    4.48    0.22
   0  -4   0    4.26    0.20
   0   4   0    4.31    0.19
   0   4   0    4.01    0.20
   1  -4   0  132.75    2.40
  -1  -4   0  140.86    2.37
  -1  -4   0  133.57    2.37
   1  -4   0  136.04    2.41
   1  -4   0  133.21    2.42
   1  -4   0  139.53    2.34
  -1  -4   0  137.67    2.42
   1   4   0  138.58    2.36
   1   4   0  136.12    2.40
  -1   4   0  136.96    2.41
   2  -4   0    5.53    0.26
   2  -4   0    5.74    0.25
   2  -4   0    5.69    0.26
  -2  -4   0    5.85    0.20
  -2  -4   0    6.03    0.25
   2  -4   0    5.54    0.21
  -2  -4   0    5.58    0.20
   2   4   0    5.73    0.18
  -2   4   0    6.02    0.27
   2   4   0    5.93    0.23
   3  -4   0    0.94    0.13
   3  -4   0    0.78    0.14
   3  -4   0    0.81    0.15
  -3  -4   0    0.71    0.08
   3  -4   0    0.47    0.12
  -3  -4   0    0.96    0.09
  -3  -4   0    0.69    0.12
  -3   4   0    0.74    0.14
   3   4   0    0.70    0.12
  -4  -4   0    0.94    0.08
   4  -4   0    0.74    0.15
   4  -4   0    0.75    0.15
  -4  -4   0    0.84    0.08
  -4  -4   0    0.55    0.11
   4  -4   0    0.93    0.16
  -4  -4   0    0.80    0.08
   4  -4   0    0.75    0.15
   4  -4   0    0.61    0.13
  -4   4   0    0.85    0.15
   4   4   0    0.71    0.12
   5  -4   0   18.57    0.56
   5  -4   0   18.34    0.55
   5  -4   0   18.86    0.52
   5  -4   0   19.16    0.54
   5  -4   0   18.45    0.54
  -5   4   0   18.42    0.54
   5   4   0   18.88    0.50
   6  -4   0    1.55    0.21
   6  -4   0    1.65    0.22
   6  -4   0    1.44    0.19
   6  -4   0    1.77    0.23
  -6   4   0    1.43    0.22
   6   4   0    1.91    0.21
   6   4   0    1.76    0.18
   7  -4   0   -0.15    0.18
   7  -4   0    0.12    0.15
   7  -4   0   -0.04    0.13
   7   4   0    0.03    0.14
   7   4   0    0.08    0.14
   7   4   0   -0.09    0.13
  -7   4   0    0.01    0.15
   8  -4   0    0.57    0.17
   8  -4   0    1.05    0.23
   8  -4   0    1.03    0.26
   8   4   0    0.84    0.20
  -8   4   0    0.70    0.19
   8   4   0    0.76    0.19
   9  -4   0    0.54    0.26
   9  -4   0    0.42    0.21
   9  -4   0    0.22    0.15
   9   4   0    0.43    0.18
   9   4   0    0.29    0.22
  -9   4   0    0.40    0.21
  10  -4   0    3.51    0.40
  10  -4   0    2.88    0.37
  10   4   0    3.88    0.36
 -10   4   0    3.53    0.35
  11  -4   0    1.49    0.32
  11  -4   0    1.38    0.34
 -11   4   0    1.83    0.30
  11   4   0    1.56    0.29
   0  -5   0    0.10    0.10
   0  -5   0   -0.11    0.06
   0  -5   0    0.01    0.10
   0  -5   0    0.03    0.11
   0   5   0    0.15    0.09
   0   5   0   -0.12    0.09
  -1  -5   0    0.88    0.12
  -1  -5   0    1.16    0.16
   1  -5   0    0.86    0.14
   1  -5   0    0.93    0.14
  -1  -5   0    1.30    0.15
   1  -5   0    0.79    0.13
   1  -5   0    0.93    0.10
   1   5   0    1.07    0.15
   1   5   0    0.99    0.12
  -1   5   0    0.89    0.14
  -2  -5   0    0.22    0.10
   2  -5   0    0.34    0.13
  -2  -5   0    0.29    0.11
   2  -5   0    0.28    0.10
  -2  -5   0    0.30    0.10
   2  -5   0    0.28    0.13
   2  -5   0    0.14    0.12
   2   5   0    0.37    0.08
  -2   5   0    0.27    0.13
   2   5   0    0.39    0.11
  -3  -5   0    0.12    0.08
   3  -5   0    0.27    0.14
  -3  -5   0    0.28    0.12
   3  -5   0    0.21    0.13
  -3  -5   0    0.26    0.08
   3  -5   0    0.09    0.10
   3  -5   0    0.21    0.13
   3   5   0    0.22    0.12
  -3   5   0    0.20    0.14
  -4  -5   0    0.38    0.10
   4  -5   0    0.32    0.12
  -4  -5   0    0.32    0.12
   4  -5   0    0.21    0.13
   4  -5   0    0.40    0.15
   4  -5   0    0.26    0.14
  -4  -5   0    0.34    0.08
   4  -5   0    0.17    0.14
  -4   5   0    0.35    0.15
   4   5   0    0.40    0.12
   5  -5   0    4.08    0.29
   5  -5   0    4.32    0.29
  -5  -5   0    3.70    0.25
   5  -5   0    4.29    0.27
   5  -5   0    4.29    0.30
   5  -5   0    4.14    0.28
   5   5   0    4.10    0.26
  -5   5   0    3.73    0.29
   6  -5   0    7.93    0.40
   6  -5   0    8.52    0.41
   6  -5   0    8.83    0.38
  -6  -5   0    8.04    0.36
   6  -5   0    8.96    0.41
   6   5   0    8.14    0.36
  -6   5   0    8.26    0.42
  -7  -5   0    0.07    0.13
   7  -5   0   -0.12    0.16
   7  -5   0   -0.02    0.16
   7  -5   0   -0.15    0.16
   7  -5   0    0.20    0.20
   7   5   0   -0.06    0.14
  -7   5   0    0.10    0.17
   8  -5   0    2.05    0.29
   8  -5   0    2.36    0.26
  -8  -5   0    2.06    0.24
   8  -5   0    2.31    0.31
   8   5   0    2.00    0.25
  -8   5   0    1.85    0.29
  -9  -5   0    3.08    0.30
   9  -5   0    2.96    0.28
   9  -5   0    2.97    0.37
   9  -5   0    2.86    0.37
  -9   5   0    2.94    0.34
  10  -5   0    0.04    0.26
  10  -5   0   -0.05    0.25
 -10   5   0    0.12    0.21
   0  -6   0    0.42    0.08
   0  -6   0    0.26    0.12
   0  -6   0    0.19    0.14
   0  -6   0    0.32    0.12
   0   6   0    0.43    0.12
   0   6   0    0.49    0.14
   1  -6   0    0.10    0.13
   1  -6   0    0.18    0.14
  -1  -6   0    0.14    0.14
   1  -6   0    0.19    0.08
  -1  -6   0    0.17    0.11
  -1  -6   0   -0.04    0.11
   1  -6   0   -0.13    0.12
  -1   6   0   -0.06    0.11
   1   6   0    0.11    0.10
   1   6   0    0.12    0.11
   2  -6   0    0.52    0.11
   2  -6   0    0.50    0.17
  -2  -6   0    0.22    0.12
   2  -6   0    0.48    0.15
  -2  -6   0    0.87    0.17
  -2  -6   0    0.42    0.12
   2  -6   0    1.00    0.20
   2   6   0    0.56    0.10
  -2   6   0    0.94    0.18
   2   6   0    0.63    0.15
   3  -6   0   17.35    0.47
  -3  -6   0   16.88    0.44
   3  -6   0   17.29    0.55
   3  -6   0   17.49    0.53
  -3  -6   0   16.39    0.44
  -3  -6   0   17.49    0.52
   3  -6   0   16.41    0.53
   3   6   0   17.41    0.52
  -3   6   0   17.78    0.56
  -4  -6   0    6.05    0.24
  -4  -6   0    6.27    0.31
   4  -6   0    5.37    0.32
   4  -6   0    6.18    0.31
   4  -6   0    5.64    0.33
   4  -6   0    5.59    0.34
  -4   6   0    5.87    0.36
   4   6   0    5.97    0.30
   5  -6   0    5.34    0.35
   5  -6   0    6.50    0.32
  -5  -6   0    6.62    0.34
   5  -6   0    6.66    0.37
   5  -6   0    6.39    0.37
   5   6   0    6.44    0.34
  -5   6   0    6.25    0.37
   6  -6   0    1.16    0.23
  -6  -6   0    1.05    0.19
   6  -6   0    1.69    0.26
   6  -6   0    1.33    0.23
   6  -6   0    1.48    0.24
  -6   6   0    1.41    0.24
   6   6   0    1.38    0.21
   7  -6   0    0.49    0.21
   7  -6   0    0.78    0.22
   7  -6   0    0.51    0.23
  -7  -6   0    0.75    0.18
   7  -6   0    0.65    0.22
  -7   6   0    0.83    0.23
   7   6   0    1.03    0.20
  -8  -6   0    0.11    0.15
   8  -6   0    0.16    0.23
   8  -6   0    0.13    0.22
   8  -6   0    0.32    0.20
   8   6   0    0.10    0.16
  -8   6   0   -0.17    0.21
   9  -6   0    4.77    0.46
   9  -6   0    4.97    0.43
   9  -6   0    4.85    0.38
  -9   6   0    3.77    0.40
  10  -6   0    0.47    0.30
  10  -6   0   -0.22    0.22
  10  -6   0    0.14    0.24
 -10   6   0   -0.33    0.23
   0  -7   0    0.30    0.16
   0  -7   0   -0.06    0.13
   0  -7   0   -0.01    0.13
   0   7   0   -0.07    0.12
   0   7   0   -0.05    0.13
  -1  -7   0    0.48    0.14
   1  -7   0    0.06    0.15
   1  -7   0    0.37    0.16
  -1  -7   0    0.34    0.17
  -1  -7   0    0.42    0.14
   1  -7   0    0.30    0.15
   1   7   0    0.24    0.15
  -1   7   0    0.50    0.17
   1   7   0    0.27    0.12
  -1   7   0    0.26    0.16
  -2  -7   0    3.70    0.26
   2  -7   0    3.18    0.29
  -2  -7   0    3.57    0.25
   2  -7   0    3.43    0.28
   2  -7   0    3.17    0.27
  -2  -7   0    3.94    0.31
  -2   7   0    3.61    0.28
   2   7   0    3.90    0.30
   3  -7   0    0.17    0.12
   3  -7   0    0.10    0.17
   3  -7   0   -0.20    0.14
   3  -7   0    0.15    0.17
  -3  -7   0   -0.16    0.10
  -3  -7   0    0.29    0.16
  -3   7   0   -0.16    0.17
   3   7   0    0.09    0.15
   4  -7   0    0.02    0.13
  -4  -7   0    0.04    0.15
   4  -7   0    0.29    0.18
   4  -7   0    0.52    0.20
   4  -7   0    0.51    0.21
  -4   7   0   -0.28    0.15
   4   7   0   -0.11    0.14
   5  -7   0    1.34    0.24
  -5  -7   0    1.67    0.22
   5  -7   0    1.26    0.23
   5  -7   0    1.05    0.23
   5  -7   0    1.37    0.22
   5   7   0    1.78    0.23
  -5   7   0    1.47    0.25
   6  -7   0    2.47    0.32
   6  -7   0    2.00    0.29
   6  -7   0    2.27    0.27
  -6  -7   0    2.22    0.26
   6  -7   0    2.15    0.31
  -6   7   0    2.35    0.33
   6   7   0    2.40    0.27
   7  -7   0    0.28    0.22
   7  -7   0    0.00    0.19
   7  -7   0    0.30    0.22
   7  -7   0    0.17    0.21
  -7  -7   0    0.14    0.16
  -7   7   0    0.51    0.23
   7   7   0    0.20    0.18
   8  -7   0    1.80    0.29
  -8  -7   0    1.69    0.25
   8  -7   0    2.59    0.37
   8  -7   0    2.28    0.33
   8   7   0    1.79    0.27
  -8   7   0    2.19    0.35
   9  -7   0    0.60    0.27
   9  -7   0    0.17    0.23
   9  -7   0    0.53    0.29
  -9   7   0    0.72    0.30
   0  -8   0    1.65    0.23
   0  -8   0    1.32    0.22
   0  -8   0    1.49    0.26
   0   8   0    1.25    0.23
   0   8   0    1.36    0.20
   1  -8   0    0.58    0.20
   1  -8   0    0.71    0.21
  -1  -8   0    0.94    0.20
  -1  -8   0    1.29    0.23
  -1  -8   0    0.80    0.18
   1  -8   0    0.97    0.20
  -1   8   0    0.77    0.22
  -1   8   0    0.88    0.19
   1   8   0    0.98    0.20
  -2  -8   0    2.09    0.27
  -2  -8   0    1.84    0.23
  -2  -8   0    1.92    0.22
   2  -8   0    2.03    0.29
   2  -8   0    1.99    0.28
   2  -8   0    1.96    0.27
  -2   8   0    2.36    0.28
   2   8   0    2.00    0.26
  -2   8   0    1.74    0.24
   3  -8   0    9.78    0.47
  -3  -8   0   10.58    0.46
   3  -8   0    9.80    0.49
   3  -8   0   10.37    0.47
  -3   8   0   10.40    0.50
   3   8   0   10.09    0.47
   4  -8   0    1.93    0.29
   4  -8   0    1.75    0.29
  -4  -8   0    1.84    0.25
  -4   8   0    1.43    0.26
   4   8   0    1.42    0.23
   5  -8   0    1.69    0.28
  -5  -8   0    1.45    0.24
   5  -8   0    1.63    0.31
   5  -8   0    1.78    0.29
  -5   8   0    1.76    0.30
   5   8   0    1.68    0.26
   6  -8   0    0.28    0.25
  -6  -8   0    0.55    0.21
   6  -8   0    0.16    0.23
   6  -8   0    0.31    0.22
   6   8   0    0.51    0.19
  -6   8   0    0.24    0.21
  -7  -8   0    0.11    0.18
   7  -8   0    0.25    0.25
   7  -8   0    0.23    0.25
   7  -8   0   -0.06    0.19
  -7   8   0   -0.23    0.20
   7   8   0   -0.01    0.19
   8  -8   0    0.93    0.27
   8  -8   0    0.64    0.29
   8  -8   0    0.02    0.27
  -8   8   0    0.85    0.29
   0  -9   0   -0.19    0.17
   0  -9   0   -0.12    0.17
   0   9   0   -0.33    0.15
  -1  -9   0    0.02    0.17
   1  -9   0    0.33    0.19
  -1  -9   0    0.10    0.18
   1  -9   0   -0.03    0.18
   1   9   0    0.06    0.18
  -1   9   0    0.14    0.18
   2  -9   0    5.35    0.42
  -2  -9   0    5.29    0.42
   2  -9   0    6.39    0.43
  -2   9   0    5.27    0.37
   2   9   0    6.01    0.42
  -2   9   0    5.65    0.40
   3  -9   0    1.09    0.27
  -3  -9   0    0.74    0.24
   3  -9   0    1.34    0.29
  -3   9   0    1.12    0.25
  -3   9   0    1.23    0.26
   3   9   0    0.91    0.22
   4  -9   0    0.18    0.24
   4  -9   0    0.32    0.23
  -4  -9   0    0.09    0.20
   4  -9   0   -0.07    0.22
  -4   9   0   -0.10    0.18
   4   9   0   -0.12    0.16
   5  -9   0    0.56    0.24
   5  -9   0    0.62    0.26
   5  -9   0    0.04    0.21
  -5  -9   0    0.02    0.20
   5   9   0    0.46    0.21
  -5   9   0    0.56    0.25
   6  -9   0   -0.25    0.21
   6  -9   0   -0.11    0.24
   6  -9   0    0.13    0.24
  -6  -9   0    0.31    0.21
  -6   9   0   -0.08    0.21
   6   9   0    0.07    0.20
   7  -9   0    0.38    0.27
   7  -9   0   -0.25    0.21
   7  -9   0    0.40    0.27
  -7   9   0    0.49    0.26
   0 -10   0    3.78    0.37
   0 -10   0    3.34    0.39
   0  10   0    2.87    0.35
   1 -10   0    0.76    0.26
   1 -10   0    0.98    0.27
  -1 -10   0    1.24    0.29
  -1  10   0    0.92    0.25
   1  10   0    0.91    0.27
   2 -10   0   -0.26    0.23
  -2 -10   0   -0.33    0.20
   2 -10   0    0.59    0.26
   2  10   0    0.11    0.21
  -2  10   0   -0.20    0.20
  -3 -10   0   -0.02    0.22
   3 -10   0    0.08    0.23
   3 -10   0   -0.21    0.24
   3  10   0   -0.08    0.21
  -3  10   0    0.18    0.24
  -3  10   0    0.15    0.23
   4 -10   0    0.77    0.27
   4 -10   0    0.70    0.29
   4 -10   0   -0.29    0.25
  -4 -10   0    0.79    0.27
  -4  10   0    0.44    0.24
  -4  10   0    0.53    0.26
   4  10   0    0.37    0.23
  -5 -10   0   -0.16    0.21
   5 -10   0   -0.04    0.27
   5 -10   0   -0.10    0.23
   5 -10   0    0.17    0.25
   5  10   0   -0.29    0.18
  -5  10   0    0.28    0.24
  -5  10   0   -0.02    0.21
   0 -11   0   -0.06    0.24
   0  11   0    0.01    0.20
   1 -11   0    0.04    0.24
  -1 -11   0   -0.23    0.21
   1 -11   0   -0.04    0.23
   1  11   0    0.05    0.23
  -1  11   0   -0.23    0.23
   2 -11   0    2.93    0.40
  -2 -11   0    3.36    0.39
   2 -11   0    3.40    0.39
   2  11   0    2.84    0.38
  -2  11   0    2.95    0.38
  11   0  -1   -0.11    0.24
  11   0  -1    0.39    0.23
  10   0  -1    0.08    0.25
 -10   0   1    0.20    0.18
  10   0  -1   -0.06    0.16
   9   0  -1    0.33    0.21
  -9   0   1    0.00    0.11
   9   0  -1   -0.29    0.15
  -8   0   1   -0.06    0.10
   8   0  -1    0.12    0.19
   8   0  -1    0.06    0.14
   7   0  -1    0.14    0.12
  -7   0   1   -0.07    0.08
   7   0  -1    0.11    0.16
  -7   0   1   -0.12    0.08
   6   0  -1    0.00    0.11
  -6   0   1    0.07    0.08
   6   0  -1   -0.02    0.12
  -6   0   1   -0.02    0.07
  -5   0   1    0.00    0.07
   5   0  -1    0.00    0.02
   5   0  -1   -0.09    0.11
   5   0  -1    0.01    0.04
  -5   0   1   -0.04    0.07
   5   0  -1    0.09    0.09
   4   0  -1    0.05    0.04
  -4   0   1   -0.06    0.06
  -4   0   1   -0.03    0.05
   4   0  -1    0.16    0.10
   4   0  -1   -0.01    0.09
  -3   0   1   -0.07    0.07
  -3   0   1   -0.03    0.05
  -3   0   1   -0.05    0.06
   3   0  -1   -0.01    0.04
   3   0  -1    0.00    0.04
   3   0  -1    0.02    0.09
   3   0  -1   -0.07    0.07
  -2   0   1   -0.06    0.05
   2   0  -1    0.03    0.04
   2   0  -1    0.01    0.03
   2   0  -1    0.05    0.04
   2   0  -1    0.08    0.08
   2   0  -1    0.01    0.06
  -2   0   1    0.08    0.05
  -2   0   1    0.09    0.05
  -1   0   1    0.02    0.03
   1   0  -1   -0.02    0.03
   1   0  -1    0.00    0.03
   1   0  -1   -0.02    0.02
  -1   0   1    0.04    0.03
   1   0  -1   -0.01    0.04
  -1   0   1    0.00    0.03
   1   0  -1    0.03    0.03
  -1   0  -1    0.12    0.03
   1   0   1    0.03    0.05
  -1   0  -1    0.06    0.03
   1   0   1    0.04    0.02
   1   0   1    0.11    0.04
   1   0   1    0.11    0.03
  -2   0  -1    0.05    0.05
  -2   0  -1    0.08    0.05
   2   0   1    0.04    0.04
   2   0   1    0.02    0.03
   2   0   1    0.10    0.08
   2   0   1    0.15    0.07
   3   0   1    0.02    0.08
  -3   0  -1   -0.07    0.05
  -3   0  -1    0.00    0.06
  -3   0  -1    0.02    0.06
   3   0   1   -0.04    0.09
   3   0   1   -0.06    0.04
   3   0   1    0.03    0.03
   4   0   1    0.07    0.10
  -4   0  -1   -0.03    0.06
  -4   0  -1    0.06    0.06
   4   0   1    0.01    0.08
   4   0   1   -0.03    0.03
   5   0   1    0.05    0.09
  -5   0  -1   -0.07    0.07
   5   0   1   -0.15    0.11
   5   0   1    0.02    0.02
   5   0   1   -0.03    0.04
  -6   0  -1   -0.11    0.07
   6   0   1    0.07    0.13
   6   0   1    0.21    0.12
  -7   0  -1    0.12    0.09
   7   0   1   -0.09    0.15
   7   0   1   -0.26    0.12
   8   0   1   -0.14    0.13
  -8   0  -1    0.06    0.10
   8   0   1    0.12    0.18
  -9   0  -1    0.07    0.11
   9   0   1   -0.21    0.21
   9   0   1    0.30    0.17
  10   0   1    0.21    0.19
  10   0   1   -0.17    0.22
  11   0   1    0.07    0.20
  11   0   1   -0.37    0.23
  11  -1  -1    1.96    0.32
  11  -1  -1    1.90    0.36
  11   1  -1    2.00    0.35
  11   1  -1    2.08    0.32
  10  -1  -1    2.37    0.34
  10  -1  -1    2.25    0.31
 -10   1   1    1.96    0.22
  10   1  -1    2.81    0.33
  10   1  -1    1.64    0.30
   9  -1  -1   -0.01    0.19
   9  -1  -1   -0.12    0.15
   9   1  -1    0.05    0.17
   9   1  -1   -0.31    0.18
  -9   1   1   -0.01    0.13
  -8  -1   1    0.27    0.09
   8  -1  -1    0.08    0.14
   8  -1  -1    0.25    0.19
   8   1  -1    0.06    0.15
   8   1  -1   -0.05    0.19
  -8   1   1    0.16    0.12
  -7  -1   1    0.33    0.08
   7  -1  -1    0.32    0.07
   7  -1  -1    0.47    0.17
   7  -1  -1    0.39    0.14
  -7   1   1    0.23    0.11
   7   1  -1    0.67    0.15
  -7   1   1    0.33    0.12
   7   1  -1    0.67    0.18
   6  -1  -1    0.26    0.15
  -6  -1   1    0.45    0.08
  -6  -1   1    0.41    0.07
   6  -1  -1    0.22    0.12
   6  -1  -1    0.55    0.08
   6   1  -1    0.29    0.11
   6   1  -1    0.41    0.14
  -6   1   1    0.60    0.12
  -6   1   1    0.46    0.11
  -5  -1   1    2.33    0.11
  -5  -1   1    2.51    0.11
   5  -1  -1    2.49    0.19
   5  -1  -1    2.48    0.20
  -5  -1   1    2.56    0.11
   5  -1  -1    2.24    0.13
   5   1  -1    2.51    0.18
  -5   1   1    2.55    0.16
   5   1  -1    2.32    0.20
  -5   1   1    2.68    0.17
   4  -1  -1    0.29    0.07
  -4  -1   1    0.40    0.05
   4  -1  -1    0.35    0.08
   4  -1  -1    0.45    0.10
  -4  -1   1    0.34    0.05
  -4  -1   1    0.44    0.05
   4  -1  -1    0.05    0.10
   4   1  -1    0.30    0.09
   4   1  -1    0.49    0.12
  -4   1   1    0.34    0.09
  -4   1   1    0.09    0.09
   4   1  -1    0.47    0.09
   3  -1  -1    0.55    0.10
   3  -1  -1    0.43    0.10
  -3  -1   1    0.53    0.04
   3  -1  -1    0.43    0.09
   3  -1  -1    0.53    0.09
  -3  -1   1    0.65    0.04
   3  -1  -1    0.55    0.08
   3   1  -1    0.61    0.10
   3   1  -1    0.47    0.09
   3   1  -1    0.60    0.10
  -3   1   1    0.55    0.10
  -3   1   1    0.73    0.09
   2  -1  -1    0.64    0.09
  -2  -1   1    0.51    0.03
   2  -1  -1    0.53    0.09
   2  -1  -1    0.34    0.07
   2  -1  -1    0.41    0.08
   2  -1  -1    0.51    0.10
  -2   1   1    0.57    0.08
   2   1  -1    0.54    0.08
  -2   1   1    0.42    0.09
   2   1  -1    0.50    0.08
   2   1  -1    0.55    0.08
   1  -1  -1    0.13    0.06
  -1  -1   1    0.04    0.03
  -1  -1   1    0.03    0.03
   1  -1  -1    0.06    0.06
  -1  -1   1    0.07    0.03
   1  -1  -1    0.10    0.06
   1  -1  -1    0.05    0.06
   1   1  -1    0.05    0.05
  -1   1   1   -0.01    0.07
  -1   1   1    0.04    0.05
   1   1  -1    0.01    0.04
   1   1  -1    0.00    0.05
   0  -1   1    4.12    0.11
   0  -1   1    4.17    0.11
   0  -1   1    4.41    0.12
   0  -1  -1    4.14    0.12
   0  -1  -1    4.36    0.12
   0   1  -1    3.97    0.12
   0   1   1    4.07    0.11
   0   1  -1    4.24    0.11
   0   1   1    4.08    0.12
  -1  -1  -1    1.01    0.05
   1  -1   1    0.88    0.07
   1  -1   1    1.03    0.09
   1  -1   1    0.99    0.08
  -1  -1  -1    0.95    0.05
  -1  -1  -1    0.96    0.05
   1  -1   1    0.91    0.08
   1  -1   1    0.83    0.08
   1   1   1    1.09    0.09
  -1   1  -1    1.34    0.10
   1   1   1    0.93    0.07
   1   1   1    1.09    0.07
   2  -1   1    0.95    0.08
   2  -1   1    0.94    0.10
  -2  -1  -1    1.12    0.04
   2  -1   1    1.26    0.11
   2  -1   1    1.24    0.11
  -2   1  -1    1.06    0.10
   2   1   1    1.13    0.10
   2   1   1    1.25    0.10
   2   1   1    1.15    0.08
  -2   1  -1    0.93    0.10
  -3  -1  -1    2.83    0.08
   3  -1   1    2.67    0.13
   3  -1   1    2.29    0.15
   3  -1   1    2.62    0.17
  -3  -1  -1    2.73    0.07
   3   1   1    2.63    0.13
   3   1   1    2.61    0.15
   3   1   1    2.75    0.16
  -3   1  -1    2.51    0.14
  -3   1  -1    2.87    0.14
   4  -1   1    0.23    0.10
   4  -1   1    0.10    0.06
   4  -1   1    0.08    0.11
  -4  -1  -1    0.15    0.04
  -4  -1  -1    0.16    0.05
  -4  -1  -1    0.12    0.05
  -4   1  -1    0.14    0.08
  -4   1  -1    0.09    0.08
   4   1   1    0.20    0.12
   4   1   1    0.18    0.08
   5  -1   1    5.16    0.18
  -5  -1  -1    5.12    0.16
   5  -1   1    5.54    0.25
   5  -1   1    5.29    0.27
  -5  -1  -1    5.11    0.15
  -5   1  -1    5.03    0.21
   5   1   1    4.99    0.26
   5   1   1    5.26    0.24
  -6  -1  -1    0.23    0.07
   6  -1   1    0.31    0.13
   6  -1   1    0.32    0.07
   6  -1   1    0.24    0.14
  -6   1  -1    0.20    0.10
   6   1   1    0.20    0.13
   6   1   1    0.53    0.14
   7  -1   1    1.94    0.11
   7  -1   1    1.89    0.24
  -7  -1  -1    1.91    0.13
   7  -1   1    1.54    0.20
   7   1   1    1.93    0.22
  -7   1  -1    2.11    0.18
   7   1   1    1.36    0.22
   8  -1   1    0.45    0.20
  -8  -1  -1    0.45    0.09
   8  -1   1    0.19    0.16
   8   1   1    0.34    0.20
  -8   1  -1    0.59    0.14
   8   1   1    0.41    0.18
   9  -1   1    1.60    0.26
   9  -1   1    1.43    0.27
   9   1   1    2.16    0.26
   9   1   1    2.30    0.31
  -9   1  -1    2.06    0.21
  10  -1   1    0.70    0.21
  10  -1   1    0.92    0.27
 -10   1  -1    0.54    0.16
  10   1   1    0.47    0.22
  10   1   1    0.82    0.29
  11  -1   1    0.73    0.29
  11  -1   1    0.65    0.26
  11   1   1    0.71    0.29
  11   1   1    0.48    0.25
  11  -2  -1    0.94    0.27
  11  -2  -1    0.46    0.29
  11   2  -1    0.73    0.29
  11   2  -1    1.33    0.26
 -11   2   1    0.77    0.21
  10  -2  -1   -0.09    0.22
  10  -2  -1   -0.29    0.16
 -10   2   1    0.02    0.16
  10   2  -1    0.04    0.19
  10   2  -1   -0.37    0.22
   9  -2  -1    0.01    0.20
   9  -2  -1    0.14    0.17
   9   2  -1    0.33    0.20
   9   2  -1    0.18    0.18
  -9   2   1    0.23    0.15
   8  -2  -1    4.27    0.34
   8  -2  -1    4.56    0.32
   8  -2  -1    4.04    0.20
  -8   2   1    3.90    0.28
   8   2  -1    3.99    0.30
   8   2  -1    4.34    0.35
  -7  -2   1    2.85    0.11
   7  -2  -1    2.52    0.27
   7  -2  -1    2.72    0.18
   7  -2  -1    2.65    0.25
  -7   2   1    2.64    0.23
   7   2  -1    2.82    0.22
   7   2  -1    2.83    0.26
   6  -2  -1   11.14    0.33
  -6  -2   1   10.73    0.22
   6  -2  -1   10.78    0.39
  -6  -2   1   10.75    0.22
   6  -2  -1   10.42    0.41
   6   2  -1   10.38    0.40
  -6   2   1   11.01    0.37
   6   2  -1   11.06    0.38
  -6   2   1   10.50    0.35
   5  -2  -1    3.76    0.19
   5  -2  -1    3.79    0.20
   5  -2  -1    4.12    0.25
  -5  -2   1    4.02    0.09
  -5  -2   1    3.88    0.09
   5  -2  -1    3.80    0.23
  -5  -2   1    4.00    0.10
   5   2  -1    3.75    0.20
   5   2  -1    4.05    0.21
  -5   2   1    4.09    0.22
  -5   2   1    3.59    0.22
   5   2  -1    4.11    0.24
   4  -2  -1  107.33    1.93
   4  -2  -1  107.11    1.89
   4  -2  -1  105.87    1.90
   4  -2  -1  107.13    1.94
   4  -2  -1  106.07    1.93
   4   2  -1  105.25    1.91
  -4   2   1  105.67    1.91
   4   2  -1  106.40    1.90
   4   2  -1  106.14    1.90
  -4   2   1  107.61    1.90
   3  -2  -1   13.06    0.36
   3  -2  -1   12.87    0.34
   3  -2  -1   12.67    0.35
   3  -2  -1   12.33    0.33
  -3  -2   1   13.30    0.23
   3  -2  -1   12.60    0.35
  -3   2   1   12.91    0.34
   3   2  -1   13.35    0.32
   3   2  -1   12.99    0.33
  -3   2   1   12.50    0.33
   3   2  -1   12.81    0.33
   2  -2  -1   23.43    0.49
   2  -2  -1   22.67    0.49
  -2  -2   1   23.37    0.42
  -2  -2   1   23.54    0.41
   2  -2  -1   22.56    0.49
  -2  -2   1   23.21    0.42
   2  -2  -1   21.73    0.48
  -2   2   1   22.70    0.50
  -2   2   1   22.59    0.49
   2   2  -1   22.81    0.46
   2   2  -1   23.09    0.46
   2   2  -1   23.11    0.48
  -1  -2   1  652.18   11.41
  -1  -2   1  683.70   11.30
   1  -2  -1  668.86   11.53
  -1  -2   1  665.86   11.30
   1  -2  -1  684.79   11.59
   1  -2  -1  673.08   11.48
   1  -2  -1  675.10   11.36
  -1   2   1  663.78   11.51
  -1   2   1  668.64   11.47
   1   2  -1  666.92   11.55
   1   2  -1  675.96   11.32
   0  -2  -1   95.38    1.64
   0  -2   1   94.95    1.64
   0  -2   1   97.78    1.64
   0  -2  -1   96.28    1.65
   0  -2   1   94.66    1.65
   0   2   1   93.63    1.63
   0   2  -1   94.65    1.64
   0   2   1   94.53    1.64
  -1  -2  -1  199.49    3.32
   1  -2   1  196.69    3.33
   1  -2   1  196.65    3.37
   1  -2   1  197.58    3.32
   1  -2   1  197.84    3.32
  -1  -2  -1  192.13    3.28
  -1   2  -1  195.41    3.32
   1   2   1  195.63    3.30
   1   2   1  198.30    3.28
   2  -2   1   12.90    0.33
  -2  -2  -1   13.61    0.26
   2  -2   1   13.30    0.32
   2  -2   1   12.71    0.32
  -2  -2  -1   13.40    0.26
   2  -2   1   12.88    0.33
  -2   2  -1   13.63    0.34
   2   2   1   13.24    0.32
   2   2   1   12.93    0.31
   2   2   1   12.65    0.30
   3  -2   1   36.23    0.74
   3  -2   1   36.35    0.75
   3  -2   1   35.89    0.72
   3  -2   1   37.76    0.74
   3  -2   1   36.16    0.74
  -3  -2  -1   36.58    0.62
   3   2   1   36.25    0.73
   3   2   1   36.03    0.71
   3   2   1   37.25    0.73
  -3   2  -1   36.13    0.74
   4  -2   1    0.16    0.10
   4  -2   1    0.45    0.10
   4  -2   1    0.29    0.11
   4  -2   1    0.33    0.09
  -4   2  -1    0.26    0.11
   4   2   1    0.29    0.08
   4   2   1    0.33    0.10
   4   2   1    0.21    0.10
   5  -2   1    5.32    0.27
  -5  -2  -1    5.60    0.12
   5  -2   1    5.76    0.28
  -5  -2  -1    5.64    0.12
   5  -2   1    5.32    0.22
   5   2   1    6.04    0.24
   5   2   1    5.39    0.26
  -5   2  -1    5.59    0.24
   5   2   1    5.78    0.25
  -6  -2  -1    2.95    0.10
  -6  -2  -1    3.02    0.09
   6  -2   1    3.24    0.19
   6  -2   1    2.67    0.23
   6  -2   1    2.66    0.24
   6   2   1    2.80    0.24
  -6   2  -1    3.03    0.22
   6   2   1    2.88    0.21
   7  -2   1    9.10    0.41
   7  -2   1    7.97    0.28
  -7  -2  -1    8.81    0.20
   7  -2   1    8.46    0.40
   7   2   1    7.81    0.38
   7   2   1    8.36    0.36
  -7   2  -1    8.00    0.34
   8  -2   1    3.49    0.34
   8  -2   1    3.64    0.19
   8  -2   1    2.75    0.29
   8   2   1    3.21    0.29
   8   2   1    3.53    0.32
  -8   2  -1    3.04    0.25
   9  -2   1    1.44    0.29
   9  -2   1    1.30    0.25
   9   2   1    0.88    0.24
   9   2   1    1.45    0.24
  -9   2  -1    1.45    0.21
  10  -2   1    2.98    0.34
  10  -2   1    3.04    0.38
  10   2   1    2.80    0.35
  10   2   1    3.28    0.35
 -10   2  -1    3.06    0.28
  11  -2   1    3.00    0.36
  11  -2   1    3.43    0.43
  11   2   1    2.98    0.36
 -11   2  -1    2.68    0.28
  11   2   1    3.20    0.41
  11  -3  -1    0.77    0.29
  11  -3  -1    0.33    0.28
 -11   3   1    0.74    0.23
  11   3  -1    0.47    0.27
  11   3  -1    0.33    0.22
  10  -3  -1    0.96    0.27
  10  -3  -1    1.12    0.29
  10   3  -1    1.22    0.25
  10   3  -1    1.25    0.28
 -10   3   1    0.91    0.23
   9  -3  -1    0.68    0.25
   9  -3  -1    0.63    0.22
   9   3  -1    1.01    0.21
   9   3  -1    0.89    0.24
  -9   3   1    1.28    0.23
   8  -3  -1    0.20    0.17
   8  -3  -1    0.06    0.11
   8  -3  -1    0.40    0.20
   8   3  -1    0.02    0.16
   8   3  -1    0.31    0.14
  -8   3   1   -0.03    0.16
   7  -3  -1    0.42    0.17
   7  -3  -1    0.37    0.13
   7  -3  -1    0.74    0.21
   7   3  -1    0.46    0.14
  -7   3   1    0.57    0.18
   7   3  -1    0.37    0.16
   6  -3  -1    0.13    0.13
   6  -3  -1    0.06    0.11
   6  -3  -1    0.21    0.16
   6   3  -1    0.17    0.12
  -6   3   1    0.20    0.13
   6   3  -1    0.07    0.12
   6   3  -1    0.17    0.11
   5  -3  -1    1.45    0.16
   5  -3  -1    1.43    0.18
   5  -3  -1    1.30    0.16
   5  -3  -1    1.34    0.18
   5  -3  -1    1.24    0.17
   5   3  -1    1.32    0.17
   5   3  -1    1.61    0.16
  -5   3   1    1.19    0.16
   5   3  -1    1.76    0.17
  -5   3   1    1.32    0.16
  -4  -3   1    2.18    0.07
   4  -3  -1    2.01    0.17
   4  -3  -1    2.00    0.16
  -4  -3   1    2.05    0.07
   4  -3  -1    2.42    0.19
   4  -3  -1    2.02    0.18
   4  -3  -1    2.09    0.19
   4   3  -1    1.90    0.15
  -4   3   1    2.05    0.17
  -4   3   1    2.18    0.19
   4   3  -1    2.28    0.17
   4   3  -1    2.03    0.15
   3  -3  -1    0.80    0.13
   3  -3  -1    0.67    0.11
  -3  -3   1    0.78    0.11
  -3  -3   1    0.57    0.06
  -3  -3   1    0.65    0.06
   3  -3  -1    0.55    0.11
  -3  -3   1    0.60    0.06
   3  -3  -1    0.57    0.12
   3   3  -1    0.61    0.11
  -3   3   1    0.57    0.11
   3   3  -1    0.57    0.10
  -3   3   1    0.49    0.12
   2  -3  -1    0.68    0.11
  -2  -3   1    0.99    0.08
   2  -3  -1    0.73    0.12
  -2  -3   1    0.75    0.08
   2  -3  -1    0.64    0.12
   2  -3  -1    0.82    0.11
  -2  -3   1    0.64    0.09
  -2   3   1    0.68    0.11
  -2   3   1    0.85    0.13
   2   3  -1    0.83    0.11
   1  -3  -1    0.08    0.09
   1  -3  -1    0.09    0.07
  -1  -3   1    0.21    0.08
  -1  -3   1    0.22    0.09
   1  -3  -1    0.09    0.09
  -1  -3   1    0.27    0.07
   1  -3  -1    0.05    0.09
  -1   3   1   -0.01    0.08
   1   3  -1    0.15    0.09
  -1   3   1    0.03    0.08
   1   3  -1    0.14    0.07
   0  -3  -1    6.32    0.23
   0  -3  -1    5.99    0.21
   0  -3  -1    5.65    0.20
   0  -3   1    5.81    0.21
   0  -3   1    5.95    0.21
   0  -3   1    5.77    0.21
   0   3  -1    5.90    0.21
   0   3  -1    6.36    0.20
   0   3   1    6.12    0.21
   1  -3   1    3.72    0.19
  -1  -3  -1    3.48    0.16
  -1  -3  -1    3.78    0.18
   1  -3   1    3.82    0.14
   1  -3   1    3.71    0.19
   1  -3   1    3.76    0.19
   1   3   1    3.69    0.18
  -1   3  -1    3.87    0.18
   1   3   1    3.95    0.15
   2  -3   1    5.69    0.20
   2  -3   1    5.09    0.22
  -2  -3  -1    5.23    0.16
  -2  -3  -1    5.21    0.21
   2  -3   1    4.61    0.22
   2  -3   1    5.09    0.23
   2   3   1    5.07    0.20
  -2   3  -1    5.25    0.22
  -3  -3  -1    0.66    0.06
   3  -3   1    0.71    0.12
   3  -3   1    0.63    0.12
   3  -3   1    0.63    0.12
   3  -3   1    0.48    0.11
  -3  -3  -1    0.65    0.06
   3  -3   1    0.65    0.12
   3   3   1    0.63    0.10
  -3   3  -1    0.51    0.12
   4  -3   1    1.08    0.14
   4  -3   1    1.31    0.16
   4  -3   1    1.30    0.15
   4  -3   1    0.96    0.14
   4  -3   1    1.19    0.14
  -4  -3  -1    1.18    0.06
  -4   3  -1    1.30    0.16
   4   3   1    1.00    0.13
   4   3   1    1.31    0.13
   4   3   1    1.07    0.14
   5  -3   1   13.92    0.40
   5  -3   1   12.95    0.43
   5  -3   1   13.00    0.43
   5   3   1   13.17    0.41
   5   3   1   12.66    0.40
   5   3   1   13.32    0.38
  -5   3  -1   14.45    0.43
   6  -3   1    1.49    0.17
   6  -3   1    1.42    0.21
   6  -3   1    1.72    0.21
  -6   3  -1    1.54    0.19
   6   3   1    1.61    0.21
   6   3   1    1.41    0.18
   6   3   1    1.61    0.17
   7  -3   1    3.54    0.24
   7  -3   1    3.61    0.31
   7  -3   1    3.17    0.29
   7   3   1    3.05    0.25
  -7   3  -1    3.45    0.28
   7   3   1    3.29    0.28
   8  -3   1   -0.21    0.17
   8  -3   1    0.14    0.17
   8  -3   1    0.14    0.12
   8   3   1    0.01    0.19
  -8   3  -1    0.15    0.15
   8   3   1   -0.02    0.15
   9  -3   1    1.66    0.27
   9  -3   1    2.09    0.30
   9   3   1    2.00    0.31
   9   3   1    1.72    0.26
  -9   3  -1    1.45    0.23
  10  -3   1    4.91    0.46
  10  -3   1    4.32    0.41
 -10   3  -1    3.74    0.33
  10   3   1    4.76    0.44
  10   3   1    5.18    0.40
  11  -3   1   -0.01    0.28
  11  -3   1   -0.08    0.22
  11   3   1   -0.29    0.20
  11   3   1    0.43    0.26
 -11   3  -1    0.21    0.20
  11  -4  -1    0.33    0.28
  11  -4  -1    0.72    0.32
 -11   4   1    0.24    0.22
  10  -4  -1    6.75    0.53
  10  -4  -1    6.29    0.46
  10   4  -1    6.30    0.42
 -10   4   1    5.98    0.43
  10   4  -1    7.12    0.48
   9  -4  -1    6.25    0.44
   9  -4  -1    6.59    0.33
   9  -4  -1    5.47    0.41
   9   4  -1    6.00    0.40
   9   4  -1    6.02    0.38
  -9   4   1    5.83    0.41
   8  -4  -1    0.55    0.20
   8  -4  -1    0.90    0.23
   8  -4  -1    0.46    0.16
   8   4  -1    0.62    0.21
  -8   4   1    0.68    0.20
   8   4  -1    0.71    0.18
   7  -4  -1    1.50    0.23
   7  -4  -1    1.52    0.20
   7  -4  -1    1.46    0.25
  -7   4   1    1.34    0.23
   7   4  -1    1.47    0.22
   7   4  -1    1.18    0.20
   7   4  -1    1.65    0.21
   6  -4  -1    0.71    0.18
   6  -4  -1    0.79    0.20
   6  -4  -1    0.93    0.18
   6  -4  -1    0.68    0.16
  -6   4   1    1.09    0.19
   6   4  -1    0.69    0.14
   6   4  -1    0.78    0.17
   5  -4  -1    4.18    0.25
   5  -4  -1    4.34    0.28
   5  -4  -1    4.34    0.27
   5  -4  -1    4.78    0.28
  -5  -4   1    4.68    0.23
   5  -4  -1    4.71    0.28
   5   4  -1    4.79    0.24
  -5   4   1    4.08    0.27
   5   4  -1    4.81    0.26
   4  -4  -1   13.74    0.42
   4  -4  -1   13.52    0.41
  -4  -4   1   14.35    0.30
  -4  -4   1   13.56    0.40
  -4  -4   1   13.79    0.30
   4  -4  -1   13.58    0.44
   4  -4  -1   13.19    0.43
   4  -4  -1   13.66    0.41
  -4   4   1   13.59    0.44
   4   4  -1   13.75    0.40
  -3  -4   1    4.37    0.16
   3  -4  -1    4.41    0.25
   3  -4  -1    4.24    0.24
  -3  -4   1    4.07    0.16
   3  -4  -1    4.00    0.23
   3  -4  -1    4.21    0.21
  -3  -4   1    4.03    0.20
   3   4  -1    4.36    0.22
  -3   4   1    4.12    0.24
   2  -4  -1    6.61    0.27
  -2  -4   1    6.42    0.21
   2  -4  -1    6.26    0.27
  -2  -4   1    6.24    0.21
  -2  -4   1    6.71    0.25
   2  -4  -1    6.58    0.23
   2  -4  -1    6.16    0.27
   2   4  -1    6.43    0.25
  -2   4   1    6.98    0.27
   2   4  -1    6.75    0.19
  -1  -4   1  221.10    3.70
   1  -4  -1  215.13    3.76
   1  -4  -1  221.26    3.68
  -1  -4   1  215.38    3.70
   1  -4  -1  222.24    3.74
   1  -4  -1  219.27    3.75
  -1  -4   1  210.48    3.73
   1   4  -1  218.80    3.69
  -1   4   1  216.48    3.74
   1   4  -1  216.56    3.74
   0  -4  -1   13.07    0.35
   0  -4   1   12.19    0.34
   0  -4  -1   12.92    0.37
   0  -4   1   12.12    0.35
   0  -4  -1   12.15    0.34
   0  -4   1   12.58    0.27
   0  -4   1   12.27    0.36
   0   4   1   12.32    0.34
   0   4  -1   12.82    0.36
   0   4  -1   12.34    0.34
   1  -4   1    0.92    0.09
   1  -4   1    0.76    0.13
  -1  -4  -1    1.23    0.15
   1  -4   1    1.18    0.14
   1  -4   1    0.91    0.13
  -1  -4  -1    0.87    0.12
  -1  -4  -1    0.75    0.11
   1   4   1    1.00    0.11
  -1   4  -1    0.91    0.13
   1   4   1    0.95    0.12
   2  -4   1  129.65    2.24
  -2  -4  -1  127.18    2.17
   2  -4   1  125.28    2.18
   2  -4   1  123.70    2.26
  -2  -4  -1  123.17    2.24
   2  -4   1  123.06    2.25
  -2  -4  -1  122.50    2.17
   2   4   1  128.14    2.15
   2   4   1  127.23    2.22
  -2   4  -1  122.37    2.25
   3  -4   1    0.33    0.12
   3  -4   1    0.07    0.11
  -3  -4  -1    0.36    0.10
   3  -4   1    0.03    0.09
  -3  -4  -1    0.14    0.07
   3  -4   1    0.07    0.11
  -3   4  -1    0.18    0.12
   3   4   1    0.25    0.09
  -4  -4  -1    0.66    0.12
   4  -4   1    0.93    0.15
   4  -4   1    0.61    0.14
  -4  -4  -1    0.93    0.08
   4  -4   1    1.03    0.15
   4  -4   1    0.76    0.15
   4  -4   1    0.82    0.15
  -4   4  -1    1.12    0.17
   4   4   1    0.82    0.13
   5  -4   1    1.88    0.21
   5  -4   1    1.37    0.17
   5  -4   1    1.26    0.18
   5  -4   1    1.29    0.19
  -5   4  -1    1.51    0.19
   5   4   1    1.59    0.16
   6  -4   1    5.30    0.32
   6  -4   1    4.88    0.28
   6  -4   1    5.21    0.31
   6  -4   1    5.28    0.31
   6   4   1    5.41    0.28
  -6   4  -1    4.88    0.33
   7  -4   1    1.75    0.21
   7  -4   1    1.46    0.24
   7  -4   1    1.37    0.25
   7   4   1    1.59    0.21
  -7   4  -1    2.14    0.25
   7   4   1    1.66    0.19
   8  -4   1    0.36    0.16
   8  -4   1    0.40    0.21
   8  -4   1    0.77    0.24
   8   4   1    0.41    0.19
   8   4   1    0.74    0.20
  -8   4  -1    0.42    0.18
   9  -4   1    0.29    0.15
   9  -4   1    0.79    0.23
   9  -4   1    0.42    0.22
   9   4   1    0.50    0.20
  -9   4  -1    0.24    0.20
  10  -4   1    1.78    0.33
  10  -4   1    1.30    0.30
 -10   4  -1    1.72    0.28
  10   4   1    1.56    0.28
  11  -4   1    0.72    0.29
  11  -4   1    0.58    0.29
 -11   4  -1    0.64    0.24
  11   4   1    0.79    0.26
  10  -5  -1    1.46    0.33
  10  -5  -1    1.58    0.35
 -10   5   1    2.12    0.31
   9  -5  -1    4.40    0.43
   9  -5  -1    4.21    0.33
   9  -5  -1    3.93    0.41
  -9  -5   1    4.15    0.31
  -9   5   1    3.88    0.36
   8  -5  -1    0.09    0.20
  -8  -5   1    0.08    0.13
   8  -5  -1   -0.05    0.16
   8  -5  -1    0.13    0.20
   8   5  -1    0.02    0.16
  -8   5   1    0.16    0.18
   7  -5  -1    0.27    0.18
   7  -5  -1    0.08    0.17
   7  -5  -1    0.63    0.22
   7  -5  -1    0.06    0.16
  -7  -5   1    0.39    0.15
  -7   5   1   -0.07    0.18
   7   5  -1    0.05    0.15
  -6  -5   1    1.38    0.19
   6  -5  -1    1.31    0.22
   6  -5  -1    1.40    0.22
   6  -5  -1    1.62    0.22
   6  -5  -1    1.41    0.21
   6   5  -1    1.80    0.21
  -6   5   1    1.23    0.23
   5  -5  -1    1.21    0.20
  -5  -5   1    0.94    0.15
   5  -5  -1    1.20    0.20
   5  -5  -1    0.85    0.18
   5  -5  -1    1.05    0.20
   5  -5  -1    1.26    0.19
  -5   5   1    1.10    0.21
   5   5  -1    0.89    0.16
  -4  -5   1    6.47    0.28
   4  -5  -1    6.37    0.33
   4  -5  -1    6.17    0.31
  -4  -5   1    6.09    0.22
   4  -5  -1    6.42    0.28
   4  -5  -1    6.26    0.32
  -4   5   1    6.26    0.34
   4   5  -1    6.26    0.29
  -3  -5   1    5.47    0.21
   3  -5  -1    4.66    0.28
  -3  -5   1    5.31    0.20
   3  -5  -1    5.46    0.28
   3  -5  -1    4.80    0.28
   3  -5  -1    5.49    0.25
  -3  -5   1    5.45    0.25
   3   5  -1    4.72    0.25
  -3   5   1    4.82    0.29
   2  -5  -1    3.50    0.24
  -2  -5   1    3.84    0.19
   2  -5  -1    3.80    0.19
  -2  -5   1    3.25    0.18
   2  -5  -1    3.76    0.23
   2  -5  -1    3.66    0.23
  -2  -5   1    3.83    0.22
  -2   5   1    3.61    0.23
   2   5  -1    3.32    0.23
   2   5  -1    3.75    0.17
   1  -5  -1    0.06    0.11
  -1  -5   1    0.04    0.08
  -1  -5   1   -0.07    0.08
   1  -5  -1   -0.02    0.10
  -1  -5   1    0.02    0.11
   1  -5  -1    0.04    0.07
   1  -5  -1    0.00    0.10
  -1   5   1    0.03    0.10
   1   5  -1    0.03    0.09
   1   5  -1    0.03    0.10
   0  -5  -1    0.21    0.11
   0  -5   1    0.32    0.10
   0  -5   1    0.26    0.11
   0  -5  -1    0.20    0.10
   0  -5   1    0.22    0.06
   0  -5  -1    0.31    0.11
   0  -5   1    0.34    0.11
   0   5   1    0.21    0.11
   0   5   1    0.11    0.10
   0   5  -1    0.24    0.11
   0   5  -1    0.30    0.11
   1  -5   1   11.91    0.37
  -1  -5  -1   11.61    0.38
  -1  -5  -1   11.61    0.35
   1  -5   1   12.11    0.38
  -1  -5  -1   12.18    0.35
   1  -5   1   11.73    0.39
   1  -5   1   12.44    0.30
   1   5   1   11.99    0.38
   1   5   1   12.29    0.34
  -1   5  -1   12.13    0.38
   2  -5   1    8.29    0.32
  -2  -5  -1    8.10    0.27
   2  -5   1    7.82    0.32
  -2  -5  -1    7.94    0.27
   2  -5   1    8.75    0.27
   2  -5   1    8.49    0.34
  -2  -5  -1    8.26    0.32
   2   5   1    8.58    0.25
   2   5   1    8.70    0.32
  -2   5  -1    7.72    0.32
   3  -5   1    0.84    0.17
  -3  -5  -1    0.61    0.13
   3  -5   1    0.71    0.13
  -3  -5  -1    0.92    0.11
  -3  -5  -1    0.81    0.11
   3  -5   1    0.84    0.17
   3  -5   1    0.69    0.15
  -3   5  -1    0.71    0.16
   3   5   1    0.66    0.13
  -4  -5  -1    1.56    0.18
   4  -5   1    1.33    0.19
  -4  -5  -1    1.60    0.17
   4  -5   1    1.17    0.19
   4  -5   1    1.40    0.18
   4  -5   1    1.34    0.19
  -4  -5  -1    1.43    0.12
   4  -5   1    1.46    0.19
   4   5   1    1.09    0.15
  -4   5  -1    1.11    0.19
  -5  -5  -1    0.83    0.16
   5  -5   1    0.84    0.18
   5  -5   1    1.08    0.19
   5  -5   1    1.01    0.17
   5  -5   1    0.99    0.19
   5   5   1    1.00    0.16
  -5   5  -1    1.21    0.20
   6  -5   1    0.01    0.15
   6  -5   1   -0.05    0.14
   6  -5   1    0.01    0.15
   6  -5   1    0.04    0.15
  -6  -5  -1   -0.11    0.12
  -6   5  -1   -0.35    0.16
   6   5   1    0.03    0.12
   7  -5   1    0.39    0.20
   7  -5   1    0.47    0.18
   7  -5   1    0.27    0.18
  -7  -5  -1    0.17    0.14
  -7   5  -1    0.17    0.18
   7   5   1    0.24    0.14
   8  -5   1    0.80    0.25
   8  -5   1    0.68    0.20
  -8  -5  -1    0.55    0.17
   8  -5   1    0.77    0.23
   8   5   1    0.56    0.18
  -8   5  -1    0.74    0.23
   9  -5   1    0.15    0.17
   9  -5   1   -0.22    0.19
   9  -5   1    0.31    0.21
  -9  -5  -1   -0.08    0.15
  -9   5  -1   -0.12    0.18
  10  -5   1    2.19    0.35
  10  -5   1    3.59    0.43
 -10   5  -1    2.62    0.35
  10  -6  -1    2.09    0.36
  10  -6  -1    3.08    0.42
  10  -6  -1    2.96    0.36
 -10   6   1    2.57    0.37
   9  -6  -1    3.42    0.34
   9  -6  -1    3.37    0.41
   9  -6  -1    3.24    0.37
   9   6  -1    3.47    0.35
  -9   6   1    3.44    0.37
  -8  -6   1    0.27    0.16
   8  -6  -1   -0.02    0.19
   8  -6  -1    0.36    0.20
   8  -6  -1    0.21    0.22
  -8   6   1    0.24    0.24
   8   6  -1    0.34    0.19
   7  -6  -1    0.21    0.19
   7  -6  -1   -0.02    0.20
   7  -6  -1    0.00    0.19
   7  -6  -1    0.28    0.19
  -7  -6   1   -0.14    0.12
  -7   6   1   -0.08    0.19
   7   6  -1   -0.11    0.16
   6  -6  -1    2.41    0.26
  -6  -6   1    2.40    0.24
   6  -6  -1    3.16    0.32
   6  -6  -1    2.29    0.28
   6  -6  -1    2.18    0.25
   6   6  -1    2.40    0.25
  -6   6   1    2.15    0.28
   5  -6  -1    8.26    0.37
   5  -6  -1    7.93    0.42
  -5  -6   1    8.04    0.35
   5  -6  -1    7.65    0.40
   5  -6  -1    7.80    0.41
   5  -6  -1    7.61    0.40
  -5   6   1    7.72    0.41
   5   6  -1    7.74    0.37
   4  -6  -1    0.56    0.15
   4  -6  -1    0.45    0.17
  -4  -6   1    0.67    0.16
   4  -6  -1    0.43    0.18
   4  -6  -1    0.44    0.16
   4   6  -1    0.57    0.16
  -4   6   1    0.52    0.20
   3  -6  -1    0.18    0.12
  -3  -6   1   -0.06    0.10
  -3  -6   1   -0.01    0.09
   3  -6  -1    0.17    0.15
  -3  -6   1   -0.05    0.11
   3  -6  -1    0.13    0.16
   3  -6  -1   -0.19    0.13
  -3   6   1    0.07    0.14
   3   6  -1    0.00    0.12
  -2  -6   1   11.39    0.37
   2  -6  -1   11.92    0.43
  -2  -6   1   12.76    0.43
  -2  -6   1   12.17    0.37
   2  -6  -1   11.68    0.42
   2  -6  -1   11.88    0.45
   2  -6  -1   11.88    0.35
   2   6  -1   11.62    0.41
   2   6  -1   11.90    0.34
  -2   6   1   12.08    0.43
  -1  -6   1   11.98    0.39
   1  -6  -1   12.11    0.43
  -1  -6   1   12.48    0.39
  -1  -6   1   11.34    0.40
   1  -6  -1   12.38    0.43
   1  -6  -1   12.44    0.42
   1  -6  -1   12.16    0.33
  -1   6   1   11.88    0.41
   1   6  -1   11.96    0.37
   1   6  -1   11.75    0.42
   0  -6  -1    6.58    0.31
   0  -6  -1    7.13    0.31
   0  -6   1    6.79    0.32
   0  -6   1    7.16    0.32
   0  -6  -1    6.85    0.32
   0  -6  -1    6.90    0.22
   0  -6   1    6.92    0.19
   0  -6   1    6.55    0.30
   0   6  -1    7.05    0.30
   0   6  -1    6.79    0.31
   0   6   1    7.28    0.31
   0   6   1    7.06    0.31
  -1  -6  -1    1.97    0.21
   1  -6   1    1.55    0.19
  -1  -6  -1    1.87    0.19
   1  -6   1    2.04    0.21
   1  -6   1    1.66    0.19
  -1  -6  -1    1.90    0.18
   1  -6   1    1.79    0.13
  -1   6  -1    2.15    0.22
   1   6   1    1.91    0.17
   1   6   1    1.61    0.18
  -1   6  -1    1.94    0.20
   2  -6   1   27.49    0.69
   2  -6   1   27.09    0.58
  -2  -6  -1   26.41    0.62
   2  -6   1   27.16    0.72
  -2  -6  -1   26.28    0.69
  -2  -6  -1   24.96    0.62
   2  -6   1   27.21    0.70
  -2   6  -1   26.24    0.70
   2   6   1   26.61    0.67
   2   6   1   27.61    0.59
  -3  -6  -1    1.73    0.16
  -3  -6  -1    1.61    0.15
   3  -6   1    1.28    0.21
   3  -6   1    1.53    0.16
  -3  -6  -1    1.32    0.19
   3  -6   1    1.53    0.21
   3  -6   1    1.54    0.22
  -3   6  -1    1.58    0.21
   3   6   1    1.41    0.18
  -4  -6  -1   -0.05    0.09
   4  -6   1    0.29    0.16
   4  -6   1   -0.05    0.11
   4  -6   1    0.10    0.15
   4  -6   1    0.13    0.15
  -4  -6  -1   -0.02    0.13
   4  -6   1   -0.02    0.14
  -4   6  -1    0.18    0.17
   4   6   1    0.12    0.12
   5  -6   1    0.96    0.19
   5  -6   1    1.04    0.21
   5  -6   1    1.18    0.22
  -5  -6  -1    1.12    0.19
   5  -6   1    0.70    0.19
  -5   6  -1    0.81    0.22
   5   6   1    1.08    0.19
   6  -6   1    2.60    0.30
  -6  -6  -1    2.21    0.24
   6  -6   1    2.26    0.29
   6  -6   1    2.35    0.26
   6  -6   1    2.40    0.28
  -6   6  -1    1.61    0.28
   6   6   1    2.29    0.24
   7  -6   1    0.14    0.19
   7  -6   1   -0.17    0.19
   7  -6   1    0.09    0.19
   7  -6   1   -0.08    0.16
  -7  -6  -1    0.06    0.15
   7   6   1    0.52    0.18
  -7   6  -1   -0.01    0.20
  -8  -6  -1    0.33    0.16
   8  -6   1    0.36    0.21
   8  -6   1    0.68    0.22
   8  -6   1    0.42    0.26
  -8   6  -1    0.54    0.23
   8   6   1    0.09    0.17
   9  -6   1    0.60    0.27
   9  -6   1    0.49    0.21
  -9  -6  -1    0.73    0.20
   9  -6   1    1.01    0.30
  -9   6  -1    0.54    0.27
  10  -6   1    0.04    0.24
  10  -6   1    0.08    0.24
 -10   6  -1   -0.13    0.25
   9  -7  -1    0.47    0.28
   9  -7  -1    0.54    0.24
   9  -7  -1    1.10    0.29
  -9   7   1    0.51    0.29
   8  -7  -1    0.46    0.27
   8  -7  -1    0.40    0.26
   8  -7  -1    0.24    0.22
   8  -7  -1    0.28    0.24
  -8   7   1    0.61    0.28
   8   7  -1    0.36    0.20
   7  -7  -1    0.93    0.25
   7  -7  -1    1.35    0.27
  -7  -7   1    1.04    0.20
   7  -7  -1    0.91    0.25
   7  -7  -1    0.49    0.23
   7   7  -1    1.24    0.22
  -7   7   1    0.83    0.25
   6  -7  -1    3.50    0.35
   6  -7  -1    3.12    0.35
  -6  -7   1    2.80    0.27
   6  -7  -1    2.73    0.29
   6  -7  -1    2.97    0.31
  -6   7   1    2.90    0.33
   6   7  -1    2.99    0.28
   5  -7  -1    1.75    0.28
   5  -7  -1    1.32    0.24
   5  -7  -1    1.23    0.24
   5  -7  -1    1.20    0.20
   5  -7  -1    1.08    0.24
  -5  -7   1    1.53    0.22
  -5   7   1    1.28    0.26
   5   7  -1    1.13    0.20
   4  -7  -1    3.15    0.25
   4  -7  -1    3.15    0.31
   4  -7  -1    2.72    0.29
   4  -7  -1    2.26    0.27
  -4  -7   1    2.48    0.24
  -4   7   1    2.76    0.30
   4   7  -1    2.46    0.25
   3  -7  -1    9.74    0.44
  -3  -7   1    9.06    0.40
   3  -7  -1    9.55    0.35
   3  -7  -1    9.39    0.43
   3  -7  -1    9.72    0.46
   3   7  -1    8.97    0.41
  -3   7   1    9.15    0.44
  -2  -7   1    1.82    0.23
  -2  -7   1    1.68    0.19
   2  -7  -1    1.23    0.20
   2  -7  -1    1.61    0.16
   2  -7  -1    1.85    0.23
  -2  -7   1    1.56    0.18
   2  -7  -1    2.12    0.26
   2   7  -1    1.42    0.22
  -2   7   1    1.29    0.20
  -1  -7   1    0.43    0.15
   1  -7  -1    0.28    0.18
  -1  -7   1    0.44    0.18
   1  -7  -1    0.24    0.16
   1  -7  -1    0.24    0.14
  -1  -7   1    0.46    0.15
  -1   7   1    0.40    0.15
   1   7  -1    0.41    0.17
   1   7  -1    0.38    0.12
  -1   7   1    0.32    0.16
   0  -7   1    0.13    0.14
   0  -7  -1    0.02    0.16
   0  -7   1   -0.06    0.14
   0  -7  -1    0.06    0.12
   0  -7   1   -0.03    0.14
   0  -7  -1   -0.03    0.13
   0   7  -1    0.13    0.13
   0   7   1   -0.02    0.12
   0   7   1   -0.12    0.13
   0   7  -1    0.03    0.13
   1  -7   1    2.29    0.23
   1  -7   1    2.23    0.24
  -1  -7  -1    2.39    0.22
  -1  -7  -1    2.14    0.20
  -1  -7  -1    2.12    0.24
   1  -7   1    2.07    0.22
   1   7   1    2.51    0.21
   1   7   1    2.69    0.26
  -1   7  -1    2.31    0.24
  -1   7  -1    2.05    0.22
  -2  -7  -1    0.02    0.12
  -2  -7  -1    0.05    0.12
   2  -7   1   -0.25    0.13
   2  -7   1   -0.08    0.15
   2  -7   1   -0.09    0.14
  -2  -7  -1    0.12    0.15
  -2   7  -1    0.07    0.16
   2   7   1   -0.01    0.14
  -3  -7  -1    0.34    0.13
   3  -7   1    0.52    0.18
   3  -7   1    0.20    0.13
   3  -7   1    0.09    0.19
   3  -7   1    0.42    0.19
  -3  -7  -1    0.30    0.15
  -3   7  -1    0.40    0.20
   3   7   1    0.42    0.15
  -4  -7  -1    0.05    0.14
   4  -7   1    0.10    0.13
   4  -7   1    0.11    0.18
   4  -7   1    0.15    0.17
   4  -7   1   -0.26    0.15
  -4  -7  -1    0.03    0.11
  -4   7  -1    0.20    0.17
   4   7   1   -0.07    0.14
   5  -7   1    1.08    0.23
   5  -7   1    1.14    0.19
   5  -7   1    1.26    0.24
  -5  -7  -1    1.22    0.22
   5  -7   1    1.03    0.23
   5   7   1    0.66    0.17
  -5   7  -1    0.92    0.25
   6  -7   1    0.46    0.20
   6  -7   1    0.33    0.18
  -6  -7  -1    0.48    0.18
   6  -7   1    0.72    0.25
   6  -7   1    0.18    0.20
   6   7   1    0.63    0.18
  -6   7  -1    0.35    0.21
   7  -7   1    1.92    0.33
  -7  -7  -1    1.89    0.26
   7  -7   1    1.91    0.31
   7  -7   1    1.80    0.28
   7  -7   1    1.44    0.26
   7   7   1    1.62    0.25
  -7   7  -1    1.52    0.31
   8  -7   1    2.33    0.32
  -8  -7  -1    2.31    0.29
   8  -7   1    2.15    0.35
   8  -7   1    1.58    0.29
  -8   7  -1    2.82    0.37
   9  -7   1    1.41    0.28
   9  -7   1    0.99    0.27
   9  -7   1    1.38    0.35
  -9   7  -1    0.78    0.30
   8  -8  -1   -0.21    0.22
   8  -8  -1    0.50    0.25
   8  -8  -1   -0.09    0.25
  -8   8   1    0.47    0.27
   8   8  -1    0.18    0.23
   7  -8  -1    0.42    0.24
   7  -8  -1    0.25    0.26
   7  -8  -1    0.16    0.23
  -7  -8   1    0.32    0.21
   7   8  -1    0.31    0.21
  -7   8   1    0.40    0.24
   6  -8  -1    1.33    0.29
   6  -8  -1    1.59    0.29
  -6  -8   1    1.59    0.25
   6  -8  -1    1.35    0.28
  -6   8   1    1.52    0.29
   6   8  -1    1.35    0.26
   5  -8  -1   -0.08    0.19
  -5  -8   1    0.04    0.17
   5  -8  -1    0.03    0.21
   5  -8  -1   -0.40    0.17
   5   8  -1    0.14    0.18
  -5   8   1    0.28    0.20
   4  -8  -1    0.29    0.21
   4  -8  -1    0.23    0.21
  -4  -8   1    0.68    0.21
   4  -8  -1    0.43    0.20
  -4   8   1    0.53    0.23
   4   8  -1    0.52    0.21
   3  -8  -1    7.51    0.44
  -3  -8   1    8.40    0.43
   3  -8  -1    8.27    0.44
   3  -8  -1    7.90    0.44
  -3   8   1    8.37    0.43
   3   8  -1    8.30    0.41
  -2  -8   1    8.05    0.43
  -2  -8   1    7.93    0.37
   2  -8  -1    7.51    0.41
   2  -8  -1    8.85    0.44
   2  -8  -1    7.14    0.42
  -2   8   1    7.32    0.40
   2   8  -1    8.50    0.43
  -2   8   1    8.14    0.42
   1  -8  -1   -0.10    0.18
   1  -8  -1    0.05    0.18
   1  -8  -1   -0.02    0.15
  -1  -8   1   -0.07    0.15
  -1  -8   1    0.08    0.14
  -1  -8   1    0.11    0.16
  -1   8   1    0.07    0.16
   1   8  -1    0.19    0.16
  -1   8   1    0.06    0.16
   0  -8   1    0.94    0.21
   0  -8  -1    1.03    0.21
   0  -8   1    0.98    0.20
   0  -8   1    0.94    0.21
   0  -8  -1    1.12    0.20
   0  -8  -1    1.26    0.23
   0   8   1    1.05    0.21
   0   8   1    0.92    0.19
   0   8  -1    0.81    0.20
   0   8  -1    1.06    0.19
   1  -8   1    8.80    0.45
  -1  -8  -1    7.82    0.37
   1  -8   1    8.17    0.42
   1  -8   1    7.40    0.39
  -1  -8  -1    8.49    0.39
  -1  -8  -1    7.78    0.41
  -1   8  -1    8.65    0.43
  -1   8  -1    8.55    0.40
   1   8   1    8.55    0.42
   2  -8   1    3.69    0.34
  -2  -8  -1    4.88    0.34
  -2  -8  -1    4.09    0.29
   2  -8   1    3.82    0.32
  -2  -8  -1    4.18    0.28
   2   8   1    4.64    0.32
  -2   8  -1    4.24    0.32
  -2   8  -1    4.59    0.38
   3  -8   1    1.14    0.24
  -3  -8  -1    1.03    0.18
   3  -8   1    0.94    0.25
  -3  -8  -1    0.81    0.23
   3   8   1    0.76    0.20
  -3   8  -1    0.58    0.20
   4  -8   1    2.29    0.29
   4  -8   1    2.49    0.30
   4  -8   1    2.94    0.32
  -4  -8  -1    3.22    0.32
  -4   8  -1    2.65    0.31
   4   8   1    2.47    0.27
   5  -8   1    1.20    0.25
   5  -8   1    0.89    0.24
  -5  -8  -1    0.96    0.22
   5  -8   1    0.91    0.25
   5   8   1    1.05    0.22
  -5   8  -1    0.42    0.24
   6  -8   1   -0.27    0.21
  -6  -8  -1    0.26    0.19
   6  -8   1    0.08    0.23
   6  -8   1    0.20    0.22
   6   8   1    0.10    0.18
  -6   8  -1    0.02    0.20
  -7  -8  -1    0.22    0.20
   7  -8   1    0.56    0.26
   7  -8   1    0.67    0.24
   7  -8   1    0.57    0.25
  -7   8  -1    0.74    0.27
   7   8   1    0.73    0.22
   8  -8   1    0.30    0.23
   8  -8   1   -0.12    0.24
  -8   8  -1    0.24    0.27
   7  -9  -1    0.79    0.28
   7  -9  -1    1.80    0.36
   7  -9  -1    0.91    0.29
  -7   9   1    0.68    0.30
   7   9  -1    0.91    0.25
   6  -9  -1    3.17    0.39
   6  -9  -1    2.95    0.39
   6  -9  -1    3.17    0.38
  -6  -9   1    2.79    0.33
  -6   9   1    2.44    0.37
   6   9  -1    2.80    0.33
   5  -9  -1    0.21    0.22
   5  -9  -1    0.17    0.22
  -5  -9   1    0.16    0.20
   5  -9  -1    0.51    0.27
   5   9  -1    0.18    0.19
  -5   9   1    0.08    0.24
   4  -9  -1    2.29    0.33
   4  -9  -1    2.29    0.35
  -4  -9   1    1.98    0.28
  -4   9   1    1.89    0.30
   4   9  -1    1.72    0.28
  -3  -9   1    2.19    0.29
   3  -9  -1    2.39    0.33
   3  -9  -1    2.82    0.36
  -3   9   1    2.73    0.32
   3   9  -1    2.51    0.31
  -3   9   1    2.75    0.33
   2  -9  -1   -0.24    0.19
   2  -9  -1   -0.20    0.18
   2  -9  -1    0.17    0.19
  -2  -9   1    0.24    0.21
  -2   9   1    0.02    0.20
   2   9  -1    0.29    0.21
  -2   9   1    0.21    0.18
   1  -9  -1    0.13    0.18
  -1  -9   1    0.18    0.21
   1  -9  -1    0.28    0.21
   1  -9  -1    0.26    0.21
  -1  -9   1    0.29    0.18
   1   9  -1    0.41    0.20
  -1   9   1    0.23    0.21
   0  -9  -1    0.17    0.22
   0  -9   1    0.18    0.19
   0  -9  -1    0.40    0.20
   0  -9  -1    0.14    0.20
   0  -9   1    0.30    0.20
   0   9  -1    0.54    0.21
   0   9   1    0.54    0.20
  -1  -9  -1    0.02    0.21
  -1  -9  -1    0.14    0.17
   1  -9   1    0.52    0.21
  -1  -9  -1   -0.01    0.18
   1  -9   1    0.43    0.23
  -1   9  -1    0.11    0.18
   1   9   1   -0.19    0.16
  -2  -9  -1   -0.17    0.16
   2  -9   1   -0.15    0.19
   2  -9   1    0.46    0.22
  -2  -9  -1    0.39    0.20
   2   9   1   -0.02    0.17
  -2   9  -1    0.07    0.19
  -2   9  -1   -0.12    0.20
   3  -9   1    1.10    0.26
   3  -9   1    0.82    0.25
  -3  -9  -1    1.30    0.26
  -3   9  -1    1.32    0.27
   3   9   1    1.75    0.28
  -3   9  -1    0.89    0.24
   4  -9   1    0.70    0.23
   4  -9   1    0.26    0.25
   4  -9   1    0.48    0.26
  -4  -9  -1    0.56    0.22
  -4   9  -1    0.88    0.25
   4   9   1    0.49    0.22
  -4   9  -1    0.42    0.22
   5  -9   1   -0.16    0.23
   5  -9   1    0.11    0.23
  -5  -9  -1    0.42    0.22
   5  -9   1   -0.03    0.20
  -5   9  -1    0.26    0.23
   5   9   1   -0.04    0.17
   6  -9   1   -0.04    0.24
   6  -9   1   -0.10    0.25
   6  -9   1   -0.18    0.21
  -6  -9  -1    0.30    0.22
   6   9   1    0.02    0.20
  -6   9  -1    0.22    0.23
   7  -9   1    1.70    0.32
   7  -9   1    1.38    0.34
   7  -9   1    1.61    0.34
  -7   9  -1    1.42    0.34
  -5 -10   1    0.67    0.25
   5 -10  -1    0.16    0.25
   5 -10  -1    0.28    0.25
   5 -10  -1    0.20    0.26
   5  10  -1    0.25    0.21
  -5  10   1    0.36    0.26
  -5  10   1    0.26    0.27
   4 -10  -1    3.59    0.40
   4 -10  -1    3.76    0.40
   4 -10  -1    4.28    0.44
  -4 -10   1    3.59    0.38
   4  10  -1    3.83    0.38
  -4  10   1    4.73    0.44
  -4  10   1    3.76    0.42
  -3 -10   1    1.25    0.28
   3 -10  -1    0.96    0.31
   3 -10  -1    1.45    0.30
  -3  10   1    1.01    0.27
  -3  10   1    1.08    0.26
   3  10  -1    0.29    0.23
   2 -10  -1    0.18    0.24
   2 -10  -1   -0.25    0.23
  -2 -10   1   -0.05    0.18
   2  10  -1    0.21    0.21
  -2  10   1    0.24    0.24
   1 -10  -1    0.85    0.26
   1 -10  -1    1.24    0.28
  -1 -10   1    0.99    0.27
  -1  10   1    1.48    0.28
   1  10  -1    1.74    0.30
   0 -10  -1    0.02    0.19
   0 -10  -1    0.05    0.24
   0 -10   1    0.42    0.25
   0 -10   1    0.25    0.20
   0  10  -1   -0.02    0.22
   0  10   1   -0.01    0.22
  -1 -10  -1    1.05    0.28
   1 -10   1    1.49    0.28
   1 -10   1    1.14    0.28
  -1  10  -1    1.04    0.27
   1  10   1    0.76    0.26
   2 -10   1    1.32    0.30
  -2 -10  -1    0.67    0.26
   2 -10   1    0.50    0.27
  -2  10  -1    1.14    0.26
   2  10   1    0.61    0.25
  -3 -10  -1    0.01    0.24
   3 -10   1    0.50    0.25
   3 -10   1    0.48    0.28
  -3  10  -1    0.56    0.26
  -3  10  -1    0.52    0.24
   3  10   1    0.21    0.23
   4 -10   1    4.49    0.45
   4 -10   1    3.77    0.45
  -4 -10  -1    2.94    0.37
   4 -10   1    2.91    0.38
  -4  10  -1    2.88    0.36
   4  10   1    4.00    0.40
  -4  10  -1    4.00    0.43
   5 -10   1   -0.39    0.25
   5 -10   1    0.09    0.26
   5 -10   1   -0.12    0.25
  -5 -10  -1    0.53    0.24
  -5  10  -1    0.22    0.23
  -5  10  -1    0.07    0.22
   5  10   1   -0.09    0.20
   2 -11  -1    2.39    0.36
   2 -11  -1    1.71    0.34
  -2 -11   1    1.51    0.32
  -2  11   1    2.40    0.37
   2  11  -1    1.61    0.30
   1 -11  -1   -0.03    0.24
  -1 -11   1    0.28    0.23
   1 -11  -1    0.31    0.25
   1  11  -1    0.54    0.26
  -1  11   1    0.23    0.25
   0 -11   1    0.15    0.27
   0 -11   1    0.16    0.38
   0 -11  -1    0.27    0.27
   0  11  -1    0.57    0.26
   0  11   1    0.40    0.26
   1 -11   1    0.67    0.27
   1 -11   1    0.43    0.27
  -1 -11  -1    0.33    0.25
  -1  11  -1    0.69    0.28
   1  11   1    0.76    0.29
  -2 -11  -1    0.72    0.26
   2 -11   1    0.35    0.26
   2 -11   1    0.25    0.26
   2  11   1    0.51    0.24
  -2  11  -1    0.83    0.27
  11   0  -2   10.71    0.56
  11   0  -2   10.27    0.59
  10   0  -2    0.10    0.21
  10   0  -2   -0.06    0.19
 -10   0   2   -0.04    0.13
   9   0  -2    0.03    0.14
   9   0  -2   -0.01    0.19
  -9   0   2   -0.20    0.10
   8   0  -2    7.83    0.39
   8   0  -2    9.03    0.46
  -8   0   2    8.49    0.31
   7   0  -2   12.90    0.45
  -7   0   2   14.24    0.38
   7   0  -2   13.15    0.48
  -7   0   2   13.79    0.37
  -6   0   2    2.18    0.15
   6   0  -2    1.93    0.18
  -6   0   2    2.06    0.15
   6   0  -2    2.00    0.21
   5   0  -2   61.16    1.20
  -5   0   2   61.29    1.13
   5   0  -2   62.81    1.05
  -5   0   2   63.04    1.12
   5   0  -2   61.55    1.23
   4   0  -2  106.89    1.78
   4   0  -2  102.37    1.91
  -4   0   2  108.80    1.82
  -4   0   2  107.20    1.83
   4   0  -2  104.84    1.89
  -3   0   2   32.62    0.61
   3   0  -2   32.07    0.67
   3   0  -2   34.25    0.60
  -3   0   2   33.71    0.61
   3   0  -2   34.01    0.59
   3   0  -2   32.74    0.65
   3   0  -2   33.85    0.59
   2   0  -2   14.13    0.30
  -2   0   2   13.98    0.28
   2   0  -2   14.18    0.28
   2   0  -2   14.40    0.27
  -2   0   2   14.52    0.28
   2   0  -2   13.48    0.32
   2   0  -2   13.81    0.27
  -1   0   2  229.54    3.90
  -1   0   2  228.94    3.91
   1   0  -2  232.03    3.96
  -1   0   2  231.89    3.90
   1   0  -2  232.07    3.99
   1   0  -2  226.40    3.95
   1   0  -2  227.57    3.93
   1   0  -2  228.35    3.91
  -1   0  -2   82.77    1.38
   1   0   2   82.98    1.43
   1   0   2   80.54    1.40
   1   0   2   82.54    1.40
   2   0   2  167.39    2.90
   2   0   2  167.23    2.77
   2   0   2  162.33    2.82
   2   0   2  169.65    2.83
  -2   0  -2  166.00    2.78
  -3   0  -2    0.04    0.06
   3   0   2    0.12    0.10
   3   0   2    0.02    0.09
   3   0   2    0.06    0.04
   3   0   2    0.07    0.04
   4   0   2   99.62    1.64
   4   0   2   95.92    1.76
   4   0   2   95.66    1.78
  -4   0  -2   98.30    1.69
   5   0   2   11.86    0.39
  -5   0  -2   11.69    0.30
   5   0   2   12.18    0.37
   5   0   2   12.21    0.23
   6   0   2    2.00    0.21
  -6   0  -2    2.15    0.15
   6   0   2    2.17    0.20
  -7   0  -2   12.50    0.36
   7   0   2   12.58    0.45
   7   0   2   12.81    0.48
   8   0   2    0.83    0.22
   8   0   2    0.81    0.19
  -8   0  -2    1.23    0.14
  -9   0  -2    0.09    0.11
   9   0   2   -0.21    0.19
   9   0   2   -0.14    0.14
  10   0   2    0.12    0.23
  10   0   2    0.09    0.20
  11   0   2    1.05    0.34
  11   0   2    1.12    0.29
  11  -1  -2    0.45    0.28
  11  -1  -2    0.73    0.26
  11   1  -2    0.43    0.24
  11   1  -2    0.27    0.26
  10  -1  -2    0.65    0.26
  10  -1  -2    1.27    0.25
 -10   1   2    0.77    0.18
  10   1  -2    0.66    0.22
  10   1  -2    1.13    0.28
   9  -1  -2    0.53    0.25
   9  -1  -2    0.43    0.19
  -9   1   2    0.34    0.15
   9   1  -2    0.11    0.20
   9   1  -2    0.17    0.16
   8  -1  -2    0.59    0.20
   8  -1  -2    0.88    0.20
  -8  -1   2    0.84    0.11
   8   1  -2    0.60    0.17
  -8   1   2    0.70    0.15
   8   1  -2    0.24    0.18
   7  -1  -2    0.45    0.07
   7  -1  -2    0.38    0.18
   7  -1  -2    0.51    0.16
  -7  -1   2    0.33    0.08
  -7   1   2    0.65    0.13
  -7   1   2    0.48    0.13
   7   1  -2    0.35    0.16
   7   1  -2    0.54    0.14
   6  -1  -2    0.22    0.07
   6  -1  -2    0.16    0.14
   6  -1  -2    0.25    0.12
  -6  -1   2    0.08    0.06
  -6  -1   2    0.13    0.06
   6   1  -2    0.33    0.14
   6   1  -2    0.20    0.12
  -6   1   2    0.29    0.10
  -6   1   2    0.11    0.10
   5  -1  -2    7.25    0.22
  -5  -1   2    7.30    0.19
   5  -1  -2    7.10    0.30
   5  -1  -2    6.47    0.27
  -5  -1   2    7.38    0.19
  -5  -1   2    6.87    0.19
   5   1  -2    7.22    0.26
   5   1  -2    6.57    0.29
  -5   1   2    7.05    0.25
  -5   1   2    6.90    0.24
  -4  -1   2    0.97    0.07
   4  -1  -2    0.98    0.09
   4  -1  -2    0.76    0.12
   4  -1  -2    0.80    0.10
   4  -1  -2    0.82    0.13
  -4  -1   2    0.97    0.07
  -4  -1   2    1.21    0.08
  -4   1   2    0.96    0.12
   4   1  -2    1.28    0.13
  -4   1   2    1.08    0.11
   4   1  -2    1.23    0.13
   4   1  -2    1.04    0.14
   3  -1  -2    1.84    0.12
  -3  -1   2    1.52    0.06
   3  -1  -2    1.77    0.13
   3  -1  -2    1.50    0.14
   3  -1  -2    1.24    0.12
   3  -1  -2    1.53    0.12
  -3  -1   2    1.54    0.07
   3   1  -2    1.51    0.13
   3   1  -2    1.50    0.12
   3   1  -2    1.54    0.11
  -3   1   2    1.44    0.11
  -3   1   2    1.51    0.12
   2  -1  -2    4.36    0.18
   2  -1  -2    4.30    0.16
   2  -1  -2    4.33    0.15
  -2  -1   2    4.57    0.10
   2  -1  -2    4.45    0.16
  -2  -1   2    4.46    0.10
   2   1  -2    4.28    0.15
   2   1  -2    4.52    0.14
  -2   1   2    4.32    0.16
   2   1  -2    4.33    0.16
  -2   1   2    4.48    0.16
   1  -1  -2    1.10    0.09
  -1  -1   2    1.19    0.06
   1  -1  -2    1.01    0.08
  -1  -1   2    1.06    0.06
  -1  -1   2    1.04    0.06
   1  -1  -2    1.12    0.09
  -1  -1   2    1.11    0.07
   1   1  -2    0.93    0.07
  -1   1   2    1.05    0.09
  -1   1   2    1.13    0.09
   1   1  -2    1.05    0.06
   1   1  -2    0.97    0.08
   1   1  -2    1.03    0.06
   0  -1   2    7.73    0.17
   0  -1   2    8.01    0.17
   0  -1  -2    7.75    0.18
   0  -1  -2    7.81    0.18
   0   1  -2    8.26    0.16
   0   1   2    7.72    0.18
   0   1  -2    7.54    0.18
   0   1   2    7.96    0.18
   0   1  -2    7.48    0.18
   1  -1   2   55.42    0.97
   1  -1   2   54.41    0.95
   1  -1   2   54.04    0.96
  -1  -1  -2   56.59    0.93
   1  -1   2   54.18    0.96
   1   1   2   55.05    0.97
  -1   1  -2   54.03    0.97
   1   1   2   55.48    0.92
   1   1   2   55.59    0.94
   2  -1   2    9.16    0.25
   2  -1   2   10.08    0.24
  -2  -1  -2    9.80    0.19
   2  -1   2    9.44    0.26
   2  -1   2    9.61    0.26
   2   1   2    9.66    0.25
   2   1   2    9.35    0.22
   2   1   2    9.48    0.25
  -2   1  -2    9.34    0.24
   3  -1   2   13.82    0.36
  -3  -1  -2   14.20    0.27
   3  -1   2   13.68    0.36
   3  -1   2   13.35    0.32
  -3   1  -2   14.36    0.34
   3   1   2   14.21    0.36
   3   1   2   14.02    0.35
   3   1   2   13.91    0.31
   4  -1   2   69.43    1.31
   4  -1   2   68.53    1.32
  -4  -1  -2   68.05    1.19
   4  -1   2   69.44    1.23
  -4   1  -2   70.82    1.27
   4   1   2   70.24    1.32
   4   1   2   67.76    1.30
   5  -1   2    0.70    0.15
   5  -1   2    0.48    0.12
   5  -1   2    0.88    0.09
  -5  -1  -2    0.81    0.08
  -5  -1  -2    0.83    0.08
   5   1   2    0.80    0.15
  -5   1  -2    0.72    0.11
   5   1   2    0.86    0.13
  -6  -1  -2    5.47    0.18
   6  -1   2    5.50    0.30
   6  -1   2    5.33    0.18
   6  -1   2    5.32    0.27
  -6   1  -2    4.81    0.23
   6   1   2    4.95    0.29
   6   1   2    5.09    0.27
   7  -1   2    0.09    0.18
   7  -1   2   -0.03    0.13
   7  -1   2    0.02    0.05
  -7  -1  -2    0.05    0.07
   7   1   2    0.16    0.13
   7   1   2   -0.11    0.14
  -7   1  -2    0.12    0.11
  -8  -1  -2    6.38    0.23
   8  -1   2    6.79    0.37
   8  -1   2    6.19    0.40
   8   1   2    6.71    0.38
   8   1   2    6.48    0.39
  -8   1  -2    7.12    0.31
   9  -1   2    0.00    0.17
   9  -1   2   -0.06    0.19
   9   1   2    0.26    0.17
   9   1   2   -0.03    0.22
  -9   1  -2    0.24    0.14
  10  -1   2    1.42    0.28
  10  -1   2    1.21    0.30
 -10   1  -2    1.24    0.19
  10   1   2    1.68    0.29
  10   1   2    0.90    0.28
  11  -1   2   12.43    0.60
  11  -1   2   12.14    0.66
  11   1   2   11.44    0.57
  11   1   2   12.31    0.68
  11  -2  -2    7.26    0.57
  11  -2  -2    7.09    0.50
  11   2  -2    6.37    0.53
  11   2  -2    6.48    0.45
 -11   2   2    7.88    0.42
  10  -2  -2   -0.08    0.20
  10  -2  -2    0.71    0.26
 -10   2   2    0.04    0.15
  10   2  -2    0.29    0.19
  10   2  -2   -0.01    0.20
   9  -2  -2    1.82    0.27
   9  -2  -2    1.29    0.27
  -9   2   2    2.14    0.24
   9   2  -2    1.57    0.24
   9   2  -2    1.63    0.27
   8  -2  -2    1.33    0.13
   8  -2  -2    0.96    0.23
   8  -2  -2    0.98    0.21
  -8   2   2    0.96    0.18
   8   2  -2    0.79    0.21
   8   2  -2    1.25    0.21
  -7  -2   2    4.91    0.15
   7  -2  -2    4.98    0.30
   7  -2  -2    5.09    0.22
   7  -2  -2    4.79    0.33
   7   2  -2    5.13    0.29
  -7   2   2    5.31    0.28
   7   2  -2    5.03    0.31
  -7   2   2    4.95    0.28
  -6  -2   2    8.52    0.19
   6  -2  -2    8.50    0.35
   6  -2  -2    8.51    0.37
  -6  -2   2    8.86    0.19
   6  -2  -2    8.48    0.29
   6   2  -2    8.54    0.32
   6   2  -2    8.89    0.35
  -6   2   2    8.39    0.32
  -6   2   2    8.02    0.32
   5  -2  -2    4.96    0.21
   5  -2  -2    4.78    0.25
   5  -2  -2    4.56    0.26
   5  -2  -2    4.67    0.22
  -5  -2   2    4.91    0.12
  -5  -2   2    4.78    0.12
  -5  -2   2    4.76    0.12
   5  -2  -2    4.51    0.24
   5   2  -2    4.94    0.24
  -5   2   2    4.74    0.24
   5   2  -2    4.96    0.23
   5   2  -2    4.87    0.22
  -5   2   2    4.85    0.23
   4  -2  -2    4.76    0.21
   4  -2  -2    5.14    0.24
   4  -2  -2    5.10    0.24
   4  -2  -2    5.34    0.23
   4  -2  -2    5.15    0.21
  -4  -2   2    5.40    0.11
  -4  -2   2    5.33    0.11
   4   2  -2    5.38    0.21
   4   2  -2    4.90    0.21
  -4   2   2    5.16    0.23
  -4   2   2    5.09    0.22
   4   2  -2    5.10    0.23
   3  -2  -2   12.41    0.34
  -3  -2   2   12.36    0.23
  -3  -2   2   12.17    0.23
   3  -2  -2   12.57    0.33
   3  -2  -2   11.96    0.32
   3  -2  -2   12.26    0.34
   3   2  -2   12.44    0.30
  -3   2   2   12.38    0.33
  -3   2   2   12.27    0.33
   3   2  -2   11.94    0.32
   3   2  -2   11.97    0.31
  -2  -2   2    5.78    0.14
   2  -2  -2    5.82    0.21
  -2  -2   2    5.65    0.14
  -2  -2   2    5.83    0.18
   2  -2  -2    5.79    0.20
   2  -2  -2    5.47    0.21
   2  -2  -2    5.83    0.20
  -2   2   2    5.30    0.21
   2   2  -2    5.49    0.20
  -2   2   2    5.50    0.20
   2   2  -2    5.51    0.17
   2   2  -2    5.61    0.17
   2   2  -2    6.60    0.14
  -1  -2   2  331.26    5.91
   1  -2  -2  339.92    5.93
  -1  -2   2  343.46    5.85
   1  -2  -2  335.76    5.85
  -1  -2   2  345.74    5.73
  -1  -2   2  347.38    5.85
   1   2  -2  354.95    5.85
  -1   2   2  332.26    5.84
  -1   2   2  345.15    5.98
   1   2  -2  341.88    5.98
   0  -2   2   28.25    0.53
   0  -2   2   27.79    0.47
   0  -2  -2   28.23    0.55
   0  -2   2   26.40    0.52
   0  -2   2   27.83    0.53
   0  -2  -2   27.31    0.53
   0   2  -2   26.58    0.54
   0   2  -2   27.17    0.53
   0   2   2   26.64    0.52
   0   2   2   27.63    0.53
  -1  -2  -2   99.49    1.74
   1  -2   2  101.11    1.74
   1  -2   2  101.55    1.71
  -1  -2  -2   99.07    1.71
   1  -2   2   99.13    1.74
   1  -2   2  101.30    1.75
   1   2   2   99.90    1.70
   1   2   2  100.06    1.72
  -1   2  -2  101.29    1.75
   2  -2   2    0.62    0.09
   2  -2   2    0.53    0.09
  -2  -2  -2    0.65    0.06
   2  -2   2    0.63    0.10
   2  -2   2    0.41    0.09
   2   2   2    0.71    0.10
   2   2   2    0.78    0.08
   2   2   2    0.57    0.04
  -2   2  -2    0.50    0.10
   3  -2   2   23.22    0.52
   3  -2   2   23.16    0.50
  -3  -2  -2   23.38    0.41
   3  -2   2   22.56    0.51
   3  -2   2   22.53    0.53
   3   2   2   23.02    0.51
   3   2   2   23.12    0.48
  -3   2  -2   22.71    0.51
   3   2   2   22.67    0.51
   4  -2   2   22.78    0.56
   4  -2   2   23.26    0.52
   4  -2   2   23.60    0.56
  -4  -2  -2   23.93    0.41
   4  -2   2   23.29    0.56
   4   2   2   22.57    0.55
   4   2   2   23.36    0.55
  -4   2  -2   23.09    0.54
   4   2   2   23.59    0.51
  -5  -2  -2    9.72    0.20
   5  -2   2    9.97    0.36
   5  -2   2    9.75    0.30
   5  -2   2    9.42    0.35
   5   2   2    9.34    0.33
  -5   2  -2    9.88    0.33
   5   2   2    9.78    0.30
   5   2   2    9.60    0.35
   6  -2   2    0.04    0.09
  -6  -2  -2    0.14    0.04
   6  -2   2   -0.04    0.11
   6  -2   2    0.04    0.14
   6   2   2    0.14    0.14
   6   2   2   -0.02    0.10
  -6   2  -2    0.14    0.11
   7  -2   2    4.60    0.30
  -7  -2  -2    4.92    0.14
   7  -2   2    4.58    0.22
   7  -2   2    4.69    0.33
  -7   2  -2    4.56    0.27
   7   2   2    4.98    0.30
   7   2   2    5.00    0.32
   8  -2   2    0.65    0.19
   8  -2   2    0.18    0.20
   8  -2   2    0.70    0.11
   8   2   2    0.93    0.22
   8   2   2    0.81    0.18
  -8   2  -2    0.51    0.16
   9  -2   2    0.10    0.18
   9  -2   2    0.30    0.23
   9   2   2   -0.14    0.19
  -9   2  -2    0.15    0.16
   9   2   2    0.04    0.16
  10  -2   2    0.50    0.24
  10  -2   2    0.27    0.24
 -10   2  -2    0.36    0.18
  10   2   2    0.65    0.28
  10   2   2    0.51    0.23
  11  -2   2    0.85    0.31
  11  -2   2    1.05    0.27
  11   2   2    1.26    0.27
  11   2   2    1.27    0.31
 -11   2  -2    1.35    0.22
  11  -3  -2    0.88    0.26
  11  -3  -2    0.27    0.30
  11   3  -2   -0.08    0.20
 -11   3   2    0.85    0.23
  11   3  -2    0.86    0.30
  10  -3  -2    5.45    0.41
  10  -3  -2    4.15    0.41
  10   3  -2    4.36    0.42
  10   3  -2    4.59    0.38
 -10   3   2    5.00    0.38
   9  -3  -2   -0.26    0.16
   9  -3  -2    0.05    0.20
  -9   3   2    0.12    0.17
   9   3  -2    0.03    0.18
   9   3  -2    0.28    0.17
   8  -3  -2    0.03    0.16
   8  -3  -2    0.18    0.12
   8  -3  -2    0.18    0.22
   8   3  -2    0.03    0.16
  -8   3   2    0.15    0.16
   8   3  -2    0.35    0.15
   7  -3  -2    0.40    0.20
   7  -3  -2    0.52    0.17
   7  -3  -2    0.61    0.14
   7   3  -2    0.39    0.17
   7   3  -2    0.60    0.15
  -7   3   2    0.67    0.18
   7   3  -2    0.61    0.16
   6  -3  -2    0.14    0.14
   6  -3  -2    0.08    0.12
   6  -3  -2    0.13    0.12
   6  -3  -2    0.10    0.13
   6  -3  -2    0.11    0.12
   6   3  -2   -0.02    0.11
   6   3  -2   -0.04    0.13
   6   3  -2   -0.11    0.10
  -6   3   2    0.10    0.12
  -6   3   2    0.01    0.13
   5  -3  -2    1.61    0.17
  -5  -3   2    1.78    0.06
   5  -3  -2    1.65    0.19
   5  -3  -2    1.81    0.19
   5  -3  -2    1.80    0.19
   5   3  -2    1.78    0.17
   5   3  -2    1.59    0.15
   5   3  -2    1.88    0.18
  -5   3   2    1.67    0.17
  -5   3   2    1.76    0.19
   4  -3  -2    3.74    0.22
   4  -3  -2    4.09    0.23
   4  -3  -2    3.83    0.22
  -4  -3   2    4.14    0.11
   4  -3  -2    4.10    0.22
   4  -3  -2    3.96    0.22
  -4  -3   2    4.06    0.11
   4   3  -2    3.98    0.20
   4   3  -2    4.18    0.20
  -4   3   2    4.53    0.23
   4   3  -2    4.24    0.19
  -4   3   2    3.91    0.23
  -3  -3   2    0.18    0.08
   3  -3  -2    0.21    0.10
  -3  -3   2    0.10    0.05
  -3  -3   2    0.11    0.05
   3  -3  -2    0.14    0.10
   3  -3  -2    0.21    0.11
   3  -3  -2    0.14    0.10
  -3   3   2    0.12    0.09
  -3   3   2   -0.06    0.09
   3   3  -2    0.20    0.08
   3   3  -2    0.08    0.09
   2  -3  -2    0.33    0.10
   2  -3  -2    0.22    0.10
  -2  -3   2    0.27    0.07
  -2  -3   2    0.25    0.08
   2  -3  -2    0.24    0.10
   2  -3  -2    0.14    0.10
  -2  -3   2    0.15    0.06
   2   3  -2    0.06    0.08
   2   3  -2    0.19    0.05
  -2   3   2    0.09    0.09
  -2   3   2    0.09    0.10
  -1  -3   2    2.53    0.14
  -1  -3   2    2.41    0.09
   1  -3  -2    2.56    0.17
   1  -3  -2    2.74    0.17
   1  -3  -2    2.24    0.17
  -1  -3   2    2.58    0.14
  -1  -3   2    2.39    0.14
   1   3  -2    2.79    0.13
  -1   3   2    2.39    0.15
  -1   3   2    2.85    0.18
   1   3  -2    2.53    0.15
   0  -3   2    0.13    0.04
   0  -3   2    0.26    0.09
   0  -3  -2    0.01    0.08
   0  -3  -2    0.15    0.09
   0  -3   2    0.27    0.08
   0  -3   2    0.21    0.08
   0   3   2    0.10    0.08
   0   3   2    0.22    0.09
   0   3  -2    0.03    0.08
   0   3  -2    0.23    0.09
  -1  -3  -2    9.92    0.25
   1  -3   2    9.73    0.30
  -1  -3  -2    9.62    0.29
   1  -3   2    8.79    0.27
   1  -3   2    9.93    0.23
   1  -3   2    9.86    0.29
   1   3   2    9.33    0.27
  -1   3  -2    9.13    0.29
   1   3   2    9.67    0.25
  -2  -3  -2   -0.01    0.06
   2  -3   2   -0.05    0.07
   2  -3   2    0.07    0.09
   2  -3   2   -0.10    0.09
   2  -3   2   -0.05    0.08
  -2  -3  -2    0.01    0.08
   2   3   2   -0.07    0.06
  -2   3  -2   -0.07    0.10
   3  -3   2   25.38    0.59
   3  -3   2   25.56    0.56
   3  -3   2   24.22    0.56
   3  -3   2   24.82    0.58
  -3  -3  -2   25.44    0.47
   3  -3   2   25.86    0.60
  -3   3  -2   25.67    0.59
   3   3   2   25.08    0.54
   4  -3   2    1.31    0.15
   4  -3   2    1.18    0.15
  -4  -3  -2    1.30    0.07
   4  -3   2    1.10    0.16
   4  -3   2    1.22    0.14
   4   3   2    1.28    0.15
   4   3   2    1.59    0.14
  -4   3  -2    1.10    0.15
   5  -3   2    4.91    0.28
   5  -3   2    5.01    0.27
   5  -3   2    4.63    0.24
   5  -3   2    4.95    0.27
   5   3   2    4.87    0.22
   5   3   2    4.61    0.24
   5   3   2    4.63    0.25
  -5   3  -2    4.49    0.25
   6  -3   2    0.08    0.13
   6  -3   2    0.27    0.15
   6  -3   2    0.12    0.11
  -6   3  -2    0.12    0.14
   6   3   2    0.13    0.12
   6   3   2    0.25    0.16
   6   3   2    0.30    0.11
   7  -3   2    0.23    0.16
   7  -3   2    0.80    0.14
   7  -3   2    0.31    0.18
   7   3   2    0.52    0.16
  -7   3  -2    0.55    0.17
   7   3   2    0.47    0.17
   8  -3   2    0.64    0.20
   8  -3   2    0.47    0.13
   8  -3   2    0.85    0.23
   8   3   2    0.41    0.19
  -8   3  -2    0.44    0.18
   8   3   2    0.29    0.17
   9  -3   2    3.74    0.36
   9  -3   2    4.10    0.39
   9   3   2    4.45    0.37
  -9   3  -2    4.43    0.34
   9   3   2    4.53    0.40
  10  -3   2    0.67    0.28
  10  -3   2    1.00    0.26
 -10   3  -2    1.46    0.24
  10   3   2    0.32    0.23
  10   3   2    1.43    0.28
  11  -3   2    5.56    0.50
  11  -3   2    5.12    0.49
 -11   3  -2    5.27    0.39
  11   3   2    4.96    0.44
  11   3   2    5.08    0.47
  11  -4  -2    0.84    0.28
  11  -4  -2   -0.19    0.26
 -11   4   2    0.65    0.23
  11   4  -2    1.06    0.30
  10  -4  -2    0.00    0.21
  10  -4  -2    0.44    0.29
  10   4  -2   -0.30    0.18
  10   4  -2    0.09    0.19
 -10   4   2    0.40    0.21
   9  -4  -2    2.22    0.31
   9  -4  -2    2.63    0.33
   9  -4  -2    2.17    0.23
  -9   4   2    2.64    0.29
   9   4  -2    2.08    0.29
   9   4  -2    2.89    0.30
   8  -4  -2    1.06    0.19
   8  -4  -2    0.64    0.25
   8  -4  -2    0.96    0.22
  -8   4   2    0.79    0.22
   8   4  -2    0.94    0.22
   8   4  -2    0.68    0.18
   7  -4  -2    0.15    0.16
   7  -4  -2    0.05    0.18
   7  -4  -2    0.17    0.14
   7   4  -2   -0.01    0.12
   7   4  -2   -0.02    0.14
  -7   4   2   -0.02    0.16
   7   4  -2    0.19    0.13
   6  -4  -2   15.54    0.49
   6  -4  -2   15.71    0.50
   6  -4  -2   15.98    0.53
   6  -4  -2   16.33    0.54
   6  -4  -2   16.51    0.54
   6   4  -2   15.81    0.49
   6   4  -2   16.14    0.49
  -6   4   2   15.97    0.53
  -5  -4   2    6.64    0.28
   5  -4  -2    6.35    0.32
   5  -4  -2    6.68    0.32
   5  -4  -2    6.46    0.32
   5  -4  -2    6.93    0.33
   5  -4  -2    6.16    0.29
   5   4  -2    5.74    0.28
  -5   4   2    5.76    0.32
   5   4  -2    6.29    0.27
   4  -4  -2    1.52    0.17
   4  -4  -2    1.55    0.18
   4  -4  -2    1.10    0.16
  -4  -4   2    1.28    0.10
  -4  -4   2    1.34    0.14
  -4  -4   2    1.50    0.10
   4  -4  -2    1.27    0.16
   4   4  -2    1.24    0.15
  -4   4   2    1.55    0.18
  -4   4   2    1.45    0.17
   3  -4  -2   19.80    0.50
  -3  -4   2   20.26    0.42
   3  -4  -2   20.78    0.52
   3  -4  -2   21.07    0.54
  -3  -4   2   19.44    0.49
   3  -4  -2   20.08    0.52
  -3   4   2   20.20    0.53
  -3   4   2   19.94    0.52
   3   4  -2   19.54    0.50
  -2  -4   2   12.59    0.32
  -2  -4   2   13.19    0.36
   2  -4  -2   13.03    0.38
  -2  -4   2   13.01    0.33
   2  -4  -2   12.26    0.39
   2  -4  -2   13.35    0.39
   2  -4  -2   12.86    0.35
  -2   4   2   13.07    0.37
  -2   4   2   12.34    0.38
   2   4  -2   12.79    0.37
   2   4  -2   13.34    0.30
   1  -4  -2   89.01    1.64
   1  -4  -2   89.03    1.66
   1  -4  -2   91.65    1.60
  -1  -4   2   90.54    1.61
  -1  -4   2   90.59    1.64
   1  -4  -2   89.57    1.65
  -1  -4   2   88.48    1.61
   1   4  -2   86.90    1.64
  -1   4   2   90.72    1.65
   1   4  -2   92.88    1.60
   0  -4  -2    4.05    0.20
   0  -4  -2    4.18    0.22
   0  -4   2    4.52    0.21
   0  -4  -2    4.21    0.21
   0  -4   2    4.19    0.12
   0  -4   2    4.46    0.20
   0  -4   2    4.42    0.21
   0   4   2    4.10    0.20
   0   4  -2    4.26    0.20
   0   4  -2    4.11    0.20
   1  -4   2    0.32    0.10
  -1  -4  -2    0.36    0.10
  -1  -4  -2    0.18    0.09
   1  -4   2    0.33    0.07
   1  -4   2    0.44    0.11
   1  -4   2    0.19    0.12
   1   4   2    0.40    0.10
   1   4   2    0.42    0.10
  -1   4  -2    0.36    0.11
   2  -4   2    3.25    0.21
  -2  -4  -2    3.34    0.16
   2  -4   2    3.58    0.22
   2  -4   2    2.91    0.20
  -2  -4  -2    3.63    0.20
   2  -4   2    3.40    0.16
   2   4   2    3.48    0.18
  -2   4  -2    3.13    0.20
   2   4   2    3.46    0.14
   3  -4   2   18.68    0.46
  -3  -4  -2   18.55    0.40
   3  -4   2   19.09    0.50
   3  -4   2   18.32    0.50
  -3  -4  -2   18.77    0.50
   3  -4   2   18.70    0.50
   3  -4   2   18.75    0.52
  -3   4  -2   18.58    0.51
   3   4   2   18.97    0.46
   4  -4   2    0.07    0.12
   4  -4   2    0.22    0.12
  -4  -4  -2    0.16    0.10
   4  -4   2    0.12    0.11
   4  -4   2    0.07    0.12
  -4  -4  -2    0.08    0.06
   4   4   2   -0.02    0.09
  -4   4  -2    0.03    0.12
  -5  -4  -2    1.59    0.08
   5  -4   2    1.54    0.19
   5  -4   2    1.98    0.22
   5  -4   2    1.78    0.22
   5  -4   2    1.94    0.20
  -5   4  -2    1.46    0.20
   5   4   2    1.71    0.16
   6  -4   2    6.72    0.36
   6  -4   2    6.40    0.34
   6  -4   2    6.61    0.37
   6  -4   2    6.18    0.31
  -6   4  -2    6.23    0.33
   6   4   2    6.35    0.29
   7  -4   2    0.65    0.19
   7  -4   2    0.27    0.18
   7  -4   2   -0.03    0.14
   7   4   2    0.17    0.16
   7   4   2    0.07    0.12
  -7   4  -2    0.23    0.18
   8  -4   2    3.30    0.26
   8  -4   2    3.41    0.34
   8  -4   2    3.51    0.33
   8   4   2    3.07    0.29
  -8   4  -2    2.83    0.29
   9  -4   2    1.59    0.29
   9  -4   2    1.33    0.19
   9  -4   2    0.87    0.25
   9   4   2    1.36    0.24
  -9   4  -2    0.96    0.24
  10  -4   2    0.07    0.25
  10  -4   2   -0.03    0.23
 -10   4  -2    0.03    0.19
  10   4   2   -0.07    0.19
  11  -4   2    0.58    0.29
  11  -4   2    0.44    0.31
 -11   4  -2    0.21    0.22
  11   4   2    0.24    0.22
  10  -5  -2    0.38    0.28
  10  -5  -2    0.82    0.27
 -10   5   2    0.61    0.25
   9  -5  -2    2.83    0.36
   9  -5  -2    3.16    0.37
   9  -5  -2    2.93    0.28
  -9   5   2    3.07    0.35
   8  -5  -2    0.24    0.17
   8  -5  -2    0.31    0.20
   8  -5  -2   -0.20    0.18
  -8  -5   2    0.17    0.14
   8   5  -2    0.03    0.15
  -8   5   2    0.24    0.21
   7  -5  -2    0.06    0.17
  -7  -5   2    0.09    0.13
   7  -5  -2    0.09    0.15
   7  -5  -2   -0.01    0.17
   7  -5  -2    0.05    0.18
   7   5  -2    0.17    0.14
  -7   5   2   -0.03    0.19
   6  -5  -2    1.26    0.21
  -6  -5   2    1.09    0.16
   6  -5  -2    1.19    0.23
   6  -5  -2    0.85    0.20
   6  -5  -2    0.98    0.22
   6  -5  -2    1.25    0.21
   6   5  -2    0.99    0.17
  -6   5   2    0.98    0.22
   5  -5  -2    0.01    0.13
   5  -5  -2    0.21    0.15
   5  -5  -2    0.10    0.14
   5  -5  -2    0.02    0.13
  -5  -5   2   -0.14    0.09
   5  -5  -2    0.08    0.14
  -5   5   2    0.03    0.14
   5   5  -2   -0.12    0.11
   4  -5  -2    7.60    0.35
   4  -5  -2    8.11    0.33
  -4  -5   2    7.96    0.31
   4  -5  -2    7.77    0.34
   4  -5  -2    7.36    0.33
  -4  -5   2    7.55    0.23
   4   5  -2    7.11    0.32
  -4   5   2    7.18    0.35
   3  -5  -2    0.16    0.11
   3  -5  -2   -0.03    0.11
  -3  -5   2   -0.01    0.07
  -3  -5   2    0.32    0.11
   3  -5  -2    0.27    0.14
   3  -5  -2    0.01    0.13
  -3   5   2    0.14    0.13
   3   5  -2    0.15    0.11
   2  -5  -2   -0.01    0.12
  -2  -5   2   -0.09    0.08
   2  -5  -2    0.08    0.11
  -2  -5   2    0.00    0.10
   2  -5  -2    0.00    0.11
  -2  -5   2    0.06    0.09
   2  -5  -2   -0.07    0.09
   2   5  -2    0.01    0.06
  -2   5   2    0.05    0.12
   2   5  -2   -0.02    0.10
   1  -5  -2    0.07    0.08
   1  -5  -2    0.01    0.10
  -1  -5   2   -0.02    0.09
   1  -5  -2   -0.01    0.10
  -1  -5   2    0.07    0.11
   1  -5  -2   -0.09    0.10
  -1  -5   2   -0.05    0.08
   1   5  -2   -0.02    0.08
   1   5  -2   -0.01    0.10
  -1   5   2   -0.06    0.10
   0  -5   2   -0.01    0.10
   0  -5  -2   -0.04    0.09
   0  -5   2    0.17    0.10
   0  -5  -2    0.09    0.11
   0  -5  -2   -0.09    0.10
   0  -5   2    0.10    0.05
   0  -5   2   -0.08    0.10
   0   5   2    0.20    0.09
   0   5  -2    0.15    0.11
   0   5   2    0.07    0.11
   0   5  -2    0.03    0.09
   1  -5   2    1.55    0.17
   1  -5   2    1.72    0.17
  -1  -5  -2    1.56    0.17
   1  -5   2    1.61    0.17
  -1  -5  -2    1.55    0.15
  -1  -5  -2    1.60    0.15
   1  -5   2    1.70    0.11
  -1   5  -2    1.53    0.17
   1   5   2    1.95    0.15
   1   5   2    1.34    0.15
   2  -5   2    1.37    0.12
  -2  -5  -2    1.38    0.14
   2  -5   2    1.02    0.16
  -2  -5  -2    1.40    0.14
   2  -5   2    1.29    0.18
  -2  -5  -2    1.11    0.15
   2  -5   2    1.57    0.18
   2   5   2    1.44    0.15
  -2   5  -2    1.36    0.17
   2   5   2    1.29    0.12
  -3  -5  -2    2.48    0.22
  -3  -5  -2    2.25    0.15
   3  -5   2    2.00    0.20
   3  -5   2    2.59    0.18
  -3  -5  -2    2.28    0.15
   3  -5   2    2.70    0.23
   3  -5   2    2.31    0.22
  -3   5  -2    2.51    0.22
   3   5   2    2.39    0.18
   4  -5   2    0.11    0.13
  -4  -5  -2    0.16    0.08
   4  -5   2    0.03    0.13
  -4  -5  -2    0.19    0.12
   4  -5   2    0.40    0.14
   4  -5   2    0.09    0.12
   4   5   2    0.18    0.11
  -4   5  -2    0.08    0.15
   5  -5   2    6.82    0.33
  -5  -5  -2    5.71    0.31
   5  -5   2    6.02    0.33
   5  -5   2    5.75    0.34
   5  -5   2    6.50    0.32
  -5  -5  -2    6.17    0.19
  -5   5  -2    6.28    0.34
   5   5   2    6.44    0.29
   6  -5   2    2.85    0.27
   6  -5   2    3.59    0.32
   6  -5   2    3.04    0.27
   6  -5   2    2.65    0.28
  -6  -5  -2    2.78    0.26
   6   5   2    2.77    0.23
  -6   5  -2    3.14    0.29
   7  -5   2    0.05    0.16
   7  -5   2    0.07    0.17
   7  -5   2    0.44    0.19
  -7  -5  -2    0.02    0.13
  -7   5  -2    0.47    0.19
   7   5   2    0.39    0.15
   8  -5   2    0.15    0.20
   8  -5   2   -0.09    0.17
  -8  -5  -2    0.14    0.14
   8  -5   2    0.09    0.19
  -8   5  -2   -0.14    0.17
   8   5   2   -0.07    0.14
   9  -5   2    0.48    0.18
  -9  -5  -2    0.09    0.16
   9  -5   2    0.44    0.24
   9  -5   2    0.48    0.26
  -9   5  -2    0.41    0.24
  10  -5   2    0.34    0.29
  10  -5   2    0.27    0.24
 -10  -5  -2    0.45    0.19
 -10   5  -2    0.50    0.23
  10  -6  -2    5.82    0.43
  10  -6  -2    4.70    0.46
  10  -6  -2    5.75    0.51
 -10   6   2    5.59    0.48
   9  -6  -2    0.43    0.26
   9  -6  -2   -0.28    0.23
   9  -6  -2   -0.14    0.18
  -9   6   2    0.25    0.22
   9   6  -2    0.06    0.19
   8  -6  -2    0.64    0.23
   8  -6  -2    0.57    0.22
   8  -6  -2    0.51    0.24
  -8  -6   2    0.15    0.15
   8   6  -2    0.77    0.20
  -8   6   2    0.66    0.23
   7  -6  -2   -0.23    0.16
   7  -6  -2   -0.02    0.18
  -7  -6   2    0.03    0.12
   7  -6  -2    0.04    0.18
   7  -6  -2   -0.18    0.19
   7   6  -2    0.34    0.18
  -7   6   2    0.24    0.19
   6  -6  -2    4.20    0.34
  -6  -6   2    3.90    0.28
   6  -6  -2    4.68    0.33
   6  -6  -2    3.95    0.34
   6  -6  -2    4.89    0.35
   6  -6  -2    4.59    0.34
   6   6  -2    4.12    0.30
  -6   6   2    4.14    0.35
  -5  -6   2    2.09    0.22
   5  -6  -2    2.24    0.27
   5  -6  -2    1.90    0.25
   5  -6  -2    1.97    0.25
   5  -6  -2    2.44    0.24
   5  -6  -2    2.51    0.27
   5   6  -2    2.47    0.25
  -5   6   2    2.33    0.27
   4  -6  -2    4.90    0.31
   4  -6  -2    5.61    0.34
   4  -6  -2    4.87    0.28
   4  -6  -2    5.54    0.35
  -4  -6   2    5.09    0.29
  -4   6   2    5.04    0.35
   4   6  -2    5.39    0.30
   3  -6  -2    1.61    0.17
  -3  -6   2    1.81    0.16
  -3  -6   2    1.80    0.20
   3  -6  -2    1.50    0.22
   3  -6  -2    1.57    0.20
   3  -6  -2    1.94    0.24
  -3   6   2    1.51    0.21
   3   6  -2    1.62    0.19
  -2  -6   2  105.41    1.92
   2  -6  -2  105.88    1.99
   2  -6  -2  107.32    2.01
  -2  -6   2  103.31    1.97
   2  -6  -2  104.91    1.90
  -2  -6   2  105.42    1.92
   2  -6  -2  103.41    2.02
   2   6  -2  103.36    1.98
  -2   6   2  105.26    2.00
   2   6  -2  103.33    1.88
   1  -6  -2    0.28    0.14
   1  -6  -2    0.13    0.09
   1  -6  -2    0.28    0.14
  -1  -6   2    0.35    0.12
  -1  -6   2    0.29    0.14
   1  -6  -2    0.05    0.13
  -1  -6   2    0.15    0.11
  -1   6   2    0.26    0.13
   1   6  -2    0.25    0.13
   1   6  -2    0.15    0.10
   0  -6  -2    0.81    0.17
   0  -6   2    1.04    0.08
   0  -6   2    0.72    0.16
   0  -6  -2    0.87    0.14
   0  -6   2    1.04    0.16
   0  -6   2    1.10    0.17
   0  -6  -2    0.66    0.14
   0   6  -2    1.22    0.16
   0   6   2    0.95    0.15
   0   6  -2    1.36    0.19
   0   6   2    1.22    0.18
   1  -6   2   18.42    0.52
   1  -6   2   18.21    0.39
   1  -6   2   17.54    0.52
  -1  -6  -2   17.61    0.54
   1  -6   2   17.92    0.55
  -1  -6  -2   17.93    0.50
  -1  -6  -2   18.91    0.50
   1   6   2   18.43    0.52
  -1   6  -2   17.98    0.53
   1   6   2   18.59    0.48
  -1   6  -2   18.15    0.53
  -2  -6  -2    5.57    0.26
   2  -6   2    6.06    0.32
   2  -6   2    5.43    0.30
   2  -6   2    5.82    0.32
   2  -6   2    5.88    0.22
  -2  -6  -2    6.54    0.27
  -2  -6  -2    5.66    0.30
   2   6   2    5.73    0.28
  -2   6  -2    5.71    0.32
   2   6   2    6.04    0.23
  -3  -6  -2   -0.13    0.09
   3  -6   2   -0.14    0.13
  -3  -6  -2    0.09    0.10
   3  -6   2    0.04    0.10
   3  -6   2    0.18    0.15
   3  -6   2    0.33    0.18
  -3  -6  -2    0.02    0.12
  -3   6  -2    0.00    0.14
   3   6   2    0.08    0.11
   4  -6   2   -0.13    0.14
   4  -6   2    0.24    0.17
   4  -6   2    0.28    0.14
  -4  -6  -2    0.36    0.10
   4  -6   2    0.06    0.16
  -4  -6  -2    0.32    0.16
  -4   6  -2    0.16    0.16
   4   6   2    0.18    0.13
   5  -6   2    0.17    0.18
   5  -6   2    0.12    0.17
  -5  -6  -2    0.11    0.08
  -5  -6  -2   -0.03    0.14
   5  -6   2    0.46    0.16
   5  -6   2    0.22    0.16
   5   6   2    0.10    0.12
  -5   6  -2    0.02    0.18
   6  -6   2    6.14    0.36
   6  -6   2    6.53    0.40
   6  -6   2    6.43    0.41
   6  -6   2    6.63    0.38
  -6  -6  -2    6.30    0.36
  -6   6  -2    5.16    0.40
   6   6   2    6.06    0.33
   7  -6   2    0.08    0.19
   7  -6   2    0.25    0.22
   7  -6   2    0.20    0.20
   7  -6   2    0.29    0.20
  -7  -6  -2    0.18    0.16
  -7   6  -2    0.17    0.20
   7   6   2    0.18    0.16
   8  -6   2    0.34    0.23
  -8  -6  -2   -0.02    0.15
   8  -6   2    0.25    0.22
   8  -6   2    0.19    0.20
   8   6   2    0.30    0.17
  -8   6  -2    0.60    0.25
   9  -6   2    8.61    0.54
   9  -6   2    8.38    0.46
   9  -6   2    9.03    0.57
  -9  -6  -2    8.39    0.45
  -9   6  -2    9.65    0.56
  10  -6   2    0.91    0.29
  10  -6   2    1.22    0.31
 -10   6  -2    1.13    0.31
   9  -7  -2    5.17    0.46
   9  -7  -2    4.65    0.40
   9  -7  -2    4.48    0.47
  -9   7   2    4.95    0.46
   9   7  -2    4.18    0.38
   8  -7  -2   -0.05    0.21
   8  -7  -2   -0.02    0.19
   8  -7  -2   -0.07    0.21
   8  -7  -2   -0.02    0.24
  -8   7   2    0.35    0.27
   8   7  -2    0.01    0.19
  -7  -7   2   -0.02    0.14
   7  -7  -2    0.13    0.23
   7  -7  -2    0.16    0.20
   7  -7  -2   -0.30    0.18
   7  -7  -2    0.03    0.20
   7   7  -2   -0.12    0.18
  -7   7   2    0.26    0.21
  -6  -7   2    1.07    0.20
   6  -7  -2    0.88    0.23
   6  -7  -2    1.01    0.22
   6  -7  -2    0.78    0.21
   6  -7  -2    0.59    0.22
   6   7  -2    1.19    0.22
  -6   7   2    0.96    0.24
  -5  -7   2    0.03    0.13
   5  -7  -2    0.21    0.21
   5  -7  -2    0.07    0.19
   5  -7  -2    0.09    0.17
   5  -7  -2   -0.13    0.16
   5  -7  -2    0.07    0.18
  -5   7   2   -0.12    0.17
   5   7  -2    0.25    0.16
   4  -7  -2    1.27    0.24
   4  -7  -2    1.32    0.19
   4  -7  -2    1.35    0.23
   4  -7  -2    1.29    0.22
  -4  -7   2    0.86    0.17
  -4   7   2    1.13    0.22
   4   7  -2    1.23    0.22
   3  -7  -2    4.29    0.31
  -3  -7   2    4.63    0.31
   3  -7  -2    3.96    0.32
   3  -7  -2    4.62    0.34
   3  -7  -2    4.50    0.25
  -3   7   2    3.99    0.31
   3   7  -2    4.41    0.30
  -2  -7   2    0.48    0.18
  -2  -7   2    0.19    0.13
   2  -7  -2    0.53    0.18
   2  -7  -2    0.32    0.17
   2  -7  -2    0.75    0.18
   2  -7  -2    0.59    0.13
  -2   7   2    0.38    0.16
   2   7  -2    0.13    0.15
   1  -7  -2    0.21    0.15
   1  -7  -2    0.02    0.09
  -1  -7   2    0.09    0.16
  -1  -7   2    0.02    0.13
   1  -7  -2    0.04    0.14
  -1  -7   2   -0.10    0.13
   1  -7  -2    0.16    0.16
   1   7  -2    0.14    0.14
  -1   7   2    0.41    0.17
  -1   7   2    0.12    0.13
   1   7  -2    0.07    0.11
   0  -7   2    0.51    0.16
   0  -7  -2    0.57    0.17
   0  -7  -2    0.30    0.15
   0  -7   2    0.40    0.15
   0  -7  -2    0.14    0.14
   0  -7   2    0.37    0.16
   0   7   2    0.55    0.16
   0   7   2    0.29    0.14
   0   7  -2    0.53    0.16
   0   7  -2    0.77    0.18
   1  -7   2    3.06    0.27
   1  -7   2    3.38    0.28
   1  -7   2    2.57    0.25
  -1  -7  -2    2.59    0.23
  -1  -7  -2    2.92    0.28
  -1  -7  -2    2.60    0.22
   1   7   2    2.88    0.22
   1   7   2    2.60    0.24
  -1   7  -2    2.87    0.26
  -1   7  -2    2.51    0.26
   2  -7   2    0.73    0.19
  -2  -7  -2    0.74    0.16
   2  -7   2    1.05    0.21
  -2  -7  -2    0.82    0.20
  -2  -7  -2    1.12    0.17
  -2   7  -2    0.80    0.18
   2   7   2    1.16    0.19
  -2   7  -2    1.14    0.20
  -3  -7  -2    0.97    0.15
   3  -7   2    0.61    0.20
   3  -7   2    0.56    0.19
  -3  -7  -2    0.77    0.20
  -3   7  -2    0.74    0.19
   3   7   2    0.40    0.16
  -4  -7  -2    0.17    0.15
   4  -7   2    0.25    0.19
   4  -7   2    0.54    0.20
   4  -7   2    0.22    0.14
   4  -7   2    0.51    0.18
  -4  -7  -2    0.25    0.12
  -4   7  -2    0.31    0.20
   4   7   2    0.62    0.17
   5  -7   2    1.74    0.26
   5  -7   2    1.76    0.22
  -5  -7  -2    1.56    0.23
   5  -7   2    1.01    0.23
   5  -7   2    1.67    0.25
  -5   7  -2    1.90    0.28
   5   7   2    1.84    0.23
   6  -7   2    0.14    0.17
   6  -7   2    0.06    0.21
  -6  -7  -2    0.25    0.18
   6  -7   2    0.27    0.22
   6  -7   2   -0.02    0.19
   6   7   2    0.21    0.17
  -6   7  -2   -0.13    0.21
   7  -7   2    0.09    0.23
   7  -7   2    0.47    0.20
  -7  -7  -2    0.39    0.19
   7  -7   2    0.23    0.21
   7  -7   2    0.74    0.25
  -7   7  -2    0.72    0.27
   7   7   2    0.47    0.18
   8  -7   2    1.90    0.30
   8  -7   2    1.30    0.29
  -8  -7  -2    1.09    0.22
   8  -7   2    1.25    0.27
  -8   7  -2    1.29    0.31
   9  -7   2    3.60    0.45
   9  -7   2    3.07    0.34
   9  -7   2    3.03    0.39
  -9   7  -2    3.05    0.40
   8  -8  -2    0.14    0.24
   8  -8  -2    0.12    0.23
   8  -8  -2    0.59    0.29
   8   8  -2    0.43    0.23
  -8   8   2    0.75    0.30
   7  -8  -2    1.19    0.28
   7  -8  -2    0.75    0.29
   7  -8  -2    0.38    0.26
  -7   8   2    0.90    0.28
   7   8  -2    0.18    0.21
   6  -8  -2    1.37    0.29
   6  -8  -2    0.76    0.25
  -6  -8   2    0.91    0.20
   6  -8  -2    1.28    0.29
   6   8  -2    1.05    0.23
  -6   8   2    0.82    0.24
   5  -8  -2    0.14    0.20
  -5  -8   2    0.09    0.17
   5  -8  -2    0.22    0.22
   5  -8  -2    0.14    0.22
  -5   8   2    0.26    0.20
   5   8  -2    0.20    0.19
   4  -8  -2    1.77    0.28
  -4  -8   2    1.52    0.23
   4  -8  -2    2.00    0.27
   4  -8  -2    1.36    0.26
  -4   8   2    1.89    0.29
   4   8  -2    1.73    0.25
   3  -8  -2    2.58    0.30
   3  -8  -2    2.86    0.32
  -3  -8   2    3.19    0.30
   3  -8  -2    3.43    0.31
   3   8  -2    2.99    0.30
  -3   8   2    3.10    0.31
   2  -8  -2   20.31    0.66
  -2  -8   2   21.67    0.61
  -2  -8   2   20.34    0.65
   2  -8  -2   21.79    0.71
   2  -8  -2   21.73    0.69
  -2   8   2   21.12    0.68
  -2   8   2   20.07    0.68
   2   8  -2   21.35    0.66
   1  -8  -2   -0.12    0.16
  -1  -8   2   -0.11    0.14
   1  -8  -2   -0.02    0.17
  -1  -8   2    0.01    0.18
   1  -8  -2    0.09    0.17
   1   8  -2    0.21    0.16
  -1   8   2    0.13    0.16
  -1   8   2   -0.15    0.16
   0  -8  -2    0.63    0.21
   0  -8  -2    0.38    0.17
   0  -8  -2    0.32    0.16
   0  -8   2    0.42    0.17
   0  -8   2    0.55    0.19
   0   8   2    0.36    0.18
   0   8   2    0.65    0.17
   0   8  -2    0.42    0.16
   0   8  -2    0.10    0.18
  -1  -8  -2    2.55    0.25
   1  -8   2    2.68    0.29
  -1  -8  -2    2.77    0.26
  -1  -8  -2    2.55    0.30
   1  -8   2    3.25    0.31
  -1   8  -2    3.07    0.30
  -1   8  -2    2.38    0.26
   1   8   2    2.62    0.28
   2  -8   2    2.18    0.27
  -2  -8  -2    2.11    0.23
   2  -8   2    2.80    0.31
  -2  -8  -2    2.58    0.28
  -2  -8  -2    2.52    0.24
   2   8   2    2.27    0.26
  -2   8  -2    2.12    0.27
  -2   8  -2    2.34    0.28
  -3  -8  -2    0.21    0.14
   3  -8   2   -0.09    0.17
  -3  -8  -2   -0.15    0.18
   3  -8   2   -0.08    0.18
   3   8   2    0.46    0.18
  -3   8  -2    0.24    0.18
  -3   8  -2    0.16    0.19
  -4  -8  -2    1.65    0.19
  -4  -8  -2    1.56    0.26
   4  -8   2    1.61    0.28
   4  -8   2    1.35    0.25
   4  -8   2    1.31    0.24
  -4   8  -2    1.60    0.28
   4   8   2    1.16    0.22
  -5  -8  -2    2.47    0.30
   5  -8   2    2.88    0.33
   5  -8   2    1.84    0.32
   5  -8   2    2.92    0.32
   5   8   2    3.10    0.31
  -5   8  -2    2.76    0.33
   6  -8   2    0.33    0.23
  -6  -8  -2    0.29    0.20
   6  -8   2    0.64    0.23
   6  -8   2    0.06    0.21
  -6   8  -2    0.20    0.22
   6   8   2    0.38    0.18
   7  -8   2    0.62    0.25
   7  -8   2    0.23    0.21
   7  -8   2    0.15    0.23
  -7  -8  -2   -0.06    0.16
  -7   8  -2    0.25    0.23
   8  -8   2    0.93    0.30
   8  -8   2    1.00    0.28
  -8  -8  -2    1.26    0.26
  -8   8  -2    1.34    0.33
   7  -9  -2    0.58    0.27
   7  -9  -2    0.34    0.26
   7  -9  -2    0.89    0.30
  -7   9   2    0.82    0.30
   7   9  -2    0.74    0.26
   6  -9  -2   -0.07    0.25
   6  -9  -2    0.40    0.25
   6  -9  -2   -0.11    0.20
   6   9  -2    0.44    0.23
  -6   9   2   -0.26    0.23
   5  -9  -2    0.40    0.27
   5  -9  -2   -0.15    0.22
   5  -9  -2    0.00    0.24
  -5  -9   2   -0.15    0.18
   5   9  -2   -0.19    0.20
  -5   9   2   -0.01    0.23
   4  -9  -2    0.44    0.26
   4  -9  -2   -0.05    0.22
  -4  -9   2    0.17    0.21
  -4   9   2    0.31    0.21
   4   9  -2    0.37    0.22
   3  -9  -2    9.93    0.55
   3  -9  -2   10.13    0.54
  -3  -9   2    9.86    0.50
   3  -9  -2   10.01    0.50
  -3   9   2    9.17    0.49
   3   9  -2    9.55    0.51
  -3   9   2    9.81    0.52
  -2  -9   2    0.04    0.20
   2  -9  -2   -0.31    0.17
   2  -9  -2   -0.01    0.19
   2  -9  -2    0.05    0.21
  -2   9   2    0.03    0.18
  -2   9   2    0.14    0.19
   2   9  -2    0.12    0.20
   1  -9  -2   -0.29    0.18
   1  -9  -2   -0.14    0.18
   1  -9  -2   -0.22    0.16
  -1  -9   2    0.08    0.16
  -1  -9   2    0.13    0.19
  -1   9   2   -0.20    0.18
   1   9  -2    0.15    0.19
   0  -9  -2    0.51    0.24
   0  -9   2    0.07    0.17
   0  -9  -2    0.41    0.19
   0  -9  -2    0.33    0.19
   0  -9   2    0.88    0.23
   0   9  -2    0.62    0.22
   0   9   2    0.28    0.21
  -1  -9  -2    0.41    0.24
   1  -9   2    0.07    0.19
  -1  -9  -2    0.34    0.19
  -1  -9  -2    0.45    0.18
   1  -9   2    0.40    0.19
   1   9   2    0.51    0.19
  -1   9  -2    0.20    0.19
  -2  -9  -2    0.26    0.19
   2  -9   2    0.72    0.26
   2  -9   2    0.73    0.22
  -2  -9  -2    0.30    0.19
   2   9   2    0.42    0.21
  -2   9  -2    0.63    0.22
  -2   9  -2    0.37    0.22
   3  -9   2    0.37    0.21
  -3  -9  -2    0.18    0.16
   3  -9   2    0.02    0.20
  -3  -9  -2    0.27    0.19
  -3   9  -2    0.48    0.21
  -3   9  -2    0.12    0.21
   3   9   2    0.02    0.19
   4  -9   2    1.60    0.31
  -4  -9  -2    0.60    0.24
   4  -9   2    1.01    0.27
   4  -9   2    0.91    0.28
  -4   9  -2    1.00    0.26
   4   9   2    1.26    0.25
  -4   9  -2    0.79    0.26
  -5  -9  -2   -0.07    0.19
   5  -9   2   -0.18    0.22
   5  -9   2    0.26    0.22
   5  -9   2   -0.04    0.20
   5   9   2   -0.13    0.18
  -5   9  -2    0.45    0.23
  -6  -9  -2    1.06    0.26
   6  -9   2    0.50    0.27
   6  -9   2    0.87    0.26
   6  -9   2    1.36    0.29
   6   9   2    1.06    0.25
  -6   9  -2    1.01    0.28
   7  -9   2   -0.32    0.24
   7  -9   2    0.60    0.27
   7  -9   2   -0.32    0.25
  -7  -9  -2    0.23    0.22
  -7   9  -2    0.23    0.27
   5 -10  -2    0.22    0.28
   5 -10  -2   -0.08    0.23
   5 -10  -2    0.24    0.27
  -5  10   2    0.36    0.24
   5  10  -2   -0.08    0.22
  -4 -10   2    0.49    0.24
   4 -10  -2    0.39    0.26
   4 -10  -2    0.86    0.29
   4  10  -2    0.25    0.24
  -4  10   2    0.79    0.26
  -4  10   2    1.06    0.29
   3 -10  -2   21.12    0.82
   3 -10  -2   22.02    0.80
  -3 -10   2   22.73    0.79
  -3  10   2   20.92    0.77
   3  10  -2   22.23    0.78
  -3  10   2   21.63    0.79
   2 -10  -2    0.91    0.27
  -2 -10   2    0.65    0.26
   2 -10  -2    0.63    0.27
  -2  10   2    1.01    0.28
   2  10  -2    1.05    0.25
   1 -10  -2    0.68    0.23
   1 -10  -2    0.76    0.25
  -1 -10   2    0.60    0.23
   1 -10  -2    0.16    0.23
   1  10  -2    0.20    0.24
  -1  10   2    0.62    0.24
   0 -10   2    0.51    0.24
   0 -10   2    0.50    0.23
   0 -10  -2    0.68    0.25
   0 -10  -2    0.57    0.22
   0 -10  -2    0.44    0.26
   0  10   2    0.75    0.25
   0  10  -2    0.60    0.26
  -1 -10  -2    1.40    0.30
   1 -10   2    1.24    0.26
   1 -10   2    1.51    0.30
   1  10   2    1.11    0.26
  -1  10  -2    1.50    0.30
  -2 -10  -2   -0.07    0.23
   2 -10   2   -0.22    0.20
   2 -10   2    0.04    0.23
   2  10   2   -0.04    0.18
  -2  10  -2    0.27    0.24
  -3 -10  -2    1.54    0.31
   3 -10   2    1.96    0.33
   3 -10   2    1.69    0.34
   3 -10   2    1.44    0.30
  -3  10  -2    0.78    0.26
  -3  10  -2    1.02    0.28
   3  10   2    1.75    0.28
   4 -10   2    0.24    0.28
  -4 -10  -2   -0.29    0.21
   4 -10   2    0.22    0.25
   4 -10   2   -0.01    0.25
  -4  10  -2    0.60    0.25
   4  10   2    0.04    0.22
  -4  10  -2    0.13    0.22
   5 -10   2    0.38    0.24
   5 -10   2    0.87    0.30
   5 -10   2    0.44    0.30
  -5 -10  -2    0.67    0.24
  -5  10  -2    0.34    0.24
   5  10   2    0.53    0.23
  -5  10  -2    1.05    0.31
   2 -11  -2    0.64    0.29
   2 -11  -2    1.09    0.34
  -2 -11   2    0.37    0.28
  -2  11   2    0.79    0.28
   2  11  -2    0.82    0.26
   1 -11  -2   -0.08    0.24
  -1 -11   2   -0.14    0.23
   1 -11  -2    0.22    0.24
   1  11  -2   -0.01    0.21
  -1  11   2    0.20    0.24
   0 -11  -2    0.41    0.28
   0 -11   2   -0.04    0.25
   0 -11   2   -0.13    0.26
   0  11  -2   -0.14    0.21
   0  11   2    0.11    0.25
   1 -11   2   -0.31    0.20
   1 -11   2   -0.12    0.24
  -1 -11  -2    0.18    0.23
   1  11   2   -0.07    0.22
  -1  11  -2    0.03    0.25
   2 -11   2    0.76    0.29
   2 -11   2    0.40    0.26
  -2 -11  -2    0.64    0.28
   2  11   2    0.93    0.28
  -2  11  -2    0.78    0.28
  11   0  -3    0.12    0.21
  11   0  -3   -0.03    0.24
  10   0  -3    0.08    0.23
  10   0  -3   -0.06    0.18
 -10   0   3    0.32    0.14
   9   0  -3    0.07    0.20
  -9   0   3   -0.12    0.11
   9   0  -3    0.08    0.16
   8   0  -3   -0.03    0.18
  -8   0   3    0.04    0.10
   8   0  -3    0.00    0.14
  -7   0   3    0.03    0.09
   7   0  -3    0.11    0.15
  -7   0   3   -0.13    0.09
   7   0  -3   -0.08    0.12
   6   0  -3    0.13    0.10
  -6   0   3    0.07    0.08
   6   0  -3   -0.18    0.12
  -6   0   3    0.08    0.07
  -5   0   3    0.06    0.07
  -5   0   3    0.00    0.07
   5   0  -3    0.01    0.03
   5   0  -3    0.03    0.11
   5   0  -3   -0.09    0.09
   4   0  -3   -0.07    0.03
  -4   0   3   -0.11    0.06
  -4   0   3    0.01    0.06
   4   0  -3    0.06    0.10
   4   0  -3    0.05    0.04
   4   0  -3   -0.05    0.05
   4   0  -3   -0.01    0.08
   3   0  -3    0.04    0.05
   3   0  -3   -0.12    0.08
   3   0  -3    0.05    0.05
  -3   0   3    0.12    0.06
   3   0  -3    0.03    0.07
   3   0  -3    0.03    0.04
   2   0  -3    0.02    0.04
   2   0  -3   -0.03    0.05
   2   0  -3    0.07    0.08
  -2   0   3    0.04    0.05
   2   0  -3   -0.03    0.05
   1   0  -3    0.03    0.03
  -1   0   3    0.04    0.04
   1   0  -3    0.04    0.04
   1   0  -3   -0.01    0.04
  -1   0   3    0.01    0.03
   0   0   3   -0.01    0.03
   0   0   3    0.00    0.02
   0   0  -3   -0.02    0.02
   0   0  -3    0.08    0.04
   0   0  -3    0.01    0.03
   1   0   3   -0.01    0.06
   1   0   3   -0.02    0.04
  -1   0  -3    0.05    0.05
   1   0   3   -0.02    0.05
  -2   0  -3    0.04    0.06
   2   0   3    0.04    0.08
   2   0   3    0.06    0.04
   2   0   3    0.02    0.07
   3   0   3    0.03    0.09
   3   0   3   -0.01    0.04
   3   0   3    0.06    0.05
   3   0   3   -0.11    0.08
  -3   0  -3   -0.04    0.06
   4   0   3   -0.02    0.04
   4   0   3   -0.11    0.09
   4   0   3   -0.09    0.10
   4   0   3    0.01    0.04
  -4   0  -3    0.02    0.06
  -5   0  -3   -0.03    0.07
   5   0   3   -0.05    0.11
   5   0   3   -0.01    0.03
   5   0   3    0.01    0.09
   6   0   3    0.12    0.12
   6   0   3    0.10    0.13
  -6   0  -3    0.03    0.08
   7   0   3    0.08    0.13
  -7   0  -3   -0.06    0.08
   7   0   3    0.16    0.16
   8   0   3   -0.07    0.17
  -8   0  -3    0.06    0.10
   8   0   3    0.20    0.15
   9   0   3    0.15    0.19
  -9   0  -3   -0.14    0.10
   9   0   3    0.01    0.20
  10   0   3   -0.03    0.17
  10   0   3    0.19    0.25
  11   0   3    0.10    0.25
  11   0   3   -0.07    0.20
  11  -1  -3    0.51    0.22
  11  -1  -3   -0.23    0.23
  11   1  -3    0.20    0.21
  11   1  -3    0.58    0.27
  10  -1  -3    0.44    0.24
  10  -1  -3   -0.01    0.19
  10   1  -3    0.15    0.22
 -10   1   3    0.22    0.15
  10   1  -3    0.31    0.19
   9  -1  -3    0.14    0.18
   9  -1  -3    0.39    0.21
   9   1  -3    0.43    0.21
  -9   1   3    0.15    0.14
   9   1  -3    0.26    0.18
  -8  -1   3    0.21    0.09
   8  -1  -3    0.55    0.17
   8  -1  -3    0.48    0.20
  -8   1   3    0.26    0.14
   8   1  -3    0.31    0.14
   8   1  -3    0.48    0.19
   7  -1  -3    0.01    0.15
   7  -1  -3    0.10    0.13
   7  -1  -3    0.04    0.06
  -7  -1   3    0.03    0.08
  -7   1   3    0.25    0.12
  -7   1   3    0.12    0.11
   7   1  -3    0.10    0.15
   7   1  -3   -0.02    0.10
  -6  -1   3    2.36    0.13
   6  -1  -3    2.06    0.20
   6  -1  -3    2.60    0.23
  -6  -1   3    2.19    0.13
   6  -1  -3    2.38    0.14
   6   1  -3    2.35    0.22
   6   1  -3    2.46    0.20
  -6   1   3    2.32    0.19
  -6   1   3    2.40    0.18
   5  -1  -3    5.02    0.18
   5  -1  -3    4.97    0.27
  -5  -1   3    5.64    0.16
   5  -1  -3    5.41    0.24
   5  -1  -3    5.41    0.20
  -5  -1   3    5.36    0.16
  -5  -1   3    5.34    0.16
   5   1  -3    4.98    0.23
  -5   1   3    5.12    0.23
   5   1  -3    5.41    0.26
  -5   1   3    5.04    0.21
  -4  -1   3   -0.03    0.04
   4  -1  -3    0.09    0.07
   4  -1  -3    0.04    0.07
   4  -1  -3    0.09    0.10
  -4  -1   3    0.04    0.04
   4  -1  -3    0.05    0.09
   4   1  -3   -0.01    0.08
   4   1  -3    0.22    0.11
   4   1  -3    0.03    0.07
  -4   1   3   -0.03    0.08
  -4   1   3    0.02    0.07
   3  -1  -3    0.27    0.09
   3  -1  -3    0.27    0.08
  -3  -1   3    0.36    0.05
   3  -1  -3    0.37    0.11
   3  -1  -3    0.30    0.08
   3  -1  -3    0.20    0.08
  -3  -1   3    0.43    0.05
  -3   1   3    0.22    0.08
   3   1  -3    0.45    0.09
   3   1  -3    0.14    0.10
  -3   1   3    0.47    0.09
   3   1  -3    0.29    0.07
   2  -1  -3    1.91    0.11
   2  -1  -3    2.04    0.14
   2  -1  -3    2.21    0.13
  -2  -1   3    2.20    0.08
  -2  -1   3    2.03    0.08
   2  -1  -3    2.12    0.13
  -2   1   3    2.09    0.13
  -2   1   3    2.22    0.14
   2   1  -3    2.16    0.12
   2   1  -3    1.97    0.12
   2   1  -3    1.98    0.10
  -1  -1   3   10.64    0.22
  -1  -1   3   10.62    0.22
  -1  -1   3   10.52    0.20
  -1  -1   3   10.34    0.21
   1  -1  -3   10.39    0.25
   1  -1  -3   10.64    0.24
   1   1  -3   10.20    0.21
  -1   1   3   10.52    0.24
   1   1  -3   10.80    0.25
   1   1  -3   10.78    0.20
   1   1  -3   10.40    0.22
   1   1  -3   10.71    0.21
   0  -1   3   49.52    0.88
   0  -1  -3   51.38    0.89
   0  -1   3   51.12    0.85
   0  -1  -3   50.09    0.88
   0  -1   3   50.86    0.87
   0   1  -3   49.67    0.88
   0   1   3   51.37    0.88
   0   1  -3   50.22    0.88
   1  -1   3    2.36    0.11
  -1  -1  -3    2.28    0.09
   1  -1   3    2.27    0.11
   1  -1   3    2.32    0.12
   1  -1   3    2.36    0.12
  -1  -1  -3    2.42    0.09
   1   1   3    2.44    0.08
  -1   1  -3    2.32    0.13
   1   1   3    2.35    0.12
   1   1   3    2.44    0.09
   2  -1   3   -0.09    0.07
  -2  -1  -3   -0.02    0.04
   2  -1   3    0.13    0.08
   2  -1   3   -0.01    0.06
   2   1   3   -0.02    0.02
   2   1   3    0.01    0.05
   2   1   3   -0.02    0.08
   2   1   3   -0.08    0.07
  -2   1  -3   -0.04    0.07
   3  -1   3   10.25    0.26
  -3  -1  -3   10.40    0.22
   3  -1   3   10.04    0.30
   3  -1   3   10.03    0.31
   3   1   3   10.38    0.25
  -3   1  -3   10.43    0.28
   3   1   3   10.28    0.30
  -4  -1  -3    7.96    0.19
   4  -1   3    7.33    0.29
   4  -1   3    7.64    0.22
   4  -1   3    7.87    0.28
  -4   1  -3    7.45    0.25
   4   1   3    7.91    0.29
   4   1   3    7.68    0.27
  -5  -1  -3    2.05    0.11
   5  -1   3    2.10    0.13
  -5  -1  -3    1.74    0.10
   5  -1   3    2.15    0.18
   5  -1   3    2.17    0.20
   5   1   3    2.20    0.20
   5   1   3    2.29    0.19
  -5   1  -3    2.07    0.16
   6  -1   3    0.11    0.14
   6  -1   3   -0.07    0.11
  -6  -1  -3   -0.05    0.06
   6  -1   3    0.11    0.06
  -6   1  -3    0.02    0.10
   6   1   3    0.11    0.13
   6   1   3    0.01    0.11
   7  -1   3   -0.06    0.05
  -7  -1  -3    0.08    0.07
   7  -1   3   -0.38    0.14
   7  -1   3    0.02    0.13
   7   1   3   -0.21    0.14
  -7   1  -3    0.06    0.11
   7   1   3    0.07    0.13
   8  -1   3    1.02    0.21
   8  -1   3    1.21    0.25
  -8  -1  -3    1.04    0.11
  -8   1  -3    1.00    0.16
   8   1   3    1.05    0.20
   8   1   3    1.02    0.23
   9  -1   3    1.11    0.26
   9  -1   3    1.22    0.24
  -9   1  -3    0.97    0.17
   9   1   3    1.00    0.25
   9   1   3    0.71    0.22
  10  -1   3    1.47    0.31
  10  -1   3    1.48    0.27
  10   1   3    1.09    0.28
 -10   1  -3    1.35    0.19
  10   1   3    1.20    0.25
  11  -1   3    1.46    0.32
  11  -1   3    1.37    0.37
  11   1   3    1.48    0.33
  11   1   3    1.12    0.27
  11  -2  -3    3.07    0.41
  11  -2  -3    2.57    0.35
  11   2  -3    3.15    0.39
 -11   2   3    3.25    0.31
  11   2  -3    2.73    0.33
  10  -2  -3    1.27    0.32
  10  -2  -3    1.90    0.28
 -10   2   3    1.81    0.24
  10   2  -3    1.76    0.30
  10   2  -3    1.71    0.26
   9  -2  -3    3.41    0.35
   9  -2  -3    4.56    0.38
  -9   2   3    3.81    0.31
   9   2  -3    4.26    0.38
   9   2  -3    3.91    0.31
   8  -2  -3    0.57    0.11
   8  -2  -3    0.73    0.21
   8  -2  -3    0.37    0.17
  -8   2   3    0.68    0.16
   8   2  -3    0.69    0.20
   8   2  -3    0.51    0.16
  -8   2   3    0.43    0.15
   7  -2  -3    0.22    0.15
  -7  -2   3    0.37    0.07
   7  -2  -3    0.41    0.17
   7  -2  -3    0.22    0.10
   7   2  -3    0.28    0.17
   7   2  -3    0.48    0.14
  -7   2   3    0.42    0.14
  -7   2   3    0.17    0.14
   6  -2  -3   -0.11    0.09
  -6  -2   3    0.08    0.05
   6  -2  -3    0.08    0.09
   6  -2  -3    0.02    0.11
   6  -2  -3    0.33    0.15
  -6   2   3    0.01    0.11
   6   2  -3   -0.06    0.10
  -6   2   3    0.22    0.11
   6   2  -3    0.14    0.14
   6   2  -3   -0.02    0.11
   5  -2  -3    3.70    0.26
   5  -2  -3    3.44    0.19
   5  -2  -3    3.27    0.22
   5  -2  -3    3.29    0.19
   5  -2  -3    3.25    0.20
  -5  -2   3    3.52    0.10
  -5  -2   3    3.65    0.11
   5   2  -3    3.18    0.22
  -5   2   3    3.87    0.22
   5   2  -3    3.44    0.20
  -5   2   3    3.84    0.21
   5   2  -3    3.70    0.19
  -4  -2   3    0.04    0.03
   4  -2  -3    0.03    0.09
  -4  -2   3    0.04    0.03
   4  -2  -3    0.07    0.09
   4  -2  -3    0.02    0.08
   4  -2  -3   -0.08    0.09
   4  -2  -3    0.10    0.10
   4   2  -3    0.00    0.06
  -4   2   3   -0.08    0.09
  -4   2   3    0.03    0.09
   4   2  -3    0.15    0.09
   4   2  -3    0.09    0.09
  -3  -2   3   13.87    0.27
   3  -2  -3   13.30    0.34
   3  -2  -3   14.09    0.36
   3  -2  -3   12.99    0.36
   3  -2  -3   13.57    0.36
  -3  -2   3   13.44    0.26
   3   2  -3   13.60    0.35
   3   2  -3   13.45    0.33
  -3   2   3   13.61    0.35
   3   2  -3   13.52    0.32
  -3   2   3   13.14    0.35
   2  -2  -3    0.05    0.08
  -2  -2   3    0.04    0.05
  -2  -2   3    0.09    0.06
   2  -2  -3   -0.06    0.08
  -2  -2   3    0.06    0.05
   2  -2  -3    0.18    0.09
   2  -2  -3    0.22    0.10
  -2   2   3    0.02    0.10
   2   2  -3   -0.04    0.08
   2   2  -3    0.15    0.06
  -2   2   3    0.04    0.09
   1  -2  -3  287.60    4.98
  -1  -2   3  285.66    4.91
  -1  -2   3  294.83    4.80
  -1  -2   3  290.95    5.01
   1  -2  -3  287.27    4.95
   1   2  -3  280.13    4.97
   1   2  -3  286.99    4.81
  -1   2   3  285.59    4.80
   1   2  -3  289.84    4.95
  -1   2   3  276.58    4.86
   0  -2  -3  110.00    1.89
   0  -2  -3  107.93    1.88
   0  -2   3  110.97    1.87
   0  -2   3  110.03    1.88
   0   2  -3  109.18    1.88
   0   2   3  109.06    1.87
   0   2  -3  109.04    1.89
   0   2   3  108.95    1.88
   1  -2   3    8.16    0.20
   1  -2   3    7.51    0.23
  -1  -2  -3    8.16    0.20
  -1  -2  -3    8.20    0.24
   1  -2   3    7.65    0.23
  -1   2  -3    8.11    0.24
   1   2   3    8.01    0.20
   1   2   3    8.18    0.20
   1   2   3    7.97    0.19
   2  -2   3    5.57    0.20
   2  -2   3    5.60    0.19
  -2  -2  -3    5.60    0.15
   2  -2   3    5.33    0.21
   2  -2   3    5.42    0.20
  -2   2  -3    5.38    0.21
   2   2   3    5.33    0.17
   3  -2   3   17.68    0.43
   3  -2   3   17.33    0.43
   3  -2   3   17.57    0.41
   3  -2   3   17.19    0.44
  -3  -2  -3   17.77    0.33
   3   2   3   17.71    0.43
   3   2   3   17.45    0.43
  -3   2  -3   17.91    0.43
   3   2   3   17.88    0.39
   4  -2   3    1.96    0.18
   4  -2   3    1.46    0.13
  -4  -2  -3    1.57    0.07
   4  -2   3    1.60    0.16
   4   2   3    1.37    0.12
  -4   2  -3    1.73    0.16
   4   2   3    1.49    0.15
   4   2   3    1.70    0.16
  -5  -2  -3    0.49    0.05
   5  -2   3    0.27    0.12
   5  -2   3    0.54    0.15
   5  -2   3    0.49    0.10
  -5   2  -3    0.57    0.13
   5   2   3    0.46    0.13
   5   2   3    0.60    0.13
   6  -2   3    0.16    0.13
  -6  -2  -3    0.11    0.04
   6  -2   3    0.16    0.10
   6  -2   3    0.00    0.13
  -6   2  -3    0.17    0.12
   6   2   3   -0.02    0.13
   6   2   3    0.27    0.13
  -7  -2  -3   -0.05    0.05
   7  -2   3    0.13    0.14
   7  -2   3    0.06    0.17
   7  -2   3   -0.15    0.08
   7   2   3    0.01    0.12
  -7   2  -3    0.00    0.12
   7   2   3   -0.10    0.17
   8  -2   3    1.35    0.23
   8  -2   3    1.72    0.14
   8  -2   3    1.28    0.25
   8   2   3    1.58    0.23
   8   2   3    1.54    0.25
  -8   2  -3    1.40    0.19
   9  -2   3   -0.30    0.17
   9  -2   3    0.23    0.22
   9   2   3   -0.14    0.22
   9   2   3    0.10    0.16
  -9   2  -3    0.03    0.15
  10  -2   3    0.15    0.25
  10  -2   3    0.44    0.25
  10   2   3    0.50    0.21
 -10   2  -3    0.68    0.19
  10   2   3    0.00    0.22
  11  -2   3    1.40    0.34
  11  -2   3    1.69    0.33
  11   2   3    1.34    0.29
 -11   2  -3    1.46    0.23
  11   2   3    1.64    0.33
  11  -3  -3    0.26    0.27
  11  -3  -3    0.08    0.24
 -11   3   3   -0.04    0.18
  11   3  -3   -0.12    0.25
  11   3  -3    0.42    0.20
  10  -3  -3    2.49    0.33
  10  -3  -3    2.22    0.37
  10   3  -3    2.74    0.34
 -10   3   3    2.18    0.28
  10   3  -3    2.19    0.28
   9  -3  -3    0.14    0.21
   9  -3  -3    0.46    0.21
   9   3  -3   -0.05    0.18
   9   3  -3    0.29    0.15
  -9   3   3   -0.19    0.17
   8  -3  -3    1.12    0.16
   8  -3  -3    1.13    0.24
   8  -3  -3    1.41    0.24
   8   3  -3    0.86    0.22
  -8   3   3    1.43    0.23
   8   3  -3    1.15    0.19
   7  -3  -3    0.40    0.18
   7  -3  -3    0.00    0.14
   7  -3  -3    0.14    0.12
   7   3  -3    0.06    0.12
  -7   3   3    0.12    0.14
  -7   3   3    0.09    0.15
   7   3  -3    0.02    0.16
   7   3  -3   -0.01    0.12
   6  -3  -3    0.86    0.17
   6  -3  -3    0.92    0.16
   6  -3  -3    0.71    0.14
   6  -3  -3    0.71    0.18
   6  -3  -3    0.75    0.15
   6   3  -3    0.88    0.16
   6   3  -3    1.02    0.17
  -6   3   3    0.91    0.15
   6   3  -3    1.13    0.15
  -6   3   3    1.06    0.18
  -5  -3   3    7.15    0.15
   5  -3  -3    6.70    0.31
   5  -3  -3    6.50    0.30
   5  -3  -3    7.16    0.28
   5  -3  -3    6.72    0.28
  -5  -3   3    7.28    0.16
   5  -3  -3    7.12    0.31
   5   3  -3    6.90    0.28
  -5   3   3    6.74    0.29
   5   3  -3    7.03    0.29
   5   3  -3    6.68    0.26
  -5   3   3    7.03    0.30
   4  -3  -3    0.43    0.12
  -4  -3   3    0.56    0.05
   4  -3  -3    0.59    0.12
   4  -3  -3    0.38    0.11
  -4  -3   3    0.59    0.06
   4  -3  -3    0.38    0.11
   4  -3  -3    0.48    0.12
  -4   3   3    0.31    0.12
   4   3  -3    0.38    0.10
  -4   3   3    0.57    0.12
   4   3  -3    0.40    0.10
   4   3  -3    0.59    0.10
  -3  -3   3    1.51    0.12
   3  -3  -3    1.33    0.14
  -3  -3   3    1.14    0.09
  -3  -3   3    1.14    0.09
   3  -3  -3    1.16    0.14
   3  -3  -3    1.19    0.14
   3  -3  -3    1.03    0.15
  -3   3   3    1.15    0.13
  -3   3   3    1.01    0.13
   3   3  -3    1.36    0.11
   3   3  -3    0.99    0.13
  -2  -3   3    1.56    0.12
   2  -3  -3    1.72    0.14
  -2  -3   3    2.11    0.11
   2  -3  -3    2.00    0.16
   2  -3  -3    1.67    0.15
   2  -3  -3    1.87    0.14
   2   3  -3    1.88    0.10
   2   3  -3    1.84    0.14
   2   3  -3    1.76    0.10
  -2   3   3    1.64    0.15
  -2   3   3    1.86    0.16
   1  -3  -3    3.55    0.20
  -1  -3   3    3.58    0.15
  -1  -3   3    3.75    0.08
  -1  -3   3    3.91    0.17
   1  -3  -3    3.31    0.18
   1   3  -3    3.38    0.17
  -1   3   3    3.49    0.18
   1   3  -3    3.69    0.15
  -1   3   3    3.90    0.19
   0  -3   3   65.75    1.09
   0  -3   3   66.05    1.20
   0  -3  -3   63.63    1.19
   0  -3  -3   66.70    1.22
   0  -3   3   66.02    1.20
   0  -3   3   65.30    1.19
   0   3  -3   65.02    1.19
   0   3   3   66.45    1.19
   0   3   3   65.97    1.18
   0   3  -3   63.99    1.20
  -1  -3  -3    3.57    0.18
   1  -3   3    3.89    0.19
   1  -3   3    3.77    0.19
   1  -3   3    3.59    0.18
   1  -3   3    3.56    0.13
  -1  -3  -3    3.35    0.15
   1   3   3    3.81    0.15
   1   3   3    3.58    0.15
  -1   3  -3    3.72    0.20
   2  -3   3    2.77    0.18
   2  -3   3    3.08    0.15
  -2  -3  -3    3.70    0.14
   2  -3   3    3.59    0.19
   2  -3   3    3.50    0.18
  -2  -3  -3    3.64    0.19
   2   3   3    3.56    0.13
   2   3   3    3.33    0.16
  -2   3  -3    3.92    0.21
  -3  -3  -3   12.01    0.26
   3  -3   3   12.19    0.34
   3  -3   3   12.12    0.36
   3  -3   3   11.26    0.34
   3  -3   3   11.92    0.35
   3   3   3   12.08    0.31
  -3   3  -3   12.29    0.36
   4  -3   3    9.02    0.31
   4  -3   3    8.40    0.32
   4  -3   3    8.38    0.32
   4  -3   3    8.55    0.32
  -4  -3  -3    8.53    0.19
   4   3   3    8.60    0.32
  -4   3  -3    9.22    0.33
   4   3   3    8.30    0.27
   5  -3   3    2.68    0.20
  -5  -3  -3    2.30    0.08
   5  -3   3    2.07    0.21
   5  -3   3    2.36    0.21
   5   3   3    2.39    0.21
   5   3   3    2.37    0.16
   5   3   3    2.52    0.22
  -5   3  -3    2.00    0.20
   6  -3   3   -0.27    0.13
   6  -3   3    0.38    0.15
   6  -3   3    0.17    0.11
   6   3   3    0.25    0.13
   6   3   3   -0.10    0.09
  -6   3  -3   -0.11    0.11
   6   3   3   -0.01    0.14
   7  -3   3    0.17    0.17
   7  -3   3    0.61    0.19
   7  -3   3    0.36    0.13
   7   3   3    0.38    0.19
  -7   3  -3    0.49    0.17
   7   3   3    0.26    0.15
   8  -3   3    1.90    0.19
   8  -3   3    2.60    0.30
   8  -3   3    1.89    0.27
   8   3   3    1.93    0.27
  -8   3  -3    2.01    0.24
   8   3   3    2.15    0.25
   9  -3   3   -0.06    0.18
   9  -3   3    0.22    0.22
  -9   3  -3    0.23    0.17
   9   3   3   -0.20    0.21
   9   3   3   -0.13    0.17
  10  -3   3    0.37    0.22
  10  -3   3    0.49    0.25
  10   3   3    0.93    0.25
 -10   3  -3    0.19    0.19
  10   3   3    0.99    0.29
  11  -3   3    0.24    0.26
  11  -3   3    0.13    0.26
 -11   3  -3    0.20    0.19
  11   3   3    0.42    0.23
  11  -4  -3    0.92    0.31
  11  -4  -3    0.58    0.29
 -11   4   3    0.62    0.24
  11   4  -3    0.04    0.26
  10  -4  -3    2.49    0.36
  10  -4  -3    2.46    0.36
  10   4  -3    1.79    0.31
  10   4  -3    2.58    0.35
 -10   4   3    1.86    0.28
   9  -4  -3    3.08    0.36
   9  -4  -3    3.43    0.37
   9  -4  -3    3.40    0.27
   9   4  -3    3.86    0.32
  -9   4   3    3.11    0.32
   9   4  -3    4.27    0.37
   8  -4  -3    0.99    0.24
   8  -4  -3    0.86    0.18
   8  -4  -3    1.01    0.22
   8   4  -3    1.03    0.19
   8   4  -3    1.22    0.23
  -8   4   3    1.01    0.22
   8   4  -3    1.02    0.21
   7  -4  -3    0.59    0.20
   7  -4  -3    0.28    0.18
   7  -4  -3    0.43    0.16
   7  -4  -3    0.23    0.14
   7   4  -3    0.19    0.14
   7   4  -3    0.16    0.16
  -7   4   3    0.10    0.15
   7   4  -3    0.39    0.15
   6  -4  -3    1.06    0.19
   6  -4  -3    1.24    0.21
   6  -4  -3    0.99    0.18
   6  -4  -3    0.95    0.17
   6  -4  -3    0.97    0.20
   6   4  -3    1.56    0.19
  -6   4   3    1.18    0.19
  -6   4   3    1.05    0.19
   6   4  -3    1.09    0.17
   5  -4  -3    5.49    0.30
   5  -4  -3    5.74    0.28
   5  -4  -3    5.40    0.29
  -5  -4   3    5.52    0.25
   5  -4  -3    5.67    0.30
   5  -4  -3    4.94    0.29
  -5   4   3    5.38    0.31
  -5   4   3    5.08    0.29
   5   4  -3    5.53    0.27
   5   4  -3    5.37    0.25
   4  -4  -3    1.13    0.15
   4  -4  -3    1.47    0.18
  -4  -4   3    1.40    0.10
   4  -4  -3    1.25    0.17
  -4  -4   3    1.37    0.10
  -4  -4   3    1.62    0.15
   4  -4  -3    1.19    0.17
   4   4  -3    1.28    0.16
   4   4  -3    1.49    0.14
  -4   4   3    1.14    0.16
  -4   4   3    1.44    0.18
  -3  -4   3    0.81    0.09
   3  -4  -3    0.93    0.14
   3  -4  -3    0.88    0.15
  -3  -4   3    0.62    0.10
   3  -4  -3    1.09    0.15
   3  -4  -3    0.88    0.15
  -3   4   3    0.86    0.14
  -3   4   3    0.70    0.15
   3   4  -3    0.87    0.14
   3   4  -3    0.97    0.08
   2  -4  -3  132.33    2.39
  -2  -4   3  136.99    2.37
   2  -4  -3  135.83    2.36
   2  -4  -3  136.08    2.41
  -2  -4   3  134.38    2.32
   2  -4  -3  131.56    2.40
  -2   4   3  135.51    2.39
   2   4  -3  132.18    2.38
   2   4  -3  135.80    2.30
  -2   4   3  132.57    2.40
  -1  -4   3    0.18    0.09
   1  -4  -3   -0.06    0.09
  -1  -4   3    0.11    0.09
   1  -4  -3    0.18    0.11
  -1  -4   3    0.28    0.09
   1  -4  -3    0.31    0.12
   1   4  -3    0.31    0.10
   1   4  -3    0.05    0.08
  -1   4   3    0.28    0.11
  -1   4   3    0.18    0.11
   0  -4   3    1.01    0.12
   0  -4   3    1.29    0.15
   0  -4  -3    1.08    0.14
   0  -4   3    1.33    0.13
   0  -4  -3    1.12    0.13
   0  -4   3    1.14    0.05
   0   4   3    1.19    0.13
   0   4  -3    1.35    0.13
   0   4  -3    1.74    0.16
  -1  -4  -3    4.33    0.22
   1  -4   3    4.21    0.14
  -1  -4  -3    4.14    0.19
   1  -4   3    3.84    0.21
   1  -4   3    4.06    0.21
   1  -4   3    4.55    0.22
  -1   4  -3    3.97    0.21
   1   4   3    4.34    0.18
   1   4   3    3.81    0.20
  -2  -4  -3    0.94    0.11
   2  -4   3    0.89    0.14
   2  -4   3    0.99    0.10
  -2  -4  -3    0.93    0.13
   2  -4   3    0.84    0.13
   2   4   3    0.96    0.09
  -2   4  -3    0.91    0.14
   2   4   3    0.97    0.12
  -3  -4  -3    8.85    0.24
   3  -4   3    9.07    0.29
   3  -4   3    8.79    0.33
   3  -4   3    9.20    0.32
   3  -4   3    8.54    0.31
   3   4   3    8.77    0.28
  -3   4  -3    8.53    0.33
  -4  -4  -3    4.07    0.25
   4  -4   3    4.06    0.24
  -4  -4  -3    4.00    0.15
   4  -4   3    3.82    0.24
   4  -4   3    4.56    0.24
   4  -4   3    3.76    0.23
   4   4   3    3.97    0.21
  -4   4  -3    3.55    0.26
  -5  -4  -3    1.20    0.08
   5  -4   3    0.76    0.16
   5  -4   3    1.20    0.18
   5  -4   3    1.34    0.18
   5  -4   3    1.18    0.18
  -5   4  -3    1.47    0.21
   5   4   3    1.39    0.16
   6  -4   3    2.62    0.26
   6  -4   3    2.43    0.23
   6  -4   3    1.83    0.23
   6   4   3    2.57    0.20
  -6   4  -3    2.08    0.23
   7  -4   3    0.27    0.15
   7  -4   3    0.67    0.19
   7  -4   3    0.79    0.20
   7   4   3    0.06    0.15
  -7   4  -3    0.38    0.18
   7   4   3    0.38    0.14
   8  -4   3    2.03    0.22
   8  -4   3    1.51    0.28
   8  -4   3    1.69    0.26
   8   4   3    1.77    0.25
  -8   4  -3    0.96    0.23
   9  -4   3    1.04    0.29
   9  -4   3    1.00    0.18
   9  -4   3    1.20    0.27
   9   4   3    0.91    0.24
  -9   4  -3    0.73    0.23
  10  -4   3    0.05    0.26
  10  -4   3    0.27    0.26
 -10   4  -3    0.44    0.22
  10   4   3   -0.33    0.19
  11  -4   3    0.04    0.23
  11  -4   3   -0.12    0.28
 -11   4  -3    0.22    0.21
  11   4   3   -0.03    0.21
  10  -5  -3    2.61    0.36
  10  -5  -3    2.60    0.39
 -10   5   3    2.67    0.35
   9  -5  -3    0.27    0.22
   9  -5  -3    0.02    0.16
   9  -5  -3    0.07    0.20
  -9   5   3   -0.27    0.19
   8  -5  -3    0.13    0.19
   8  -5  -3    0.55    0.24
   8  -5  -3    0.35    0.18
  -8  -5   3    0.43    0.15
  -8   5   3    0.24    0.21
   8   5  -3    0.56    0.18
   7  -5  -3    0.33    0.17
  -7  -5   3    0.29    0.14
   7  -5  -3    0.23    0.18
   7  -5  -3    0.33    0.19
   7  -5  -3    0.41    0.20
  -7   5   3    0.01    0.17
   7   5  -3    0.04    0.16
   6  -5  -3    0.44    0.18
   6  -5  -3    0.24    0.16
   6  -5  -3    0.17    0.16
   6  -5  -3    0.30    0.17
  -6  -5   3    0.49    0.14
   6  -5  -3    0.25    0.18
  -6   5   3    0.16    0.19
   6   5  -3    0.21    0.15
  -5  -5   3    0.85    0.15
   5  -5  -3    0.54    0.17
   5  -5  -3    0.21    0.15
   5  -5  -3    0.62    0.17
   5  -5  -3    0.76    0.18
   5  -5  -3    0.52    0.17
  -5   5   3    0.40    0.16
   5   5  -3    0.58    0.15
   4  -5  -3    8.14    0.35
   4  -5  -3    7.90    0.35
   4  -5  -3    7.47    0.34
  -4  -5   3    8.21    0.24
  -4  -5   3    7.09    0.30
   4  -5  -3    8.26    0.34
   4   5  -3    7.93    0.33
  -4   5   3    7.50    0.37
   3  -5  -3    3.40    0.26
  -3  -5   3    4.10    0.19
   3  -5  -3    4.70    0.24
   3  -5  -3    3.97    0.25
   3  -5  -3    4.06    0.26
  -3  -5   3    4.38    0.23
   3   5  -3    4.10    0.24
  -3   5   3    3.81    0.25
  -2  -5   3    0.30    0.10
   2  -5  -3    0.48    0.11
   2  -5  -3    0.55    0.13
   2  -5  -3    0.45    0.14
  -2  -5   3    0.48    0.11
   2  -5  -3    0.37    0.13
  -2   5   3    0.48    0.14
   2   5  -3    0.42    0.08
   2   5  -3    0.49    0.12
  -1  -5   3    4.88    0.22
   1  -5  -3    5.08    0.25
  -1  -5   3    5.17    0.23
  -1  -5   3    5.22    0.24
   1  -5  -3    5.41    0.25
   1  -5  -3    5.36    0.21
   1  -5  -3    4.90    0.26
   1   5  -3    4.60    0.24
   1   5  -3    4.87    0.21
  -1   5   3    4.87    0.26
   0  -5   3    2.86    0.21
   0  -5  -3    2.63    0.18
   0  -5   3    2.71    0.20
   0  -5  -3    2.94    0.21
   0  -5   3    2.77    0.21
   0  -5   3    2.91    0.08
   0  -5  -3    3.00    0.19
   0   5   3    3.07    0.20
   0   5  -3    3.26    0.21
   0   5   3    2.98    0.20
   0   5  -3    2.80    0.20
   1  -5   3    1.31    0.17
   1  -5   3    0.96    0.08
  -1  -5  -3    0.73    0.11
   1  -5   3    0.92    0.15
  -1  -5  -3    0.86    0.13
  -1  -5  -3    0.66    0.14
   1  -5   3    0.73    0.14
   1   5   3    0.76    0.12
  -1   5  -3    0.79    0.15
   1   5   3    0.92    0.13
  -1   5  -3    1.03    0.15
  -2  -5  -3    4.46    0.26
   2  -5   3    4.31    0.27
  -2  -5  -3    5.14    0.21
   2  -5   3    4.69    0.27
   2  -5   3    4.78    0.19
  -2   5  -3    4.90    0.26
   2   5   3    4.30    0.22
   2   5   3    4.62    0.19
   3  -5   3    0.21    0.14
  -3  -5  -3    0.33    0.09
   3  -5   3    0.38    0.14
   3  -5   3    0.40    0.13
  -3  -5  -3    0.39    0.13
   3  -5   3    0.35    0.11
   3   5   3    0.43    0.12
  -3   5  -3    0.46    0.14
  -4  -5  -3    0.08    0.08
   4  -5   3    0.02    0.14
  -4  -5  -3    0.25    0.13
   4  -5   3   -0.01    0.12
   4  -5   3    0.07    0.12
   4  -5   3    0.17    0.12
  -4   5  -3    0.06    0.14
   4   5   3    0.04    0.10
   5  -5   3    0.20    0.15
   5  -5   3    0.01    0.15
   5  -5   3    0.19    0.14
  -5  -5  -3   -0.01    0.06
  -5  -5  -3    0.21    0.13
   5  -5   3    0.12    0.15
   5   5   3   -0.02    0.10
  -5   5  -3    0.05    0.15
  -6  -5  -3    0.00    0.12
   6  -5   3    0.16    0.19
   6  -5   3    0.11    0.16
   6  -5   3   -0.18    0.16
   6  -5   3    0.02    0.15
   6   5   3    0.12    0.13
  -6   5  -3    0.03    0.16
  -7  -5  -3   -0.43    0.11
   7  -5   3    0.09    0.16
   7  -5   3    0.17    0.18
   7  -5   3   -0.04    0.16
  -7   5  -3   -0.07    0.16
   7   5   3   -0.08    0.12
   8  -5   3    0.12    0.22
   8  -5   3    0.36    0.21
   8  -5   3    0.31    0.18
  -8  -5  -3    0.06    0.15
  -8   5  -3    0.70    0.23
   9  -5   3    5.04    0.45
   9  -5   3    5.57    0.44
   9  -5   3    6.17    0.37
  -9   5  -3    5.51    0.43
 -10  -5  -3    5.70    0.41
  10  -5   3    7.13    0.51
  10  -5   3    7.01    0.54
 -10   5  -3    5.50    0.45
  10  -6  -3    1.28    0.31
  10  -6  -3    0.96    0.24
  10  -6  -3    0.91    0.28
 -10   6   3    1.44    0.32
   9  -6  -3    1.47    0.26
   9  -6  -3    1.34    0.32
   9  -6  -3    1.54    0.31
   9   6  -3    1.88    0.28
  -9   6   3    1.01    0.27
   8  -6  -3    0.32    0.21
   8  -6  -3    0.53    0.23
   8  -6  -3    0.60    0.22
   8  -6  -3    0.86    0.27
   8   6  -3    0.85    0.23
  -8   6   3    0.48    0.23
   7  -6  -3    3.03    0.34
   7  -6  -3    2.48    0.30
   7  -6  -3    2.49    0.27
   7  -6  -3    2.57    0.29
  -7  -6   3    2.63    0.25
   7   6  -3    3.20    0.31
  -7   6   3    2.77    0.31
   6  -6  -3   -0.23    0.17
  -6  -6   3   -0.07    0.12
   6  -6  -3    0.30    0.18
   6  -6  -3    0.23    0.18
   6  -6  -3    0.28    0.19
   6  -6  -3    0.26    0.20
  -6   6   3    0.34    0.19
   6   6  -3    0.11    0.16
   5  -6  -3   -0.04    0.15
   5  -6  -3    0.16    0.16
  -5  -6   3    0.02    0.11
   5  -6  -3    0.07    0.16
   5  -6  -3    0.24    0.16
   5  -6  -3    0.01    0.15
  -5   6   3   -0.18    0.17
   5   6  -3    0.19    0.16
   4  -6  -3    0.73    0.15
   4  -6  -3    0.72    0.18
  -4  -6   3    0.50    0.14
   4  -6  -3    0.82    0.18
   4  -6  -3    0.85    0.19
  -4   6   3    1.06    0.22
   4   6  -3    0.84    0.18
   3  -6  -3    0.69    0.17
   3  -6  -3    0.55    0.14
   3  -6  -3    0.93    0.18
   3  -6  -3    0.82    0.19
  -3  -6   3    0.92    0.16
  -3  -6   3    0.67    0.13
  -3   6   3    0.73    0.17
   3   6  -3    0.77    0.16
   2  -6  -3   63.26    1.22
  -2  -6   3   61.29    1.26
   2  -6  -3   61.33    1.31
  -2  -6   3   61.40    1.22
   2  -6  -3   63.32    1.31
   2  -6  -3   63.75    1.30
  -2   6   3   62.75    1.30
   2   6  -3   63.82    1.19
   2   6  -3   61.23    1.28
   1  -6  -3    0.97    0.18
   1  -6  -3    1.14    0.18
   1  -6  -3    1.06    0.16
  -1  -6   3    1.54    0.17
   1  -6  -3    1.42    0.14
  -1  -6   3    1.21    0.17
   1   6  -3    1.36    0.15
  -1   6   3    1.41    0.19
   1   6  -3    1.29    0.17
   0  -6   3    5.44    0.30
   0  -6  -3    5.76    0.30
   0  -6  -3    5.09    0.27
   0  -6  -3    5.98    0.28
   0  -6   3    5.57    0.27
   0  -6   3    5.47    0.28
   0   6   3    5.54    0.28
   0   6   3    5.78    0.30
   0   6  -3    5.76    0.29
   0   6  -3    5.82    0.28
   1  -6   3    0.68    0.15
   1  -6   3    0.74    0.15
  -1  -6  -3    0.74    0.14
  -1  -6  -3    0.63    0.13
   1  -6   3    0.93    0.09
   1  -6   3    0.51    0.16
  -1  -6  -3    0.78    0.17
   1   6   3    0.89    0.14
  -1   6  -3    0.89    0.17
   1   6   3    0.86    0.15
  -1   6  -3    0.81    0.16
  -2  -6  -3    2.67    0.25
   2  -6   3    2.45    0.15
   2  -6   3    2.04    0.23
  -2  -6  -3    2.52    0.20
   2  -6   3    2.39    0.24
  -2  -6  -3    1.94    0.18
  -2   6  -3    2.64    0.23
   2   6   3    2.23    0.16
   2   6   3    2.68    0.21
   3  -6   3    2.71    0.25
  -3  -6  -3    2.53    0.19
   3  -6   3    2.96    0.27
  -3  -6  -3    2.49    0.19
   3  -6   3    2.53    0.19
  -3  -6  -3    2.76    0.24
  -3   6  -3    2.74    0.25
   3   6   3    2.99    0.23
  -4  -6  -3    5.01    0.32
   4  -6   3    5.20    0.26
   4  -6   3    4.65    0.34
   4  -6   3    5.26    0.33
  -4  -6  -3    4.75    0.22
   4  -6   3    5.61    0.32
   4   6   3    4.92    0.27
  -4   6  -3    5.65    0.34
   5  -6   3    0.48    0.17
  -5  -6  -3    0.39    0.10
  -5  -6  -3    0.40    0.17
   5  -6   3    0.52    0.19
   5  -6   3    0.37    0.19
   5  -6   3    0.37    0.20
  -5   6  -3    0.28    0.19
   5   6   3    0.08    0.13
   6  -6   3   -0.05    0.16
   6  -6   3    0.14    0.15
  -6  -6  -3    0.11    0.16
   6  -6   3    0.23    0.18
   6  -6   3    0.16    0.17
  -6   6  -3   -0.15    0.17
   6   6   3    0.13    0.14
  -7  -6  -3   -0.05    0.15
   7  -6   3    0.20    0.17
   7  -6   3   -0.08    0.18
   7  -6   3   -0.09    0.20
   7   6   3    0.20    0.15
  -7   6  -3    0.10    0.21
   8  -6   3    0.31    0.22
   8  -6   3    0.50    0.24
  -8  -6  -3    0.23    0.17
   8  -6   3    0.56    0.22
  -8   6  -3    0.49    0.23
   9  -6   3    0.11    0.19
   9  -6   3    0.45    0.26
   9  -6   3    0.31    0.23
  -9  -6  -3   -0.15    0.16
  -9   6  -3    0.48    0.24
  10  -6   3    0.31    0.26
   9  -7  -3    0.56    0.24
   9  -7  -3    0.33    0.25
   9  -7  -3    0.67    0.27
   9   7  -3    0.55    0.23
  -9   7   3    0.62    0.26
   8  -7  -3    0.02    0.22
   8  -7  -3    0.14    0.22
   8  -7  -3    0.08    0.25
   8  -7  -3   -0.02    0.21
   8   7  -3    0.06    0.17
  -8   7   3   -0.37    0.23
   7  -7  -3    4.77    0.41
   7  -7  -3    4.48    0.38
  -7  -7   3    3.99    0.35
   7  -7  -3    4.64    0.36
   7  -7  -3    3.91    0.39
  -7   7   3    3.96    0.39
   7   7  -3    4.35    0.36
   6  -7  -3   -0.04    0.18
   6  -7  -3    0.03    0.18
   6  -7  -3    0.12    0.16
  -6  -7   3    0.23    0.14
   6  -7  -3   -0.20    0.18
   6  -7  -3    0.04    0.21
   6   7  -3    0.19    0.16
  -6   7   3    0.13    0.20
   5  -7  -3    0.28    0.18
  -5  -7   3    0.51    0.16
   5  -7  -3    0.26    0.17
   5  -7  -3    0.28    0.19
   5  -7  -3    0.35    0.20
   5  -7  -3    0.35    0.19
   5   7  -3    0.12    0.16
  -5   7   3    0.25    0.19
  -4  -7   3    8.01    0.37
   4  -7  -3    6.88    0.41
   4  -7  -3    7.48    0.42
   4  -7  -3    7.75    0.41
   4  -7  -3    7.54    0.36
  -4   7   3    7.78    0.44
   4   7  -3    7.61    0.38
   3  -7  -3    0.71    0.20
   3  -7  -3    0.37    0.14
  -3  -7   3    0.23    0.15
   3  -7  -3    0.35    0.18
   3  -7  -3    0.53    0.17
  -3   7   3    0.47    0.18
   3   7  -3    0.47    0.17
   2  -7  -3    0.07    0.14
   2  -7  -3   -0.08    0.15
   2  -7  -3   -0.16    0.10
  -2  -7   3    0.03    0.12
   2  -7  -3    0.00    0.16
  -2  -7   3    0.12    0.14
  -2   7   3    0.11    0.15
   2   7  -3    0.21    0.15
   1  -7  -3    2.91    0.26
   1  -7  -3    2.50    0.18
  -1  -7   3    2.19    0.23
   1  -7  -3    2.86    0.26
   1  -7  -3    2.56    0.27
  -1  -7   3    2.29    0.21
   1   7  -3    2.41    0.25
  -1   7   3    2.91    0.26
   1   7  -3    2.88    0.21
  -1   7   3    2.67    0.25
   0  -7  -3    0.24    0.17
   0  -7  -3    0.00    0.14
   0  -7  -3    0.11    0.10
   0  -7   3   -0.25    0.13
   0  -7  -3    0.29    0.15
   0  -7   3    0.19    0.16
   0   7  -3    0.21    0.13
   0   7   3    0.02    0.14
   0   7   3    0.13    0.13
   0   7  -3    0.26    0.15
  -1  -7  -3    0.96    0.16
   1  -7   3    1.17    0.19
   1  -7   3    0.93    0.19
  -1  -7  -3    1.06    0.17
  -1  -7  -3    0.85    0.19
  -1   7  -3    1.24    0.19
   1   7   3    0.63    0.16
  -1   7  -3    0.77    0.17
   1   7   3    0.74    0.14
   2  -7   3    1.94    0.24
  -2  -7  -3    2.08    0.20
  -2  -7  -3    1.66    0.19
  -2  -7  -3    1.72    0.23
   2  -7   3    1.71    0.23
   2   7   3    2.06    0.23
  -2   7  -3    1.79    0.24
  -2   7  -3    2.19    0.25
   3  -7   3    0.17    0.18
  -3  -7  -3   -0.04    0.11
  -3  -7  -3   -0.13    0.16
   3  -7   3    0.16    0.17
  -3   7  -3   -0.03    0.15
   3   7   3    0.15    0.14
  -4  -7  -3    0.16    0.16
   4  -7   3    0.30    0.18
   4  -7   3    0.43    0.19
  -4  -7  -3    0.25    0.12
   4  -7   3    0.34    0.18
  -4   7  -3    0.06    0.17
   4   7   3    0.21    0.15
   5  -7   3    1.16    0.23
   5  -7   3    1.32    0.20
  -5  -7  -3    1.12    0.14
  -5  -7  -3    1.52    0.23
   5  -7   3    0.85    0.21
   5  -7   3    0.86    0.24
  -5   7  -3    1.12    0.26
   5   7   3    1.17    0.21
  -6  -7  -3    1.85    0.26
   6  -7   3    1.72    0.29
   6  -7   3    1.26    0.24
   6  -7   3    1.36    0.22
   6  -7   3    1.56    0.29
  -6   7  -3    1.66    0.28
   6   7   3    1.37    0.22
  -7  -7  -3    0.27    0.19
   7  -7   3    0.37    0.23
   7  -7   3    0.63    0.27
   7  -7   3    0.19    0.20
   7  -7   3    0.55    0.25
  -7   7  -3    0.76    0.25
   7   7   3    0.68    0.19
  -8  -7  -3    1.03    0.23
   8  -7   3    0.75    0.25
   8  -7   3    0.46    0.24
   8  -7   3    0.79    0.26
  -8   7  -3    1.29    0.29
   9  -7   3    0.42    0.29
   9  -7   3    0.17    0.37
   9  -7   3    0.41    0.23
  -9  -7  -3    0.28    0.20
  -9   7  -3    0.13    0.26
   8  -8  -3    0.22    0.24
   8  -8  -3    0.18    0.24
   8  -8  -3    0.15    0.24
   8   8  -3    0.28    0.21
  -8   8   3    0.47    0.29
   7  -8  -3    7.43    0.52
   7  -8  -3    7.39    0.49
   7  -8  -3    6.72    0.49
  -7   8   3    6.40    0.51
   7   8  -3    6.81    0.45
   6  -8  -3    0.95    0.28
   6  -8  -3    1.03    0.27
  -6  -8   3    1.07    0.21
   6  -8  -3    1.01    0.29
   6   8  -3    0.87    0.25
  -6   8   3    0.65    0.24
   5  -8  -3    1.69    0.29
   5  -8  -3    1.48    0.30
   5  -8  -3    1.53    0.29
  -5  -8   3    1.81    0.25
   5  -8  -3    2.02    0.31
   5   8  -3    1.00    0.25
  -5   8   3    1.91    0.29
   4  -8  -3    7.93    0.45
   4  -8  -3    8.60    0.47
  -4  -8   3    8.50    0.40
   4  -8  -3    8.31    0.47
   4   8  -3    8.34    0.45
  -4   8   3    8.79    0.49
   3  -8  -3   19.76    0.70
  -3  -8   3   20.19    0.65
   3  -8  -3   19.86    0.67
   3  -8  -3   20.72    0.69
   3   8  -3   21.38    0.69
  -3   8   3   20.76    0.69
   2  -8  -3    0.55    0.21
   2  -8  -3    0.67    0.21
  -2  -8   3    0.84    0.19
  -2  -8   3    0.66    0.16
   2  -8  -3    0.95    0.23
  -2   8   3    0.63    0.19
   2   8  -3    0.74    0.20
  -1  -8   3    3.03    0.27
   1  -8  -3    2.66    0.27
  -1  -8   3    3.76    0.32
   1  -8  -3    2.64    0.29
   1  -8  -3    2.82    0.29
  -1   8   3    2.90    0.29
  -1   8   3    2.74    0.28
   1   8  -3    2.99    0.30
   0  -8   3    0.43    0.18
   0  -8  -3    0.56    0.18
   0  -8  -3    0.21    0.16
   0  -8   3    0.61    0.19
   0  -8  -3    0.72    0.22
   0   8   3    0.38    0.17
   0   8  -3    0.15    0.15
   0   8   3    0.90    0.19
   0   8  -3    0.30    0.18
  -1  -8  -3    1.65    0.23
  -1  -8  -3    2.16    0.29
   1  -8   3    1.92    0.26
   1  -8   3    2.15    0.27
  -1  -8  -3    1.88    0.23
  -1   8  -3    1.95    0.25
  -1   8  -3    1.61    0.25
   1   8   3    1.82    0.25
   2  -8   3    1.10    0.22
  -2  -8  -3    1.90    0.26
   2  -8   3    1.23    0.26
  -2  -8  -3    1.56    0.20
  -2  -8  -3    1.22    0.20
  -2   8  -3    1.62    0.24
   2   8   3    1.76    0.24
  -2   8  -3    1.39    0.25
  -3  -8  -3    3.45    0.27
  -3  -8  -3    3.70    0.34
   3  -8   3    2.77    0.30
   3  -8   3    3.12    0.34
  -3   8  -3    2.86    0.31
   3   8   3    3.92    0.31
  -3   8  -3    3.03    0.30
   4  -8   3    0.94    0.23
   4  -8   3    1.54    0.27
  -4  -8  -3    1.04    0.24
   4  -8   3    0.96    0.23
  -4  -8  -3    1.46    0.19
   4   8   3    1.55    0.23
  -4   8  -3    1.11    0.24
   5  -8   3    2.83    0.33
  -5  -8  -3    2.54    0.30
   5  -8   3    2.74    0.36
   5  -8   3    3.17    0.35
  -5   8  -3    2.62    0.33
   5   8   3    2.57    0.28
   6  -8   3    0.64    0.23
   6  -8   3    0.70    0.25
   6  -8   3    0.95    0.27
  -6  -8  -3    0.99    0.24
  -6   8  -3    1.44    0.28
   6   8   3    1.00    0.21
   7  -8   3   -0.02    0.20
  -7  -8  -3    0.18    0.20
   7  -8   3   -0.22    0.24
   7  -8   3    0.09    0.22
  -7   8  -3    0.05    0.23
   8  -8   3    4.86    0.42
   8  -8   3    4.14    0.44
  -8  -8  -3    4.05    0.39
  -8   8  -3    4.41    0.45
   7  -9  -3    2.37    0.36
   7  -9  -3    2.74    0.38
   7  -9  -3    2.43    0.38
  -7   9   3    3.03    0.40
   7   9  -3    2.68    0.34
   6  -9  -3    0.49    0.23
   6  -9  -3    0.89    0.27
   6  -9  -3    0.73    0.28
  -6   9   3    0.54    0.26
   6   9  -3    1.07    0.26
   5  -9  -3    0.18    0.24
   5  -9  -3    0.22    0.25
   5  -9  -3    0.76    0.27
  -5  -9   3    0.87    0.23
  -5   9   3    0.41    0.26
   5   9  -3    0.23    0.23
   4  -9  -3    0.50    0.23
   4  -9  -3    0.50    0.23
  -4  -9   3    1.13    0.24
   4  -9  -3    0.77    0.27
  -4   9   3    0.71    0.25
   4   9  -3    0.76    0.23
  -3  -9   3    2.68    0.32
   3  -9  -3    2.33    0.33
   3  -9  -3    2.08    0.30
   3  -9  -3    2.36    0.33
  -3   9   3    2.06    0.31
  -3   9   3    2.53    0.32
   3   9  -3    2.36    0.30
   2  -9  -3    0.42    0.23
   2  -9  -3    0.21    0.20
   2  -9  -3    0.44    0.22
  -2  -9   3    0.37    0.20
  -2   9   3    0.55    0.22
  -2   9   3    0.57    0.21
   2   9  -3    0.25    0.22
  -1  -9   3    0.11    0.21
   1  -9  -3    0.13    0.21
   1  -9  -3    0.58    0.22
   1  -9  -3    0.25    0.21
  -1  -9   3    0.49    0.19
   1   9  -3    0.68    0.22
  -1   9   3    0.27    0.19
   0  -9   3   -0.03    0.17
   0  -9  -3    0.11    0.18
   0  -9  -3    0.13    0.19
   0  -9  -3    0.19    0.22
   0  -9   3   -0.29    0.18
   0   9   3    0.06    0.19
   0   9  -3   -0.15    0.16
   1  -9   3   -0.08    0.18
  -1  -9  -3    0.01    0.17
   1  -9   3    0.40    0.22
  -1  -9  -3   -0.13    0.16
  -1  -9  -3   -0.17    0.21
   1   9   3    0.23    0.19
  -1   9  -3   -0.07    0.17
   2  -9   3    0.06    0.20
  -2  -9  -3    0.00    0.19
   2  -9   3    0.40    0.22
  -2  -9  -3    0.08    0.17
   2   9   3    0.13    0.19
  -2   9  -3    0.29    0.23
  -2   9  -3    0.23    0.18
   3  -9   3    0.00    0.21
  -3  -9  -3    0.26    0.17
   3  -9   3    0.12    0.22
   3  -9   3   -0.34    0.17
  -3  -9  -3   -0.14    0.20
  -3   9  -3    0.02    0.19
   3   9   3    0.21    0.18
  -3   9  -3    0.16    0.23
   4  -9   3    0.50    0.26
  -4  -9  -3    0.32    0.23
   4  -9   3    0.64    0.24
   4  -9   3    0.07    0.22
   4   9   3    0.08    0.20
  -4   9  -3    0.67    0.23
  -4   9  -3    0.16    0.20
   5  -9   3    0.69    0.25
   5  -9   3    0.16    0.24
   5  -9   3    0.86    0.27
  -5  -9  -3    0.28    0.24
  -5   9  -3    0.64    0.25
   5   9   3    1.02    0.24
   6  -9   3    0.20    0.24
   6  -9   3    0.03    0.24
   6  -9   3   -0.26    0.20
  -6  -9  -3   -0.24    0.21
  -6   9  -3    0.52    0.27
   7  -9   3    0.16    0.24
  -7  -9  -3    0.31    0.23
   7  -9   3    0.05    0.25
   5 -10  -3    0.84    0.28
   5 -10  -3    0.37    0.25
   5 -10  -3    0.34    0.27
  -5  10   3    0.78    0.28
   5  10  -3    0.65    0.26
  -4 -10   3    3.79    0.39
   4 -10  -3    4.25    0.44
   4 -10  -3    3.30    0.43
  -4  10   3    4.90    0.44
   4  10  -3    4.00    0.40
  -4  10   3    3.98    0.43
  -3 -10   3    4.13    0.39
   3 -10  -3    4.70    0.44
   3 -10  -3    4.45    0.44
  -3  10   3    5.85    0.44
  -3  10   3    4.51    0.42
   3  10  -3    4.47    0.42
   2 -10  -3    1.05    0.29
   2 -10  -3    1.59    0.30
  -2 -10   3    1.32    0.26
   2 -10  -3    1.05    0.28
   2  10  -3    1.42    0.28
  -2  10   3    1.30    0.30
   1 -10  -3    0.14    0.22
   1 -10  -3    0.05    0.21
  -1 -10   3    0.03    0.22
   1 -10  -3    0.27    0.21
  -1  10   3    0.16    0.20
   1  10  -3   -0.14    0.22
   0 -10  -3    3.14    0.35
   0 -10  -3    3.32    0.40
   0 -10   3    2.81    0.33
   0 -10   3    2.71    0.36
   0 -10  -3    2.55    0.34
   0  10  -3    2.87    0.34
   0  10   3    2.90    0.35
  -1 -10  -3    0.81    0.28
   1 -10   3    0.56    0.27
  -1 -10  -3    0.74    0.24
   1 -10   3    0.97    0.26
   1  10   3    0.69    0.25
  -1  10  -3    0.37    0.22
  -2 -10  -3    0.45    0.21
   2 -10   3    0.57    0.25
  -2 -10  -3    0.87    0.25
   2 -10   3    1.38    0.29
  -2  10  -3    0.96    0.27
   2  10   3    0.57    0.23
   3 -10   3    1.15    0.28
  -3 -10  -3    1.00    0.27
   3 -10   3    1.88    0.33
   3 -10   3    1.98    0.32
  -3  10  -3    1.54    0.30
   3  10   3    1.48    0.28
  -3  10  -3    0.76    0.26
  -4 -10  -3   -0.09    0.23
   4 -10   3   -0.09    0.22
   4 -10   3    0.40    0.28
   4 -10   3   -0.11    0.24
   4  10   3   -0.04    0.21
  -4  10  -3   -0.03    0.24
  -4  10  -3    0.06    0.23
  -5 -10  -3    0.59    0.25
   5 -10   3    0.00    0.24
   5 -10   3    0.18    0.26
   5 -10   3    0.22    0.25
  -5  10  -3   -0.12    0.24
  -5  10  -3    0.29    0.27
   2 -11  -3    0.45    0.30
  -2 -11   3    0.02    0.23
   2 -11  -3   -0.03    0.24
   2  11  -3   -0.43    0.22
  -2  11   3    0.28    0.23
   1 -11  -3    0.14    0.23
   1 -11  -3    0.10    0.28
  -1 -11   3    0.03    0.25
   1  11  -3   -0.19    0.20
  -1  11   3   -0.17    0.20
   0 -11   3    0.44    0.27
   0 -11   3    0.20    0.30
   0 -11  -3    0.38    0.28
   0  11   3   -0.10    0.20
   0  11  -3    0.23    0.23
   1 -11   3    0.78    0.29
  -1 -11  -3   -0.04    0.26
   1 -11   3    0.48    0.29
   1  11   3    0.40    0.25
  -1  11  -3    0.54    0.25
   2 -11   3    0.25    0.27
  -2 -11  -3    0.05    0.26
   2 -11   3    0.24    0.24
  -2  11  -3   -0.12    0.24
   2  11   3    0.44    0.23
  11   0  -4    4.94    0.47
  11   0  -4    5.54    0.40
  10   0  -4    1.80    0.31
 -10   0   4    1.54    0.18
  10   0  -4    1.70    0.26
   9   0  -4    0.27    0.22
  -9   0   4    0.42    0.13
   9   0  -4    0.20    0.15
  -8   0   4   11.19    0.36
   8   0  -4   10.17    0.43
   8   0  -4   10.59    0.47
  -7   0   4   24.70    0.56
  -7   0   4   24.73    0.56
   7   0  -4   24.05    0.69
   7   0  -4   24.46    0.65
   6   0  -4    0.12    0.13
  -6   0   4   -0.04    0.07
   6   0  -4    0.09    0.11
  -6   0   4    0.24    0.09
   5   0  -4   24.36    0.62
   5   0  -4   25.79    0.47
   5   0  -4   25.59    0.50
  -5   0   4   25.65    0.52
   5   0  -4   24.79    0.58
  -5   0   4   24.68    0.53
   4   0  -4    1.50    0.15
   4   0  -4    1.64    0.09
  -4   0   4    1.60    0.11
   4   0  -4    1.69    0.14
   4   0  -4    1.52    0.09
   4   0  -4    1.77    0.11
   3   0  -4   41.60    0.73
   3   0  -4   40.82    0.80
   3   0  -4   38.20    0.73
  -3   0   4   42.03    0.74
   3   0  -4   40.61    0.77
   2   0  -4   79.25    1.41
   2   0  -4   80.64    1.37
   2   0  -4   80.22    1.38
  -2   0   4   79.85    1.37
   1   0  -4  100.33    1.81
  -1   0   4  106.43    1.71
   1   0  -4  102.01    1.75
  -1   0   4  102.02    1.84
   0   0   4  322.48    5.70
   0   0  -4  337.74    5.65
   0   0  -4  329.81    5.57
   0   0   4  327.38    5.56
  -1   0  -4   10.05    0.23
   1   0   4    9.76    0.23
   1   0   4   10.00    0.22
   2   0   4    0.52    0.06
  -2   0  -4    0.54    0.07
   2   0   4    0.65    0.09
   2   0   4    0.54    0.10
   3   0   4    0.22    0.09
   3   0   4    0.17    0.10
   3   0   4    0.50    0.06
  -3   0  -4    0.36    0.07
   4   0   4    0.49    0.07
   4   0   4    0.39    0.11
  -4   0  -4    0.50    0.08
   4   0   4    0.36    0.12
   4   0   4    0.43    0.06
   5   0   4    0.89    0.07
   5   0   4    0.73    0.15
  -5   0  -4    0.82    0.10
   5   0   4    0.93    0.14
   6   0   4    0.11    0.13
  -6   0  -4    0.10    0.08
   6   0   4    0.20    0.14
  -7   0  -4   14.42    0.39
   7   0   4   13.88    0.48
   7   0   4   13.76    0.51
   8   0   4    2.51    0.29
   8   0   4    2.57    0.28
  -8   0  -4    2.61    0.20
   9   0   4    1.62    0.27
  -9   0  -4    1.01    0.15
   9   0   4    1.56    0.28
  10   0   4   -0.20    0.22
  10   0   4   -0.13    0.19
  11   0   4    3.75    0.42
  11   0   4    4.52    0.47
  11  -1  -4    6.09    0.43
  11  -1  -4    5.60    0.50
 -11   1   4    5.78    0.52
  11   1  -4    7.54    0.55
  11   1  -4    7.03    0.45
  10  -1  -4    2.32    0.34
  10  -1  -4    1.71    0.27
 -10   1   4    1.77    0.22
  10   1  -4    2.36    0.29
  10   1  -4    2.25    0.33
  -9  -1   4    0.92    0.15
   9  -1  -4    0.83    0.24
   9  -1  -4    0.88    0.20
   9   1  -4    0.95    0.21
  -9   1   4    0.87    0.17
   9   1  -4    0.81    0.23
  -8  -1   4    0.78    0.11
   8  -1  -4    0.68    0.18
   8  -1  -4    1.24    0.23
   8   1  -4    1.06    0.19
  -8   1   4    1.04    0.17
   8   1  -4    0.82    0.20
   7  -1  -4   -0.06    0.11
  -7  -1   4    0.04    0.08
   7  -1  -4   -0.05    0.15
   7  -1  -4    0.09    0.06
   7   1  -4    0.09    0.12
   7   1  -4    0.00    0.16
  -7   1   4    0.11    0.11
  -7   1   4   -0.02    0.10
   6  -1  -4   13.80    0.35
   6  -1  -4   12.25    0.31
  -6  -1   4   12.87    0.31
   6  -1  -4   12.85    0.45
   6  -1  -4   11.96    0.40
  -6  -1   4   12.60    0.31
  -6   1   4   12.27    0.36
   6   1  -4   11.76    0.38
   6   1  -4   11.77    0.42
  -6   1   4   12.66    0.37
   5  -1  -4    2.63    0.21
   5  -1  -4    2.13    0.17
   5  -1  -4    2.41    0.14
   5  -1  -4    2.67    0.15
  -5  -1   4    2.59    0.12
  -5  -1   4    2.49    0.12
   5   1  -4    2.53    0.21
  -5   1   4    2.67    0.18
   5   1  -4    2.49    0.17
  -5   1   4    2.43    0.16
   4  -1  -4    4.64    0.18
   4  -1  -4    4.56    0.23
  -4  -1   4    4.95    0.14
   4  -1  -4    4.43    0.19
   4  -1  -4    4.54    0.20
   4  -1  -4    4.61    0.18
  -4  -1   4    4.50    0.14
  -4   1   4    4.19    0.18
   4   1  -4    4.69    0.20
   4   1  -4    4.87    0.23
  -4   1   4    4.62    0.19
   4   1  -4    4.54    0.18
   3  -1  -4   16.36    0.40
   3  -1  -4   16.55    0.41
   3  -1  -4   16.42    0.37
  -3  -1   4   17.08    0.33
   3  -1  -4   16.57    0.38
  -3  -1   4   17.03    0.33
   3  -1  -4   16.60    0.37
  -3   1   4   15.85    0.38
   3   1  -4   17.03    0.36
   3   1  -4   17.13    0.40
  -3   1   4   16.54    0.38
   3   1  -4   16.24    0.39
   2  -1  -4    0.75    0.11
   2  -1  -4    0.94    0.10
  -2  -1   4    0.80    0.07
   2  -1  -4    0.77    0.09
  -2  -1   4    0.82    0.06
   2   1  -4    0.92    0.06
   2   1  -4    0.82    0.06
   2   1  -4    0.79    0.09
   2   1  -4    0.95    0.10
   2   1  -4    0.96    0.07
  -2   1   4    0.75    0.09
  -1  -1   4  149.14    2.45
  -1  -1   4  141.08    2.52
   1  -1  -4  142.43    2.45
   1  -1  -4  144.68    2.46
  -1  -1   4  148.06    2.43
   1   1  -4  149.60    2.56
   1   1  -4  144.42    2.54
   1   1  -4  147.39    2.43
   1   1  -4  144.90    2.44
  -1   1   4  143.18    2.53
   0  -1   4   33.62    0.58
   0  -1   4   34.29    0.60
   0  -1  -4   33.80    0.62
   0  -1   4   32.12    0.61
   0  -1  -4   33.54    0.62
   0   1  -4   34.25    0.58
   0   1  -4   33.30    0.62
   0   1   4   34.91    0.61
   0   1  -4   33.80    0.61
  -1  -1  -4    8.79    0.20
   1  -1   4    8.63    0.22
   1  -1   4    8.74    0.22
   1  -1   4    8.45    0.21
   1  -1   4    8.41    0.22
   1   1   4    8.57    0.17
   1   1   4    8.70    0.23
  -1   1  -4    8.57    0.23
   1   1   4    8.72    0.19
  -2  -1  -4   18.62    0.36
   2  -1   4   18.82    0.39
   2  -1   4   18.52    0.41
   2  -1   4   18.55    0.41
   2   1   4   17.83    0.41
   2   1   4   18.84    0.35
   2   1   4   18.91    0.34
  -2   1  -4   17.74    0.40
  -3  -1  -4   58.13    1.00
   3  -1   4   57.88    1.04
   3  -1   4   57.36    1.09
   3  -1   4   56.47    1.08
   3   1   4   57.48    1.09
   3   1   4   57.37    1.08
  -3   1  -4   57.37    1.06
  -4  -1  -4    1.38    0.09
   4  -1   4    1.49    0.15
   4  -1   4    0.99    0.14
   4  -1   4    1.28    0.11
  -4   1  -4    1.30    0.13
   4   1   4    1.37    0.16
   4   1   4    1.25    0.15
   5  -1   4    0.23    0.07
   5  -1   4    0.39    0.14
   5  -1   4    0.27    0.11
  -5  -1  -4    0.19    0.06
   5   1   4    0.27    0.13
  -5   1  -4    0.17    0.09
   5   1   4    0.15    0.12
   6  -1   4    5.57    0.31
   6  -1   4    5.83    0.20
   6  -1   4    6.28    0.31
  -6  -1  -4    6.06    0.20
   6   1   4    5.96    0.31
  -6   1  -4    5.86    0.25
   6   1   4    5.94    0.32
  -7  -1  -4    6.75    0.22
   7  -1   4    7.08    0.35
   7  -1   4    6.50    0.37
   7  -1   4    6.59    0.20
   7   1   4    6.76    0.37
   7   1   4    6.61    0.34
  -7   1  -4    6.51    0.28
   8  -1   4    7.62    0.40
   8  -1   4    7.85    0.43
  -8  -1  -4    8.20    0.26
  -8   1  -4    8.01    0.34
   8   1   4    8.26    0.40
   8   1   4    8.45    0.44
   9  -1   4    4.16    0.38
   9  -1   4    4.32    0.34
   9   1   4    3.80    0.37
   9   1   4    4.69    0.35
  -9   1  -4    3.92    0.26
  10  -1   4    9.13    0.49
  10  -1   4    8.92    0.54
 -10   1  -4    8.52    0.38
  10   1   4    8.75    0.50
  10   1   4    8.62    0.53
  11  -1   4   15.04    0.70
  11  -1   4   16.37    0.75
  11   1   4   16.70    0.70
  11   1   4   16.35    0.78
  11  -2  -4   -0.01    0.20
  11  -2  -4    0.05    0.29
  11   2  -4    0.32    0.28
  11   2  -4    0.17    0.20
 -11   2   4    0.19    0.18
  10  -2  -4    1.96    0.33
  10  -2  -4    2.05    0.31
  10   2  -4    2.19    0.34
 -10   2   4    2.16    0.25
  10   2  -4    2.24    0.28
   9  -2  -4    0.25    0.18
   9  -2  -4    0.24    0.22
   9   2  -4    0.18    0.22
   9   2  -4    0.11    0.16
  -9   2   4    0.00    0.16
   8  -2  -4    5.79    0.23
   8  -2  -4    5.25    0.33
   8  -2  -4    4.95    0.37
   8   2  -4    4.89    0.36
   8   2  -4    5.96    0.32
  -8   2   4    5.33    0.31
  -8   2   4    5.88    0.32
   7  -2  -4    6.71    0.34
   7  -2  -4    6.37    0.26
   7  -2  -4    6.64    0.37
  -7  -2   4    6.55    0.19
   7   2  -4    6.78    0.34
   7   2  -4    5.74    0.29
  -7   2   4    5.96    0.30
  -7   2   4    6.19    0.31
   6  -2  -4    4.40    0.22
   6  -2  -4    4.35    0.26
   6  -2  -4    4.61    0.22
   6  -2  -4    4.66    0.29
  -6  -2   4    4.63    0.15
   6   2  -4    5.22    0.27
  -6   2   4    4.96    0.25
   6   2  -4    4.53    0.26
   6   2  -4    4.71    0.24
  -6   2   4    4.22    0.25
   5  -2  -4    1.07    0.15
   5  -2  -4    1.52    0.15
   5  -2  -4    1.00    0.12
   5  -2  -4    1.51    0.18
   5  -2  -4    1.44    0.16
  -5  -2   4    1.46    0.08
  -5  -2   4    1.31    0.08
  -5   2   4    1.21    0.15
   5   2  -4    1.43    0.15
  -5   2   4    0.96    0.13
   5   2  -4    1.31    0.15
   5   2  -4    1.28    0.13
   4  -2  -4    1.50    0.14
   4  -2  -4    1.45    0.15
   4  -2  -4    1.40    0.14
   4  -2  -4    1.33    0.16
  -4  -2   4    1.64    0.08
  -4  -2   4    1.53    0.08
   4  -2  -4    1.50    0.14
  -4   2   4    1.44    0.15
  -4   2   4    1.43    0.14
   4   2  -4    1.62    0.12
   4   2  -4    1.65    0.16
   4   2  -4    1.67    0.15
   3  -2  -4    3.01    0.18
   3  -2  -4    3.24    0.18
  -3  -2   4    2.96    0.10
   3  -2  -4    2.95    0.17
  -3  -2   4    3.09    0.11
   3  -2  -4    3.13    0.18
   3   2  -4    3.09    0.16
   3   2  -4    3.22    0.13
   3   2  -4    3.20    0.17
  -3   2   4    2.78    0.16
  -3   2   4    3.04    0.18
   2  -2  -4    3.56    0.17
  -2  -2   4    3.39    0.12
  -2  -2   4    3.31    0.13
  -2  -2   4    3.42    0.13
   2  -2  -4    3.24    0.17
   2  -2  -4    3.50    0.17
   2   2  -4    3.35    0.11
   2   2  -4    3.41    0.17
  -2   2   4    3.51    0.17
   2   2  -4    3.37    0.13
  -2   2   4    3.28    0.17
  -1  -2   4   11.59    0.26
  -1  -2   4   11.23    0.25
   1  -2  -4   11.16    0.29
   1  -2  -4   11.29    0.29
  -1   2   4   10.69    0.29
   1   2  -4   11.49    0.22
   1   2  -4   11.48    0.26
  -1   2   4   11.14    0.29
   1   2  -4   11.07    0.28
   0  -2   4   11.84    0.29
   0  -2   4   12.19    0.28
   0  -2  -4   11.71    0.29
   0  -2  -4   11.95    0.30
   0   2  -4   12.18    0.29
   0   2   4   11.74    0.28
   0   2  -4   12.35    0.29
   0   2  -4   12.10    0.22
   0   2   4   12.42    0.29
  -1  -2  -4   27.61    0.56
   1  -2   4   26.76    0.50
  -1  -2  -4   26.31    0.51
   1  -2   4   25.62    0.54
   1  -2   4   26.62    0.52
   1  -2   4   26.25    0.54
   1   2   4   26.35    0.50
   1   2   4   27.74    0.51
  -1   2  -4   26.62    0.55
   1   2   4   26.68    0.50
   2  -2   4    0.14    0.09
   2  -2   4    0.03    0.08
  -2  -2  -4    0.07    0.05
   2  -2   4   -0.07    0.07
   2  -2   4    0.10    0.08
   2   2   4    0.02    0.04
   2   2   4   -0.08    0.07
  -2   2  -4   -0.01    0.09
   2   2   4   -0.02    0.05
  -3  -2  -4    0.61    0.06
   3  -2   4    0.76    0.12
   3  -2   4    0.57    0.10
   3  -2   4    0.44    0.10
   3  -2   4    0.81    0.11
   3   2   4    0.57    0.08
   3   2   4    0.55    0.11
  -3   2  -4    0.56    0.12
   4  -2   4    0.03    0.10
  -4  -2  -4    0.03    0.04
   4  -2   4    0.00    0.08
   4  -2   4   -0.03    0.10
  -4   2  -4   -0.04    0.10
   4   2   4    0.03    0.10
   4   2   4    0.22    0.11
   4   2   4   -0.09    0.06
   5  -2   4    0.80    0.12
  -5  -2  -4    0.91    0.07
   5  -2   4    0.62    0.14
   5  -2   4    0.73    0.15
  -5   2  -4    0.48    0.13
   5   2   4    1.12    0.15
   5   2   4    0.85    0.16
   6  -2   4    3.90    0.30
  -6  -2  -4    4.19    0.14
   6  -2   4    4.13    0.21
   6  -2   4    3.76    0.26
   6   2   4    4.12    0.27
  -6   2  -4    3.82    0.24
   6   2   4    3.78    0.29
   7  -2   4    0.67    0.20
   7  -2   4    0.46    0.16
   7  -2   4    0.64    0.12
  -7  -2  -4    0.85    0.08
   7   2   4    0.58    0.19
  -7   2  -4    0.53    0.15
   7   2   4    1.06    0.19
   8  -2   4    0.09    0.16
   8  -2   4    0.20    0.09
   8  -2   4    0.01    0.19
   8   2   4    0.04    0.15
  -8   2  -4    0.08    0.14
   8   2   4    0.02    0.20
   9  -2   4    1.02    0.25
   9  -2   4    1.05    0.26
  -9   2  -4    0.80    0.19
   9   2   4    0.55    0.22
   9   2   4    0.88    0.27
  10  -2   4    0.34    0.26
  10  -2   4    0.72    0.26
  10   2   4    1.13    0.30
  10   2   4    0.79    0.23
 -10   2  -4    0.69    0.19
  11  -2   4    2.38    0.40
  11  -2   4    1.35    0.29
  11   2   4    2.17    0.34
 -11   2  -4    2.41    0.27
  11   2   4    2.00    0.37
  11  -3  -4    1.01    0.34
  11  -3  -4    0.88    0.29
 -11   3   4    0.75    0.23
  11   3  -4    0.30    0.25
  10  -3  -4    0.85    0.28
  10  -3  -4    0.63    0.25
 -10   3   4    0.70    0.22
  10   3  -4    0.55    0.20
  10   3  -4    0.88    0.27
   9  -3  -4    0.85    0.25
   9  -3  -4    0.43    0.23
   9   3  -4    0.89    0.20
   9   3  -4    0.59    0.23
  -9   3   4    0.52    0.19
   8  -3  -4    1.98    0.28
   8  -3  -4    1.74    0.19
   8  -3  -4    1.71    0.25
  -8   3   4    2.05    0.23
   8   3  -4    1.84    0.22
  -8   3   4    1.54    0.23
   8   3  -4    2.10    0.27
   7  -3  -4    0.29    0.13
   7  -3  -4    0.33    0.18
   7  -3  -4    0.26    0.18
   7   3  -4    0.34    0.15
  -7   3   4   -0.02    0.14
   7   3  -4    0.40    0.15
  -7   3   4    0.47    0.16
   7   3  -4    0.20    0.13
   6  -3  -4    1.31    0.16
   6  -3  -4    1.50    0.18
   6  -3  -4    1.54    0.21
   6  -3  -4    1.53    0.17
   6  -3  -4    1.68    0.20
  -6   3   4    1.41    0.19
   6   3  -4    1.67    0.19
  -6   3   4    1.48    0.18
   6   3  -4    1.62    0.18
   6   3  -4    1.70    0.17
   5  -3  -4   10.20    0.38
  -5  -3   4   10.60    0.22
  -5  -3   4   10.43    0.22
   5  -3  -4   10.20    0.35
   5  -3  -4    9.68    0.34
   5  -3  -4    9.76    0.36
   5  -3  -4   10.51    0.38
   5   3  -4    9.77    0.33
  -5   3   4   10.36    0.37
  -5   3   4   10.05    0.35
   5   3  -4    9.83    0.35
   5   3  -4   10.45    0.32
  -4  -3   4    1.93    0.09
   4  -3  -4    1.81    0.17
   4  -3  -4    1.73    0.18
   4  -3  -4    1.60    0.15
   4  -3  -4    1.80    0.17
  -4  -3   4    1.70    0.09
   4   3  -4    1.55    0.15
  -4   3   4    1.67    0.16
   4   3  -4    1.71    0.13
   4   3  -4    1.86    0.15
  -4   3   4    1.58    0.17
   3  -3  -4    0.18    0.11
  -3  -3   4    0.09    0.07
  -3  -3   4    0.23    0.06
   3  -3  -4   -0.01    0.09
   3  -3  -4    0.21    0.10
   3  -3  -4    0.19    0.10
  -3  -3   4    0.12    0.05
  -3   3   4    0.15    0.11
   3   3  -4   -0.01    0.06
   3   3  -4   -0.03    0.09
  -3   3   4    0.06    0.09
   2  -3  -4   24.71    0.55
   2  -3  -4   24.23    0.56
   2  -3  -4   24.16    0.56
  -2  -3   4   25.00    0.49
  -2  -3   4   24.63    0.51
   2  -3  -4   24.90    0.56
   2   3  -4   24.22    0.55
   2   3  -4   25.55    0.48
  -2   3   4   25.11    0.55
   2   3  -4   25.08    0.47
  -2   3   4   24.24    0.56
   1  -3  -4    2.80    0.17
   1  -3  -4    3.12    0.18
  -1  -3   4    2.79    0.15
  -1  -3   4    3.02    0.15
   1   3  -4    2.66    0.16
  -1   3   4    2.53    0.16
   1   3  -4    2.82    0.14
  -1   3   4    2.51    0.17
   0  -3   4    5.85    0.21
   0  -3  -4    5.83    0.23
   0  -3  -4    5.45    0.20
   0  -3   4    5.60    0.21
   0   3  -4    5.62    0.21
   0   3   4    5.50    0.20
   0   3  -4    5.97    0.20
   0   3   4    5.59    0.21
   1  -3   4    4.31    0.20
  -1  -3  -4    4.19    0.17
   1  -3   4    4.57    0.14
   1  -3   4    4.73    0.21
  -1  -3  -4    4.93    0.22
   1   3   4    4.27    0.16
  -1   3  -4    4.23    0.20
   1   3   4    4.33    0.17
   1   3   4    4.54    0.17
   2  -3   4    3.32    0.15
   2  -3   4    3.35    0.20
  -2  -3  -4    3.54    0.14
  -2  -3  -4    3.57    0.19
   2  -3   4    3.38    0.18
   2  -3   4    3.63    0.18
   2   3   4    3.41    0.15
  -2   3  -4    3.26    0.19
   2   3   4    3.49    0.13
   3  -3   4    9.27    0.31
   3  -3   4    9.87    0.32
  -3  -3  -4    9.63    0.23
   3  -3   4    9.57    0.30
   3  -3   4    8.95    0.30
  -3   3  -4    9.17    0.32
   3   3   4    9.48    0.27
   4  -3   4    0.29    0.11
   4  -3   4    0.09    0.12
   4  -3   4    0.06    0.11
  -4  -3  -4    0.22    0.05
   4  -3   4    0.20    0.11
  -4   3  -4    0.06    0.11
   4   3   4    0.32    0.09
   4   3   4    0.23    0.12
  -5  -3  -4    0.20    0.04
   5  -3   4    0.26    0.14
   5  -3   4    0.32    0.12
   5  -3   4    0.18    0.13
   5   3   4    0.17    0.09
  -5   3  -4    0.27    0.12
   5   3   4    0.24    0.13
  -6  -3  -4    0.01    0.03
   6  -3   4   -0.18    0.10
   6  -3   4   -0.02    0.13
   6  -3   4    0.20    0.16
  -6   3  -4   -0.06    0.13
   6   3   4    0.09    0.13
   6   3   4    0.18    0.11
   6   3   4   -0.13    0.13
   7  -3   4   10.46    0.44
   7  -3   4   10.25    0.37
   7  -3   4   10.75    0.46
   7   3   4    9.62    0.43
   7   3   4    9.99    0.44
  -7   3  -4   10.08    0.42
   8  -3   4    0.07    0.17
   8  -3   4    0.54    0.23
   8  -3   4    0.26    0.13
   8   3   4    0.36    0.20
   8   3   4    0.65    0.19
  -8   3  -4    0.14    0.16
   9  -3   4    1.15    0.26
   9  -3   4    0.65    0.25
   9   3   4    1.08    0.26
  -9   3  -4    0.79    0.21
   9   3   4    1.30    0.25
  10  -3   4   16.61    0.71
  10  -3   4   16.11    0.68
 -10   3  -4   15.89    0.60
  10   3   4   15.89    0.66
  11  -3   4   -0.08    0.22
  11  -3   4   -0.11    0.25
 -11   3  -4    0.26    0.19
  11   3   4    0.13    0.24
  11  -4  -4    1.03    0.28
  11  -4  -4    0.67    0.30
 -11   4   4    1.19    0.27
  11   4  -4    1.11    0.28
  10  -4  -4   -0.17    0.21
  10  -4  -4    0.31    0.23
  10   4  -4    0.22    0.23
 -10   4   4   -0.01    0.20
   9  -4  -4    0.11    0.20
   9  -4  -4   -0.09    0.20
   9  -4  -4   -0.11    0.14
  -9   4   4   -0.12    0.19
   9   4  -4    0.05    0.15
   9   4  -4   -0.01    0.19
   8  -4  -4    0.06    0.20
   8  -4  -4    0.18    0.18
   8  -4  -4    0.25    0.16
   8   4  -4    0.12    0.13
   8   4  -4    0.18    0.17
   8   4  -4    0.13    0.18
  -8   4   4    0.03    0.16
   7  -4  -4    0.23    0.15
   7  -4  -4    0.00    0.15
   7  -4  -4    0.03    0.14
   7  -4  -4   -0.07    0.14
   7  -4  -4   -0.21    0.15
  -7   4   4    0.25    0.16
   7   4  -4    0.18    0.16
   7   4  -4    0.17    0.16
   7   4  -4    0.03    0.12
  -7   4   4   -0.05    0.16
   6  -4  -4   -0.05    0.14
   6  -4  -4    0.06    0.14
   6  -4  -4    0.14    0.13
   6  -4  -4    0.10    0.15
   6  -4  -4    0.00    0.13
  -6  -4   4    0.26    0.11
   6   4  -4    0.07    0.12
   6   4  -4    0.42    0.15
  -6   4   4    0.24    0.16
  -6   4   4   -0.20    0.13
   5  -4  -4   36.85    0.85
   5  -4  -4   35.12    0.80
   5  -4  -4   34.43    0.81
  -5  -4   4   35.59    0.77
   5  -4  -4   35.97    0.85
   5  -4  -4   34.41    0.83
  -5   4   4   34.26    0.82
  -5   4   4   33.16    0.82
   5   4  -4   35.00    0.81
   5   4  -4   35.63    0.77
   4  -4  -4    0.26    0.12
  -4  -4   4    0.34    0.07
  -4  -4   4    0.40    0.10
   4  -4  -4    0.21    0.12
   4  -4  -4    0.33    0.14
   4  -4  -4    0.26    0.12
  -4  -4   4    0.36    0.07
  -4   4   4    0.35    0.12
   4   4  -4    0.39    0.12
  -4   4   4    0.18    0.13
   4   4  -4    0.21    0.09
   3  -4  -4    6.50    0.27
   3  -4  -4    5.70    0.27
  -3  -4   4    6.54    0.20
   3  -4  -4    6.05    0.28
  -3  -4   4    6.15    0.23
   3  -4  -4    6.15    0.27
  -3   4   4    6.38    0.28
   3   4  -4    6.42    0.26
  -3   4   4    6.44    0.28
   2  -4  -4   61.40    1.23
   2  -4  -4   63.81    1.20
  -2  -4   4   63.22    1.19
   2  -4  -4   63.18    1.22
   2  -4  -4   62.63    1.24
  -2  -4   4   62.06    1.15
  -2   4   4   64.30    1.24
   2   4  -4   62.91    1.22
   2   4  -4   65.87    1.14
  -2   4   4   61.19    1.22
  -1  -4   4   15.36    0.38
   1  -4  -4   15.51    0.41
  -1  -4   4   15.69    0.39
   1  -4  -4   15.40    0.42
   1  -4  -4   16.02    0.43
   1   4  -4   15.77    0.42
   1   4  -4   15.56    0.38
  -1   4   4   15.44    0.40
  -1   4   4   16.32    0.43
   0  -4  -4    0.38    0.11
   0  -4   4    0.47    0.11
   0  -4   4    0.52    0.11
   0  -4  -4    0.46    0.11
   0   4  -4    0.53    0.11
   0   4  -4    0.58    0.11
   0   4   4    0.33    0.10
   0   4   4    0.28    0.09
  -1  -4  -4    2.13    0.16
   1  -4   4    2.10    0.10
   1  -4   4    2.33    0.18
   1  -4   4    2.35    0.17
  -1  -4  -4    2.18    0.18
   1   4   4    2.36    0.16
  -1   4  -4    2.16    0.17
   1   4   4    2.50    0.15
   2  -4   4   -0.04    0.10
  -2  -4  -4    0.11    0.10
   2  -4   4    0.28    0.11
  -2  -4  -4    0.13    0.08
   2  -4   4    0.02    0.07
  -2   4  -4   -0.05    0.10
   2   4   4    0.10    0.07
   2   4   4    0.00    0.08
   3  -4   4   -0.02    0.10
  -3  -4  -4   -0.08    0.10
   3  -4   4    0.02    0.09
   3  -4   4   -0.09    0.10
  -3  -4  -4   -0.01    0.06
   3  -4   4   -0.03    0.09
   3   4   4   -0.01    0.08
  -3   4  -4   -0.07    0.10
   4  -4   4    0.10    0.12
  -4  -4  -4    0.01    0.10
  -4  -4  -4    0.14    0.06
   4  -4   4   -0.04    0.11
   4  -4   4    0.22    0.13
   4  -4   4   -0.06    0.12
   4   4   4    0.01    0.09
  -4   4  -4    0.21    0.13
   5  -4   4    2.99    0.25
  -5  -4  -4    2.73    0.12
   5  -4   4    3.12    0.25
   5  -4   4    2.75    0.24
   5  -4   4    2.53    0.22
  -5   4  -4    2.51    0.24
   5   4   4    2.99    0.20
   6  -4   4    8.80    0.40
   6  -4   4    8.70    0.40
   6  -4   4    8.84    0.36
   6   4   4    8.61    0.33
  -6   4  -4    8.68    0.40
   7  -4   4    2.24    0.27
   7  -4   4    2.16    0.26
   7  -4   4    2.26    0.22
   7   4   4    2.15    0.24
   7   4   4    2.11    0.21
  -7   4  -4    1.70    0.25
   8  -4   4    3.66    0.35
   8  -4   4    3.69    0.36
   8  -4   4    4.00    0.29
  -8   4  -4    3.45    0.32
   8   4   4    3.53    0.33
   9  -4   4   -0.04    0.18
   9  -4   4   -0.08    0.13
   9  -4   4   -0.27    0.20
   9   4   4   -0.11    0.18
  -9   4  -4   -0.19    0.18
  10  -4   4    1.34    0.34
  10  -4   4    2.05    0.35
 -10   4  -4    1.64    0.28
  10   4   4    1.62    0.28
  11  -4   4    1.19    0.36
  11  -4   4    0.66    0.27
  11   4   4    1.48    0.31
  10  -5  -4    0.58    0.28
  10  -5  -4    0.48    0.26
 -10   5   4    0.10    0.22
   9  -5  -4    0.97    0.29
   9  -5  -4    0.90    0.21
   9  -5  -4    1.01    0.26
  -9   5   4    0.75    0.22
  -8  -5   4    2.75    0.29
   8  -5  -4    2.45    0.27
   8  -5  -4    2.50    0.31
   8  -5  -4    2.64    0.31
  -8   5   4    2.16    0.29
   8   5  -4    2.21    0.27
   8   5  -4    2.22    0.28
   7  -5  -4    0.95    0.21
   7  -5  -4    0.78    0.19
   7  -5  -4    0.70    0.21
  -7  -5   4    0.85    0.17
   7  -5  -4    0.77    0.23
   7  -5  -4    0.68    0.19
  -7   5   4    0.67    0.20
   7   5  -4    1.09    0.20
   7   5  -4    0.87    0.19
   6  -5  -4    0.77    0.21
   6  -5  -4    0.96    0.19
   6  -5  -4    1.06    0.21
  -6  -5   4    0.83    0.15
   6  -5  -4    1.01    0.20
   6  -5  -4    1.23    0.21
  -6   5   4    0.89    0.20
   6   5  -4    0.47    0.17
   5  -5  -4    4.27    0.29
   5  -5  -4    4.05    0.30
   5  -5  -4    3.90    0.27
   5  -5  -4    4.08    0.29
  -5  -5   4    3.99    0.23
   5  -5  -4    4.02    0.29
  -5   5   4    3.78    0.29
   5   5  -4    4.10    0.26
  -5   5   4    3.46    0.27
   4  -5  -4    3.22    0.25
   4  -5  -4    4.07    0.27
  -4  -5   4    3.99    0.18
  -4  -5   4    3.49    0.22
   4  -5  -4    3.97    0.26
   4  -5  -4    4.19    0.26
   4   5  -4    3.87    0.25
  -4   5   4    4.03    0.28
  -4   5   4    4.11    0.28
  -3  -5   4   -0.06    0.08
   3  -5  -4    0.07    0.12
  -3  -5   4    0.01    0.09
   3  -5  -4   -0.05    0.13
   3  -5  -4    0.12    0.10
   3  -5  -4   -0.05    0.13
   3   5  -4   -0.10    0.12
  -3   5   4    0.23    0.14
  -3   5   4   -0.06    0.10
   2  -5  -4    6.93    0.27
   2  -5  -4    7.37    0.30
  -2  -5   4    7.29    0.28
   2  -5  -4    7.22    0.32
  -2  -5   4    7.46    0.26
   2  -5  -4    7.32    0.32
  -2   5   4    7.31    0.30
   2   5  -4    7.60    0.24
   2   5  -4    6.93    0.29
  -2   5   4    7.56    0.32
  -1  -5   4   12.39    0.37
  -1  -5   4   11.94    0.36
   1  -5  -4   12.42    0.39
   1  -5  -4   12.21    0.40
   1  -5  -4   12.17    0.39
   1   5  -4   12.33    0.35
   1   5  -4   12.51    0.39
  -1   5   4   12.24    0.39
   0  -5  -4    1.78    0.19
   0  -5  -4    1.54    0.16
   0  -5   4    1.81    0.18
   0  -5  -4    1.73    0.16
   0  -5   4    1.84    0.17
   0   5   4    2.42    0.19
   0   5  -4    1.51    0.17
   0   5  -4    2.00    0.17
  -1  -5  -4    0.45    0.12
   1  -5   4    0.50    0.13
   1  -5   4    0.44    0.06
   1  -5   4    0.26    0.12
  -1  -5  -4    0.53    0.13
  -1   5  -4    0.62    0.14
   1   5   4    0.38    0.10
   1   5   4    0.42    0.10
  -1   5  -4    0.52    0.12
   2  -5   4    1.92    0.14
  -2  -5  -4    1.53    0.15
  -2  -5  -4    1.80    0.19
   2  -5   4    1.46    0.17
   2  -5   4    1.79    0.20
   2   5   4    2.05    0.14
  -2   5  -4    2.26    0.20
   2   5   4    1.72    0.16
  -3  -5  -4    0.08    0.12
   3  -5   4    0.21    0.13
  -3  -5  -4    0.07    0.09
   3  -5   4    0.29    0.12
   3  -5   4    0.14    0.14
   3  -5   4    0.22    0.10
   3   5   4    0.08    0.10
  -3   5  -4    0.17    0.13
   4  -5   4    0.19    0.14
  -4  -5  -4    0.15    0.14
   4  -5   4    0.20    0.12
   4  -5   4    0.05    0.12
   4  -5   4    0.21    0.13
  -4  -5  -4    0.18    0.08
  -4   5  -4    0.17    0.14
   4   5   4    0.15    0.11
  -5  -5  -4    0.64    0.17
   5  -5   4    0.69    0.16
   5  -5   4    0.38    0.16
  -5  -5  -4    0.65    0.09
   5  -5   4    0.49    0.14
   5  -5   4    0.37    0.16
  -5   5  -4    0.95    0.21
   5   5   4    0.66    0.14
   6  -5   4   -0.11    0.14
  -6  -5  -4   -0.05    0.13
   6  -5   4    0.30    0.17
   6  -5   4   -0.10    0.14
   6  -5   4    0.05    0.17
  -6   5  -4    0.01    0.16
   6   5   4    0.04    0.12
   7  -5   4    0.02    0.20
   7  -5   4   -0.05    0.18
   7  -5   4    0.04    0.16
  -7  -5  -4    0.08    0.14
   7   5   4    0.04    0.13
  -7   5  -4    0.00    0.17
   8  -5   4    0.24    0.21
   8  -5   4    0.33    0.21
   8  -5   4    0.47    0.19
  -8   5  -4    0.50    0.22
   9  -5   4   -0.08    0.17
   9  -5   4   -0.25    0.20
   9  -5   4    0.26    0.22
  -9   5  -4    0.19    0.22
  10  -5   4    1.83    0.33
  10  -5   4    2.51    0.37
 -10   5  -4    1.93    0.32
  10  -6  -4    1.76    0.35
  10  -6  -4    1.46    0.35
  10  -6  -4    1.93    0.29
 -10   6   4    1.61    0.34
   9  -6  -4    0.08    0.25
   9  -6  -4    0.04    0.20
   9  -6  -4    0.17    0.22
  -9   6   4    0.17    0.22
   9   6  -4    0.58    0.24
   8  -6  -4    1.43    0.29
   8  -6  -4    1.15    0.27
   8  -6  -4    1.30    0.24
   8  -6  -4    1.48    0.28
  -8   6   4    0.91    0.25
   8   6  -4    0.73    0.23
   7  -6  -4    0.01    0.17
   7  -6  -4    0.00    0.18
  -7  -6   4   -0.21    0.12
   7  -6  -4    0.20    0.19
   7  -6  -4    0.18    0.19
   7  -6  -4    0.33    0.21
  -7   6   4   -0.12    0.19
   7   6  -4    0.07    0.16
   6  -6  -4   13.48    0.51
  -6  -6   4   13.01    0.46
   6  -6  -4   13.06    0.53
   6  -6  -4   13.25    0.56
   6  -6  -4   13.83    0.53
   6  -6  -4   13.93    0.54
  -6   6   4   14.39    0.56
   6   6  -4   13.75    0.52
  -5  -6   4    7.87    0.35
   5  -6  -4    7.57    0.38
   5  -6  -4    7.87    0.38
   5  -6  -4    8.42    0.41
   5  -6  -4    7.74    0.39
   5   6  -4    7.83    0.37
  -5   6   4    7.78    0.41
   4  -6  -4   12.04    0.47
   4  -6  -4   12.39    0.48
   4  -6  -4   12.84    0.43
  -4  -6   4   12.96    0.43
   4  -6  -4   12.85    0.48
   4   6  -4   12.04    0.45
  -4   6   4   12.25    0.48
  -3  -6   4   14.22    0.40
   3  -6  -4   13.63    0.51
   3  -6  -4   14.09    0.48
  -3  -6   4   13.58    0.44
   3  -6  -4   13.65    0.43
   3   6  -4   14.63    0.48
  -3   6   4   13.88    0.50
  -2  -6   4   15.90    0.44
   2  -6  -4   16.21    0.51
  -2  -6   4   15.64    0.47
   2  -6  -4   14.95    0.50
   2  -6  -4   15.83    0.45
   2  -6  -4   15.89    0.51
   2   6  -4   15.82    0.41
   2   6  -4   16.20    0.50
  -2   6   4   15.34    0.50
   1  -6  -4    1.79    0.20
   1  -6  -4    1.67    0.16
   1  -6  -4    1.53    0.18
  -1  -6   4    1.60    0.18
   1  -6  -4    1.62    0.20
  -1  -6   4    1.31    0.18
   1   6  -4    1.46    0.19
   1   6  -4    1.68    0.16
  -1   6   4    1.45    0.19
   0  -6   4    7.47    0.34
   0  -6  -4    6.98    0.32
   0  -6  -4    7.63    0.32
   0  -6   4    8.02    0.33
   0   6  -4    8.04    0.32
   0   6   4    7.87    0.32
   0   6  -4    7.17    0.33
   0   6   4    7.34    0.31
   1  -6   4    3.88    0.19
   1  -6   4    4.37    0.27
   1  -6   4    4.50    0.28
  -1  -6  -4    4.44    0.30
  -1  -6  -4    4.47    0.25
  -1  -6  -4    4.31    0.25
   1   6   4    4.31    0.23
  -1   6  -4    4.28    0.28
  -1   6  -4    4.41    0.27
   1   6   4    4.56    0.25
   2  -6   4    2.30    0.23
   2  -6   4    2.18    0.23
   2  -6   4    2.10    0.14
  -2  -6  -4    2.34    0.25
  -2  -6  -4    2.21    0.19
  -2  -6  -4    1.70    0.17
   2   6   4    2.12    0.19
   2   6   4    2.23    0.17
  -2   6  -4    2.36    0.23
   3  -6   4    0.03    0.15
   3  -6   4    0.18    0.15
  -3  -6  -4    0.02    0.13
  -3  -6  -4    0.07    0.10
  -3  -6  -4   -0.05    0.09
   3  -6   4    0.07    0.10
   3  -6   4    0.14    0.15
  -3   6  -4    0.07    0.14
   3   6   4   -0.05    0.12
  -4  -6  -4    0.10    0.10
   4  -6   4   -0.01    0.12
   4  -6   4    0.01    0.15
  -4  -6  -4    0.14    0.15
   4  -6   4    0.05    0.15
   4  -6   4    0.08    0.15
  -4   6  -4    0.04    0.15
   4   6   4    0.26    0.13
   5  -6   4    6.70    0.39
   5  -6   4    7.32    0.34
  -5  -6  -4    7.15    0.37
   5  -6   4    6.95    0.38
   5  -6   4    6.96    0.37
  -5  -6  -4    6.80    0.24
  -5   6  -4    6.95    0.41
   5   6   4    7.13    0.33
   6  -6   4    0.39    0.18
   6  -6   4   -0.04    0.19
  -6  -6  -4    0.22    0.17
   6  -6   4    0.23    0.18
   6  -6   4    0.34    0.18
   6   6   4   -0.02    0.13
  -6   6  -4    0.30    0.19
   7  -6   4    0.08    0.19
  -7  -6  -4    0.01    0.15
   7  -6   4    0.05    0.19
   7  -6   4    0.12    0.19
   7   6   4   -0.03    0.13
  -7   6  -4    0.01    0.18
   8  -6   4    0.57    0.21
  -8  -6  -4    0.31    0.17
   8  -6   4    0.03    0.23
   8  -6   4    0.06    0.22
  -8   6  -4   -0.12    0.22
  -9  -6  -4    0.01    0.18
   9  -6   4    0.10    0.22
   9  -6   4   -0.14    0.23
   9  -6   4    0.36    0.22
  -9   6  -4    0.18    0.23
   9  -7  -4    0.26    0.26
   9  -7  -4    0.38    0.25
   9  -7  -4    0.62    0.25
  -9   7   4    0.55    0.29
   9   7  -4    0.46    0.24
   8  -7  -4   -0.05    0.22
   8  -7  -4   -0.15    0.19
   8  -7  -4   -0.28    0.22
   8  -7  -4    0.12    0.22
   8   7  -4    0.28    0.21
  -8   7   4    0.08    0.22
   7  -7  -4    1.44    0.26
   7  -7  -4    1.69    0.29
   7  -7  -4    2.17    0.33
   7  -7  -4    2.18    0.31
  -7   7   4    1.80    0.29
   7   7  -4    2.07    0.28
   6  -7  -4    0.13    0.22
   6  -7  -4    0.03    0.16
   6  -7  -4    0.24    0.21
   6  -7  -4    0.23    0.19
   6  -7  -4   -0.24    0.19
  -6  -7   4    0.14    0.14
  -6   7   4    0.35    0.21
   6   7  -4    0.35    0.18
  -5  -7   4    0.65    0.17
   5  -7  -4    0.50    0.22
   5  -7  -4    0.51    0.21
   5  -7  -4    0.17    0.18
   5  -7  -4    0.62    0.18
  -5   7   4    0.31    0.22
   5   7  -4    0.82    0.21
   4  -7  -4   12.00    0.49
   4  -7  -4   12.36    0.52
   4  -7  -4   12.09    0.52
  -4  -7   4   12.03    0.45
   4  -7  -4   13.31    0.47
   4   7  -4   12.65    0.49
  -4   7   4   11.78    0.51
   3  -7  -4    0.20    0.16
   3  -7  -4    0.14    0.14
  -3  -7   4    0.01    0.12
   3  -7  -4    0.17    0.16
   3  -7  -4    0.12    0.16
   3   7  -4    0.19    0.15
  -3   7   4    0.10    0.18
   2  -7  -4    0.68    0.18
   2  -7  -4    0.67    0.21
  -2  -7   4    0.53    0.17
   2  -7  -4    0.40    0.16
   2  -7  -4    0.21    0.13
  -2  -7   4    0.46    0.14
   2   7  -4    0.57    0.18
  -2   7   4    0.42    0.18
  -1  -7   4    0.95    0.17
   1  -7  -4    1.24    0.21
   1  -7  -4    1.09    0.15
   1  -7  -4    1.00    0.18
  -1  -7   4    1.16    0.20
   1  -7  -4    1.41    0.21
   1   7  -4    1.11    0.16
   1   7  -4    0.93    0.19
  -1   7   4    1.41    0.21
   0  -7  -4    1.38    0.22
   0  -7   4    1.29    0.20
   0  -7  -4    1.67    0.21
   0  -7   4    1.36    0.20
   0  -7  -4    1.69    0.21
   0   7   4    1.59    0.19
   0   7   4    1.55    0.21
   0   7  -4    1.64    0.20
   0   7  -4    1.67    0.22
  -1  -7  -4    0.13    0.14
  -1  -7  -4   -0.16    0.13
   1  -7   4    0.06    0.16
  -1  -7  -4    0.14    0.13
   1  -7   4    0.02    0.16
   1   7   4   -0.18    0.10
   1   7   4    0.06    0.13
  -1   7  -4    0.01    0.14
  -1   7  -4    0.02    0.13
  -2  -7  -4    1.13    0.17
  -2  -7  -4    1.15    0.20
   2  -7   4    0.83    0.19
  -2  -7  -4    1.11    0.17
   2  -7   4    0.96    0.20
  -2   7  -4    1.31    0.21
   2   7   4    0.88    0.17
  -2   7  -4    0.94    0.19
   3  -7   4    0.01    0.16
   3  -7   4    0.13    0.16
  -3  -7  -4    0.28    0.13
   3  -7   4    0.40    0.19
  -3  -7  -4    0.14    0.17
   3   7   4    0.48    0.15
  -3   7  -4    0.09    0.16
  -4  -7  -4    0.42    0.13
   4  -7   4    0.93    0.20
   4  -7   4    0.41    0.21
   4  -7   4    0.58    0.21
  -4  -7  -4    0.64    0.20
  -4   7  -4    0.36    0.19
   4   7   4    0.82    0.18
   5  -7   4    0.34    0.18
  -5  -7  -4    0.32    0.12
   5  -7   4    0.32    0.19
  -5  -7  -4    0.60    0.21
   5  -7   4    0.11    0.19
  -5   7  -4    0.31    0.20
   5   7   4    0.63    0.17
   6  -7   4   -0.03    0.19
   6  -7   4    0.19    0.19
  -6  -7  -4    0.26    0.19
   6  -7   4    0.00    0.20
  -6   7  -4    0.05    0.20
   6   7   4    0.03    0.15
   7  -7   4    0.53    0.35
   7  -7   4    0.98    0.25
   7  -7   4    1.53    0.31
   7  -7   4    0.99    0.26
  -7  -7  -4    1.61    0.26
  -7   7  -4    1.67    0.29
   8  -7   4   -0.01    0.20
   8  -7   4    0.26    0.27
  -8  -7  -4    0.19    0.20
  -8   7  -4   -0.45    0.19
   9  -7   4    0.29    0.23
   9  -7   4   -0.25    0.21
  -9  -7  -4    0.16    0.20
  -9   7  -4   -0.07    0.25
   8  -8  -4    0.11    0.23
   8  -8  -4    0.32    0.24
   8  -8  -4    0.50    0.24
   8   8  -4   -0.46    0.20
  -8   8   4    0.18    0.25
   7  -8  -4    1.61    0.33
   7  -8  -4    0.46    0.27
   7  -8  -4    0.78    0.27
   7   8  -4    1.07    0.27
  -7   8   4    1.46    0.29
   6  -8  -4    6.77    0.50
   6  -8  -4    6.76    0.48
   6  -8  -4    6.87    0.47
   6  -8  -4    6.59    0.46
  -6   8   4    6.69    0.46
   6   8  -4    6.08    0.43
   5  -8  -4    3.32    0.36
   5  -8  -4    3.77    0.37
   5  -8  -4    4.38    0.39
  -5  -8   4    4.63    0.35
   5   8  -4    3.95    0.35
  -5   8   4    4.49    0.39
   4  -8  -4    9.28    0.47
   4  -8  -4    9.32    0.49
   4  -8  -4    8.86    0.48
  -4  -8   4    9.07    0.43
   4   8  -4    7.86    0.43
  -4   8   4    9.20    0.48
   3  -8  -4   18.01    0.63
   3  -8  -4   16.63    0.63
  -3  -8   4   17.92    0.60
   3  -8  -4   17.14    0.65
  -3   8   4   17.49    0.62
   3   8  -4   17.31    0.63
  -2  -8   4    1.02    0.19
   2  -8  -4    0.67    0.21
  -2  -8   4    0.70    0.21
   2  -8  -4    0.91    0.23
   2  -8  -4    0.67    0.19
   2   8  -4    0.57    0.20
  -2   8   4    1.23    0.24
  -1  -8   4    0.14    0.16
   1  -8  -4   -0.02    0.16
   1  -8  -4    0.19    0.17
   1  -8  -4    0.03    0.15
  -1  -8   4    0.17    0.16
  -1   8   4    0.12    0.17
  -1   8   4    0.02    0.14
   1   8  -4    0.19    0.17
   0  -8  -4    1.06    0.21
   0  -8   4    0.91    0.21
   0  -8  -4    1.19    0.25
   0  -8   4    0.75    0.20
   0  -8  -4    1.30    0.22
   0   8  -4    0.57    0.19
   0   8  -4    0.61    0.17
   0   8   4    0.50    0.20
   0   8   4    1.20    0.22
   1  -8   4    0.10    0.17
   1  -8   4    0.63    0.20
  -1  -8  -4    0.50    0.22
  -1  -8  -4    0.60    0.18
  -1  -8  -4    0.64    0.17
   1   8   4    0.21    0.18
  -1   8  -4    0.48    0.19
  -1   8  -4    0.69    0.20
  -2  -8  -4    1.50    0.21
  -2  -8  -4    1.32    0.20
   2  -8   4    1.23    0.24
   2  -8   4    1.50    0.24
  -2  -8  -4    1.25    0.23
  -2   8  -4    1.43    0.25
  -2   8  -4    1.01    0.23
   2   8   4    0.80    0.21
   3  -8   4    0.54    0.22
  -3  -8  -4    1.53    0.26
   3  -8   4    0.95    0.23
  -3  -8  -4    1.06    0.19
   3  -8   4    0.72    0.21
   3   8   4    0.96    0.21
  -3   8  -4    0.96    0.23
  -3   8  -4    0.75    0.21
   4  -8   4   -0.02    0.20
   4  -8   4    0.16    0.19
  -4  -8  -4   -0.01    0.17
   4  -8   4    0.39    0.21
  -4  -8  -4   -0.02    0.12
   4   8   4   -0.18    0.14
  -4   8  -4    0.31    0.23
   5  -8   4    1.01    0.26
   5  -8   4    0.74    0.23
  -5  -8  -4    0.73    0.16
   5  -8   4    0.34    0.21
  -5  -8  -4    0.07    0.20
   5   8   4    0.43    0.18
  -5   8  -4    0.56    0.23
   6  -8   4    0.12    0.23
   6  -8   4   -0.08    0.20
   6  -8   4    0.02    0.23
  -6  -8  -4    0.07    0.21
  -6   8  -4    0.23    0.22
   7  -8   4    0.08    0.22
   7  -8   4    0.14    0.22
   7  -8   4   -0.34    0.23
  -7  -8  -4    0.05    0.18
  -7   8  -4   -0.05    0.21
   8  -8   4    0.46    0.28
  -8  -8  -4    0.15    0.21
   8  -8   4    0.31    0.23
  -8   8  -4    0.35    0.27
   7  -9  -4    0.56    0.31
   7  -9  -4    0.91    0.30
   7  -9  -4    1.22    0.31
   7   9  -4    0.50    0.23
  -7   9   4    1.11    0.31
   6  -9  -4   -0.35    0.21
   6  -9  -4    0.49    0.25
   6  -9  -4    0.22    0.26
   6   9  -4    0.06    0.19
  -6   9   4   -0.07    0.24
   5  -9  -4    0.07    0.22
   5  -9  -4   -0.04    0.20
   5  -9  -4   -0.29    0.22
   5  -9  -4    0.07    0.24
  -5   9   4    0.05    0.21
   5   9  -4    0.19    0.20
  -4  -9   4    6.88    0.42
   4  -9  -4    5.51    0.45
   4  -9  -4    6.58    0.47
   4  -9  -4    7.05    0.46
  -4   9   4    7.36    0.49
   4   9  -4    5.45    0.41
  -3  -9   4    0.95    0.24
   3  -9  -4    1.05    0.27
   3  -9  -4    1.27    0.26
   3  -9  -4    0.80    0.26
  -3   9   4    1.16    0.26
   3   9  -4    0.83    0.23
   2  -9  -4    3.25    0.35
   2  -9  -4    3.30    0.35
  -2  -9   4    3.36    0.31
   2  -9  -4    2.80    0.32
  -2   9   4    4.23    0.37
  -2   9   4    3.18    0.33
   2   9  -4    2.86    0.33
   1  -9  -4    0.39    0.20
  -1  -9   4    0.20    0.18
   1  -9  -4    0.44    0.21
   1  -9  -4    0.46    0.22
  -1  -9   4    0.30    0.21
  -1   9   4    0.15    0.19
   1   9  -4    0.22    0.21
   0  -9   4    1.12    0.23
   0  -9  -4    1.28    0.23
   0  -9   4    0.83    0.24
   0  -9  -4    0.70    0.21
   0  -9  -4    1.03    0.27
   0   9  -4    1.02    0.23
   0   9   4    0.91    0.23
  -1  -9  -4    1.71    0.29
   1  -9   4    1.38    0.26
  -1  -9  -4    1.28    0.22
   1  -9   4    1.20    0.26
  -1  -9  -4    1.53    0.25
  -1   9  -4    1.48    0.27
   1   9   4    1.82    0.27
   2  -9   4   -0.40    0.20
   2  -9   4    0.10    0.19
  -2  -9  -4   -0.20    0.18
  -2  -9  -4   -0.17    0.16
   2   9   4   -0.11    0.17
  -2   9  -4   -0.05    0.18
  -2   9  -4    0.16    0.20
  -3  -9  -4    0.14    0.17
   3  -9   4    0.12    0.23
  -3  -9  -4   -0.24    0.20
   3  -9   4    0.01    0.21
   3  -9   4    0.07    0.20
   3   9   4    0.03    0.19
  -3   9  -4    0.02    0.17
  -3   9  -4   -0.33    0.19
  -4  -9  -4    0.73    0.25
   4  -9   4    1.20    0.29
   4  -9   4    0.81    0.25
   4  -9   4    0.97    0.25
  -4  -9  -4    0.77    0.19
  -4   9  -4    0.87    0.26
   4   9   4    1.09    0.24
  -4   9  -4    0.91    0.27
   5  -9   4    0.13    0.21
  -5  -9  -4    0.20    0.20
   5  -9   4    0.30    0.25
   5  -9   4   -0.10    0.21
   5   9   4    0.03    0.19
  -5   9  -4   -0.07    0.21
  -5   9  -4    0.52    0.26
  -6  -9  -4    0.70    0.24
   6  -9   4    0.30    0.23
   6  -9   4    0.87    0.29
   6  -9   4    0.25    0.24
  -6   9  -4    0.28    0.26
   5 -10  -4    0.50    0.30
   5 -10  -4    1.24    0.31
   5 -10  -4    1.93    0.35
  -5  10   4    1.19    0.28
   5  10  -4    0.84    0.28
   4 -10  -4    5.45    0.46
   4 -10  -4    5.18    0.48
  -4  10   4    5.77    0.50
   4  10  -4    5.18    0.46
  -4  10   4    6.22    0.48
   3 -10  -4    6.67    0.54
   3 -10  -4    8.95    0.51
  -3 -10   4    7.80    0.48
   3 -10  -4    7.68    0.53
  -3  10   4    7.70    0.50
  -3  10   4    8.63    0.55
   3  10  -4    9.12    0.53
  -2 -10   4    0.56    0.25
   2 -10  -4    0.80    0.27
   2 -10  -4    0.38    0.28
   2 -10  -4    0.68    0.26
  -2  10   4    0.80    0.27
   2  10  -4    0.70    0.26
  -1 -10   4    0.39    0.24
   1 -10  -4    0.64    0.29
   1 -10  -4    0.70    0.25
   1 -10  -4    0.32    0.21
  -1  10   4    0.68    0.22
   1  10  -4    0.53    0.26
   0 -10  -4    0.23    0.21
   0 -10  -4    0.38    0.23
   0 -10   4    0.38    0.23
   0 -10   4    0.63    0.23
   0 -10  -4    0.58    0.25
   0  10   4    0.37    0.21
   0  10  -4    0.28    0.22
  -1 -10  -4   10.08    0.58
  -1 -10  -4   11.28    0.53
   1 -10   4   10.93    0.55
   1 -10   4   10.84    0.56
   1  10   4   10.60    0.55
  -1  10  -4   11.13    0.56
  -2 -10  -4    0.42    0.25
   2 -10   4    0.00    0.20
  -2 -10  -4   -0.09    0.20
   2 -10   4    0.26    0.22
   2 -10   4    0.17    0.25
  -2  10  -4    0.42    0.25
   2  10   4    0.49    0.23
   3 -10   4    1.72    0.31
  -3 -10  -4    1.85    0.31
   3 -10   4    2.09    0.33
   3 -10   4    2.41    0.36
   3  10   4    2.26    0.32
  -3  10  -4    1.86    0.31
  -3  10  -4    2.43    0.36
   4 -10   4    0.44    0.27
  -4 -10  -4   -0.01    0.22
   4 -10   4    0.09    0.27
   4 -10   4    0.99    0.27
   4  10   4    0.11    0.21
  -4  10  -4    0.45    0.25
  -4  10  -4    0.52    0.26
   5 -10   4    0.95    0.28
   5 -10   4    1.00    0.29
  -5 -10  -4    0.72    0.27
   5 -10   4    1.19    0.32
  -5  10  -4    0.82    0.28
  -5  10  -4    1.05    0.30
  -2 -11   4    1.41    0.32
   2 -11  -4    1.49    0.32
   2 -11  -4    1.50    0.34
  -2  11   4    1.98    0.32
   2  11  -4    1.45    0.33
   1 -11  -4    0.47    0.26
  -1 -11   4    0.29    0.26
   1 -11  -4    0.29    0.26
   1  11  -4    0.34    0.24
  -1  11   4    0.59    0.25
   0 -11   4   -0.18    0.26
   0 -11   4   -0.29    0.23
   0 -11  -4   -0.23    0.22
   0  11  -4    0.17    0.23
   0  11   4   -0.12    0.23
  -1 -11  -4    1.69    0.35
   1 -11   4    1.32    0.32
   1 -11   4    1.34    0.32
   1  11   4    1.33    0.30
  -1  11  -4    1.77    0.34
   2  11   4   -0.18    0.19
  -2  11  -4   -0.24    0.24
  11   0  -5   -0.18    0.16
  11   0  -5    0.10    0.25
  10   0  -5   -0.07    0.17
  10   0  -5   -0.04    0.24
 -10   0   5   -0.07    0.12
   9   0  -5   -0.17    0.15
   9   0  -5   -0.04    0.19
  -9   0   5    0.15    0.12
  -8   0   5   -0.13    0.10
   8   0  -5    0.02    0.13
   8   0  -5    0.16    0.17
  -7   0   5    0.04    0.10
   7   0  -5    0.06    0.15
  -7   0   5    0.08    0.09
   7   0  -5    0.13    0.12
   6   0  -5    0.13    0.10
   6   0  -5    0.01    0.03
  -6   0   5    0.03    0.09
   6   0  -5    0.03    0.13
  -6   0   5    0.15    0.09
   5   0  -5    0.04    0.06
  -5   0   5   -0.03    0.07
   5   0  -5    0.04    0.04
   5   0  -5   -0.07    0.10
   5   0  -5    0.01    0.04
   5   0  -5   -0.14    0.07
  -5   0   5    0.09    0.08
   4   0  -5   -0.05    0.06
   4   0  -5   -0.13    0.09
   4   0  -5    0.02    0.05
  -4   0   5   -0.07    0.06
   4   0  -5   -0.07    0.07
   3   0  -5    0.06    0.07
  -3   0   5   -0.03    0.06
   3   0  -5    0.07    0.09
   3   0  -5    0.03    0.06
   2   0  -5    0.04    0.06
   2   0  -5   -0.05    0.04
   2   0  -5    0.03    0.06
  -2   0   5    0.02    0.06
   2   0  -5    0.04    0.07
   2   0  -5    0.02    0.08
  -1   0   5    0.03    0.03
  -1   0   5   -0.03    0.05
   1   0  -5   -0.01    0.05
   1   0  -5    0.06    0.06
   1   0  -5    0.00    0.03
   0   0   5   -0.01    0.05
   0   0  -5   -0.08    0.06
   0   0  -5    0.01    0.04
   1   0   5    0.01    0.05
  -1   0  -5    0.01    0.06
   1   0   5   -0.08    0.06
   2   0   5    0.01    0.09
   2   0   5   -0.06    0.05
   2   0   5   -0.06    0.07
  -2   0  -5    0.03    0.06
   3   0   5    0.04    0.08
   3   0   5    0.01    0.05
   3   0   5   -0.06    0.09
  -3   0  -5   -0.01    0.06
  -4   0  -5    0.02    0.06
   4   0   5    0.05    0.09
   4   0   5   -0.05    0.10
   4   0   5    0.05    0.05
   5   0   5   -0.04    0.11
   5   0   5   -0.04    0.06
  -5   0  -5   -0.03    0.07
   5   0   5    0.05    0.04
   5   0   5   -0.15    0.09
   6   0   5    0.18    0.15
   6   0   5    0.15    0.12
  -6   0  -5   -0.01    0.08
   7   0   5    0.19    0.16
   7   0   5   -0.10    0.13
  -7   0  -5    0.12    0.09
   8   0   5    0.02    0.18
   8   0   5   -0.14    0.16
  -8   0  -5    0.09    0.10
   9   0   5   -0.01    0.19
  -9   0  -5   -0.03    0.10
   9   0   5    0.06    0.23
 -10   0  -5    0.12    0.19
  10   0   5    0.05    0.23
  10   0   5   -0.11    0.21
  11   0   5    0.12    0.27
  11   0   5    0.30    0.23
  11  -1  -5    0.07    0.21
  11  -1  -5   -0.25    0.23
 -11   1   5   -0.05    0.18
  11   1  -5    0.11    0.20
  11   1  -5   -0.06    0.24
  10  -1  -5    0.02    0.22
  10  -1  -5   -0.09    0.18
 -10   1   5    0.30    0.16
  10   1  -5    0.47    0.24
  10   1  -5    0.46    0.20
   9  -1  -5    2.96    0.31
  -9  -1   5    2.54    0.19
   9  -1  -5    2.63    0.34
   9   1  -5    2.41    0.26
  -9   1   5    2.44    0.23
   9   1  -5    2.17    0.29
  -8  -1   5   -0.02    0.09
   8  -1  -5   -0.03    0.17
   8  -1  -5    0.16    0.14
   8   1  -5   -0.04    0.13
   8   1  -5    0.04    0.16
  -8   1   5   -0.01    0.13
   7  -1  -5    0.17    0.16
  -7  -1   5    0.09    0.09
   7  -1  -5    0.08    0.13
   7  -1  -5    0.11    0.07
  -7   1   5    0.15    0.12
   7   1  -5    0.30    0.16
   7   1  -5    0.14    0.12
  -7   1   5    0.12    0.11
  -6  -1   5    0.20    0.08
   6  -1  -5    0.09    0.12
  -6  -1   5    0.01    0.07
   6  -1  -5    0.04    0.07
   6  -1  -5    0.25    0.14
   6  -1  -5   -0.01    0.07
   6   1  -5    0.01    0.12
   6   1  -5    0.08    0.09
  -6   1   5    0.10    0.10
  -6   1   5    0.15    0.11
   5  -1  -5    4.79    0.19
   5  -1  -5    4.56    0.18
  -5  -1   5    4.43    0.16
   5  -1  -5    4.19    0.25
   5  -1  -5    4.40    0.22
  -5   1   5    4.35    0.20
  -5   1   5    4.29    0.21
   5   1  -5    4.65    0.20
   5   1  -5    4.31    0.23
  -4  -1   5    0.38    0.07
   4  -1  -5    0.49    0.10
  -4  -1   5    0.42    0.06
   4  -1  -5    0.26    0.08
   4  -1  -5    0.35    0.08
   4  -1  -5    0.26    0.08
   4  -1  -5    0.27    0.12
  -4   1   5    0.52    0.09
   4   1  -5    0.34    0.08
   4   1  -5    0.39    0.09
   4   1  -5    0.17    0.09
  -4   1   5    0.40    0.09
   3  -1  -5    2.68    0.15
  -3  -1   5    2.49    0.11
   3  -1  -5    2.21    0.17
  -3  -1   5    2.63    0.12
   3  -1  -5    2.58    0.14
   3   1  -5    2.54    0.12
   3   1  -5    2.62    0.15
   3   1  -5    2.70    0.16
  -3   1   5    2.69    0.15
   2  -1  -5   12.34    0.32
   2  -1  -5   12.85    0.29
  -2  -1   5   12.66    0.27
   2  -1  -5   12.76    0.30
   2   1  -5   12.11    0.27
   2   1  -5   12.63    0.30
   2   1  -5   12.43    0.31
  -2   1   5   12.79    0.30
   2   1  -5   12.71    0.27
   2   1  -5   12.92    0.26
   1  -1  -5    8.35    0.22
  -1  -1   5    8.39    0.20
   1  -1  -5    8.60    0.21
  -1  -1   5    8.57    0.16
   1   1  -5    8.01    0.22
  -1   1   5    8.45    0.23
   1   1  -5    8.36    0.16
   1   1  -5    7.95    0.21
   0  -1  -5    7.15    0.20
   0  -1   5    7.21    0.15
   0  -1  -5    7.00    0.19
   0  -1   5    7.29    0.17
   0   1  -5    7.00    0.18
   0   1   5    7.15    0.19
   0   1  -5    7.49    0.15
   0   1  -5    7.21    0.20
  -1  -1  -5   16.85    0.35
   1  -1   5   16.55    0.34
   1  -1   5   16.55    0.36
   1   1   5   17.03    0.29
   1   1   5   16.67    0.33
   2  -1   5    2.43    0.15
   2  -1   5    2.23    0.14
  -2  -1  -5    2.27    0.11
   2  -1   5    2.11    0.13
  -2   1  -5    2.12    0.13
   2   1   5    2.43    0.10
   2   1   5    2.20    0.08
   2   1   5    2.33    0.15
  -3  -1  -5    2.21    0.11
   3  -1   5    1.89    0.13
   3  -1   5    2.24    0.15
   3  -1   5    1.81    0.16
   3   1   5    2.07    0.17
   3   1   5    2.22    0.17
   3   1   5    2.03    0.07
  -3   1  -5    2.19    0.14
   4  -1   5    0.15    0.10
   4  -1   5    0.24    0.11
   4  -1   5    0.12    0.07
  -4  -1  -5    0.14    0.06
   4   1   5    0.20    0.12
   4   1   5    0.11    0.09
  -4   1  -5    0.23    0.09
   5  -1   5    3.67    0.24
  -5  -1  -5    3.58    0.15
   5  -1   5    3.42    0.16
   5  -1   5    3.80    0.23
  -5   1  -5    3.69    0.20
   5   1   5    3.41    0.24
   5   1   5    3.54    0.22
   6  -1   5   -0.12    0.11
  -6  -1  -5    0.08    0.07
   6  -1   5    0.07    0.07
   6  -1   5    0.02    0.14
   6   1   5   -0.08    0.13
   6   1   5    0.04    0.12
  -6   1  -5    0.11    0.10
   7  -1   5    5.12    0.34
   7  -1   5    5.02    0.31
  -7  -1  -5    5.43    0.21
   7  -1   5    5.24    0.18
  -7   1  -5    4.57    0.25
   7   1   5    5.22    0.31
   7   1   5    5.36    0.34
   8  -1   5    0.23    0.20
   8  -1   5    0.62    0.19
  -8  -1  -5    0.70    0.11
  -8   1  -5    0.48    0.14
   8   1   5    0.80    0.22
   8   1   5    0.58    0.19
   9  -1   5    3.63    0.37
   9  -1   5    5.24    0.37
   9   1   5    4.37    0.35
  -9   1  -5    4.87    0.29
   9   1   5    5.09    0.41
  10  -1   5    1.23    0.27
  10  -1   5    1.27    0.31
  10   1   5    1.06    0.25
  10   1   5    1.56    0.31
 -10   1  -5    0.82    0.17
  11  -1   5    0.10    0.28
  11  -1   5    0.37    0.24
  11   1   5    0.46    0.24
  11   1   5    0.33    0.27
  11  -2  -5    0.12    0.26
  11  -2  -5   -0.09    0.21
  11   2  -5    0.47    0.28
 -11   2   5   -0.05    0.17
  11   2  -5    0.13    0.19
  10  -2  -5    0.15    0.24
  10  -2  -5   -0.06    0.18
  10   2  -5    0.18    0.23
 -10   2   5   -0.20    0.16
  10   2  -5    0.28    0.19
   9  -2  -5    5.52    0.41
   9  -2  -5    5.04    0.36
  -9   2   5    5.12    0.33
   9   2  -5    5.25    0.34
   9   2  -5    5.23    0.41
   8  -2  -5    6.56    0.36
   8  -2  -5    7.09    0.26
   8  -2  -5    6.06    0.39
  -8   2   5    6.60    0.33
  -8   2   5    7.04    0.35
   8   2  -5    6.74    0.34
   8   2  -5    6.64    0.37
   7  -2  -5    4.59    0.33
   7  -2  -5    4.04    0.22
  -7  -2   5    4.02    0.16
   7  -2  -5    4.17    0.28
  -7   2   5    4.10    0.26
   7   2  -5    4.21    0.29
   7   2  -5    4.08    0.24
  -7   2   5    4.11    0.27
   6  -2  -5   29.97    0.67
   6  -2  -5   29.02    0.76
   6  -2  -5   29.44    0.74
   6  -2  -5   29.55    0.65
  -6   2   5   30.49    0.71
   6   2  -5   28.40    0.67
  -6   2   5   31.42    0.70
   6   2  -5   30.84    0.73
   6   2  -5   29.46    0.73
  -5  -2   5    0.18    0.05
   5  -2  -5    0.20    0.09
   5  -2  -5    0.02    0.09
   5  -2  -5    0.26    0.13
  -5  -2   5    0.12    0.05
   5  -2  -5    0.20    0.10
   5  -2  -5    0.16    0.11
   5   2  -5    0.25    0.09
  -5   2   5    0.11    0.10
   5   2  -5    0.09    0.09
   5   2  -5    0.07    0.10
  -5   2   5    0.15    0.11
   4  -2  -5   45.92    0.93
   4  -2  -5   47.76    0.98
  -4  -2   5   47.65    0.83
   4  -2  -5   46.63    0.95
   4  -2  -5   47.06    0.92
   4  -2  -5   44.14    0.91
  -4  -2   5   47.43    0.83
  -4   2   5   45.97    0.93
  -4   2   5   46.96    0.92
   4   2  -5   46.70    0.89
   4   2  -5   47.03    0.94
   4   2  -5   46.07    0.92
   3  -2  -5   -0.07    0.08
  -3  -2   5    0.02    0.05
   3  -2  -5    0.10    0.09
   3  -2  -5    0.15    0.10
  -3  -2   5    0.02    0.05
   3  -2  -5    0.06    0.09
   3   2  -5    0.05    0.05
  -3   2   5    0.14    0.08
   3   2  -5   -0.09    0.07
   3   2  -5    0.09    0.08
  -3   2   5   -0.02    0.10
   2  -2  -5   14.52    0.35
  -2  -2   5   14.23    0.31
  -2  -2   5   14.29    0.30
   2  -2  -5   14.43    0.37
   2  -2  -5   14.76    0.37
   2   2  -5   14.91    0.30
   2   2  -5   14.22    0.36
   2   2  -5   14.42    0.31
  -2   2   5   14.08    0.37
   2   2  -5   14.74    0.29
  -2   2   5   14.14    0.35
   1  -2  -5    5.97    0.21
  -1  -2   5    5.82    0.18
   1  -2  -5    6.09    0.21
  -1  -2   5    6.21    0.17
   1   2  -5    5.88    0.20
  -1   2   5    5.73    0.21
   1   2  -5    6.28    0.14
  -1   2   5    5.91    0.21
   1   2  -5    5.96    0.18
   0  -2  -5   17.41    0.39
   0  -2   5   17.11    0.38
   0  -2   5   18.00    0.37
   0  -2  -5   18.12    0.40
   0   2  -5   17.65    0.39
   0   2  -5   17.77    0.32
   0   2   5   17.57    0.38
   0   2  -5   17.43    0.38
  -1  -2  -5   14.35    0.32
   1  -2   5   14.03    0.35
   1  -2   5   14.49    0.35
   1  -2   5   14.46    0.32
   1  -2   5   14.30    0.31
  -1  -2  -5   14.44    0.35
   1   2   5   14.61    0.31
  -1   2  -5   14.04    0.35
   1   2   5   14.79    0.30
  -2  -2  -5   12.56    0.28
   2  -2   5   13.02    0.33
   2  -2   5   12.39    0.31
   2  -2   5   12.72    0.34
   2  -2   5   12.34    0.32
   2   2   5   12.70    0.26
   2   2   5   12.57    0.27
  -2   2  -5   12.73    0.34
   3  -2   5    1.37    0.14
   3  -2   5    1.29    0.13
   3  -2   5    1.18    0.12
  -3  -2  -5    1.41    0.09
  -3   2  -5    1.52    0.14
   3   2   5    1.41    0.10
   3   2   5    1.93    0.16
   3   2   5    1.48    0.07
   4  -2   5   10.21    0.34
  -4  -2  -5    9.86    0.23
   4  -2   5    9.62    0.30
   4  -2   5    9.69    0.33
   4   2   5    9.74    0.26
  -4   2  -5    9.81    0.32
   4   2   5    9.66    0.33
   5  -2   5    1.73    0.19
  -5  -2  -5    2.01    0.10
   5  -2   5    1.90    0.16
   5  -2   5    1.47    0.20
  -5   2  -5    1.59    0.16
   5   2   5    1.96    0.19
   5   2   5    2.14    0.21
   6  -2   5    4.50    0.22
  -6  -2  -5    4.82    0.16
   6  -2   5    4.66    0.28
   6  -2   5    4.52    0.32
  -6   2  -5    4.30    0.26
   6   2   5    4.56    0.27
   6   2   5    4.45    0.29
  -7  -2  -5    5.63    0.18
   7  -2   5    5.29    0.34
   7  -2   5    5.48    0.24
   7  -2   5    5.56    0.35
  -7   2  -5    5.51    0.30
   7   2   5    5.41    0.34
   7   2   5    5.75    0.35
   8  -2   5    0.11    0.21
   8  -2   5    0.27    0.17
   8  -2   5    0.09    0.09
   8   2   5    0.14    0.16
  -8   2  -5   -0.03    0.14
   8   2   5    0.14    0.19
   9  -2   5    0.24    0.19
   9  -2   5    0.54    0.24
   9   2   5    0.04    0.18
   9   2   5    0.16    0.24
  -9   2  -5   -0.06    0.14
  10  -2   5   -0.35    0.23
  10  -2   5    0.15    0.22
  10   2   5   -0.02    0.21
 -10   2  -5    0.26    0.17
  10   2   5    0.35    0.25
  11  -2   5    4.85    0.52
  11  -2   5    4.72    0.45
  11   2   5    5.13    0.47
 -11   2  -5    5.08    0.35
  11  -3  -5    0.37    0.24
  11  -3  -5   -0.01    0.24
  11   3  -5    0.00    0.23
 -11   3   5    0.36    0.21
  10  -3  -5    1.51    0.31
  10  -3  -5    1.35    0.28
  10   3  -5    1.58    0.29
  10   3  -5    1.73    0.25
 -10   3   5    1.44    0.25
   9  -3  -5    3.30    0.35
   9  -3  -5    3.44    0.37
  -9   3   5    2.92    0.29
   9   3  -5    3.38    0.35
   9   3  -5    3.33    0.29
   8  -3  -5    0.95    0.16
   8  -3  -5    0.94    0.23
   8  -3  -5    1.66    0.24
  -8   3   5    0.75    0.18
  -8   3   5    1.00    0.20
   8   3  -5    1.18    0.18
   8   3  -5    1.27    0.24
   7  -3  -5   -0.09    0.11
   7  -3  -5    0.03    0.19
   7  -3  -5   -0.02    0.14
   7  -3  -5   -0.11    0.11
  -7   3   5   -0.20    0.13
   7   3  -5   -0.22    0.13
   7   3  -5    0.11    0.12
   7   3  -5   -0.16    0.14
  -7   3   5    0.14    0.15
   6  -3  -5    0.33    0.13
   6  -3  -5    0.41    0.13
   6  -3  -5    0.10    0.13
   6  -3  -5    0.25    0.12
   6  -3  -5    0.13    0.15
  -6   3   5    0.40    0.15
   6   3  -5    0.27    0.11
   6   3  -5    0.15    0.12
  -6   3   5    0.08    0.14
   6   3  -5    0.22    0.14
   5  -3  -5   23.93    0.63
   5  -3  -5   24.29    0.63
   5  -3  -5   24.95    0.60
   5  -3  -5   23.79    0.59
  -5  -3   5   24.52    0.46
   5  -3  -5   23.14    0.61
  -5  -3   5   24.28    0.46
  -5   3   5   23.47    0.60
   5   3  -5   24.08    0.60
   5   3  -5   24.13    0.55
  -5   3   5   24.03    0.61
   5   3  -5   23.49    0.58
   4  -3  -5    0.24    0.11
   4  -3  -5    0.25    0.11
   4  -3  -5    0.12    0.10
   4  -3  -5    0.29    0.11
  -4  -3   5    0.36    0.06
  -4  -3   5    0.46    0.09
  -4  -3   5    0.29    0.06
   4   3  -5    0.33    0.12
  -4   3   5    0.26    0.13
   4   3  -5    0.35    0.08
  -4   3   5    0.40    0.12
   4   3  -5    0.35    0.09
  -3  -3   5   -0.08    0.06
   3  -3  -5    0.02    0.10
   3  -3  -5   -0.01    0.09
   3  -3  -5   -0.02    0.09
  -3  -3   5    0.06    0.05
   3  -3  -5    0.05    0.10
  -3   3   5    0.14    0.12
  -3   3   5    0.02    0.09
   3   3  -5    0.03    0.06
   3   3  -5    0.14    0.09
  -2  -3   5   20.84    0.45
   2  -3  -5   21.70    0.51
   2  -3  -5   21.72    0.51
   2  -3  -5   22.13    0.51
  -2  -3   5   20.97    0.45
  -2   3   5   21.96    0.52
   2   3  -5   21.21    0.50
  -2   3   5   21.58    0.50
   2   3  -5   21.74    0.41
   2   3  -5   22.35    0.44
   1  -3  -5   11.49    0.32
  -1  -3   5   11.68    0.29
   1  -3  -5   10.94    0.32
  -1  -3   5   11.49    0.29
   1   3  -5   11.04    0.29
  -1   3   5   11.21    0.31
  -1   3   5   10.91    0.32
   1   3  -5   11.45    0.32
   0  -3   5    0.31    0.09
   0  -3  -5    0.53    0.11
   0  -3  -5    0.47    0.09
   0  -3   5    0.32    0.08
   0   3   5    0.36    0.09
   0   3  -5    0.37    0.10
   0   3  -5    0.56    0.10
   0   3   5    0.48    0.09
   1  -3   5   15.79    0.33
   1  -3   5   15.82    0.39
  -1  -3  -5   15.88    0.37
   1  -3   5   16.29    0.40
  -1  -3  -5   16.03    0.41
   1   3   5   15.44    0.36
  -1   3  -5   16.10    0.40
   1   3   5   15.69    0.36
   1   3   5   15.94    0.35
   2  -3   5    7.57    0.26
  -2  -3  -5    7.65    0.21
   2  -3   5    7.64    0.23
  -2  -3  -5    7.00    0.27
   2  -3   5    7.35    0.27
   2  -3   5    7.63    0.27
   2   3   5    7.51    0.22
   2   3   5    7.50    0.19
   2   3   5    7.79    0.21
  -2   3  -5    7.24    0.27
   3  -3   5    4.56    0.23
   3  -3   5    4.46    0.21
   3  -3   5    4.66    0.22
   3  -3   5    4.61    0.23
  -3  -3  -5    4.65    0.16
  -3   3  -5    4.83    0.23
   3   3   5    4.70    0.18
   3   3   5    4.82    0.12
   4  -3   5    1.01    0.13
   4  -3   5    0.91    0.15
   4  -3   5    0.95    0.15
   4  -3   5    1.30    0.17
  -4  -3  -5    0.97    0.08
   4   3   5    0.89    0.10
  -4   3  -5    0.80    0.15
   4   3   5    1.14    0.16
  -5  -3  -5    9.98    0.23
   5  -3   5   10.31    0.34
   5  -3   5    8.90    0.36
   5  -3   5    9.61    0.38
   5   3   5    9.97    0.30
  -5   3  -5    9.55    0.36
   5   3   5    9.34    0.36
   6  -3   5    3.25    0.24
  -6  -3  -5    3.53    0.12
   6  -3   5    3.41    0.29
   6  -3   5    3.44    0.29
  -6   3  -5    3.36    0.27
   6   3   5    3.79    0.26
   7  -3   5    3.51    0.24
   7  -3   5    3.29    0.30
   7  -3   5    3.40    0.30
   7   3   5    4.04    0.32
  -7   3  -5    2.96    0.27
   8  -3   5    3.13    0.33
   8  -3   5    3.42    0.24
   8  -3   5    3.18    0.33
  -8   3  -5    2.84    0.28
   8   3   5    3.43    0.31
   9  -3   5    8.78    0.50
   9  -3   5    9.46    0.49
  -9   3  -5    8.78    0.44
   9   3   5    9.29    0.47
  10  -3   5    6.44    0.46
  10  -3   5    6.45    0.53
  10   3   5    6.29    0.46
 -10   3  -5    5.99    0.39
  11  -3   5    0.13    0.23
  11  -3   5    0.30    0.29
  11   3   5    0.59    0.27
 -11   3  -5    0.32    0.19
  11  -4  -5    1.45    0.37
  11  -4  -5    0.96    0.30
 -11   4   5    0.67    0.24
  11   4  -5    0.70    0.26
  10  -4  -5    0.30    0.26
  10  -4  -5   -0.05    0.22
 -10   4   5    0.13    0.22
  10   4  -5    0.84    0.25
   9  -4  -5    6.82    0.35
   9  -4  -5    6.54    0.46
   9  -4  -5    7.13    0.45
   9   4  -5    7.00    0.43
   9   4  -5    6.03    0.40
  -9   4   5    6.98    0.41
   8  -4  -5   16.01    0.60
   8  -4  -5   16.39    0.62
   8  -4  -5   15.54    0.52
   8   4  -5   16.52    0.53
   8   4  -5   16.94    0.57
   8   4  -5   16.92    0.58
  -8   4   5   16.18    0.60
   7  -4  -5    8.00    0.36
   7  -4  -5    8.43    0.38
   7  -4  -5    8.89    0.44
   7  -4  -5    7.78    0.40
  -7  -4   5    8.44    0.33
   7  -4  -5    7.96    0.40
  -7   4   5    8.11    0.39
  -7   4   5    8.51    0.41
   7   4  -5    8.52    0.39
   7   4  -5    8.24    0.37
   7   4  -5    7.88    0.34
   6  -4  -5    8.73    0.40
   6  -4  -5    8.61    0.35
   6  -4  -5    8.44    0.40
   6  -4  -5    8.59    0.37
   6  -4  -5    8.78    0.41
  -6  -4   5    8.71    0.32
   6   4  -5    8.83    0.35
  -6   4   5    8.91    0.39
  -6   4   5    8.38    0.40
   6   4  -5    8.73    0.37
  -5  -4   5   26.76    0.62
   5  -4  -5   26.99    0.68
   5  -4  -5   28.13    0.71
   5  -4  -5   26.76    0.67
   5  -4  -5   26.89    0.70
   5  -4  -5   26.93    0.71
  -5   4   5   27.31    0.70
   5   4  -5   27.40    0.68
   5   4  -5   27.12    0.63
  -5   4   5   26.32    0.69
   4  -4  -5    0.14    0.12
  -4  -4   5    0.10    0.08
   4  -4  -5    0.34    0.14
  -4  -4   5    0.22    0.06
   4  -4  -5    0.21    0.12
   4  -4  -5    0.15    0.12
   4   4  -5    0.24    0.09
   4   4  -5    0.12    0.11
  -4   4   5    0.35    0.13
  -4   4   5   -0.07    0.12
   3  -4  -5   10.85    0.35
   3  -4  -5   11.57    0.38
  -3  -4   5   11.40    0.29
   3  -4  -5   11.11    0.37
   3  -4  -5   11.47    0.37
  -3  -4   5   10.97    0.32
   3   4  -5   11.32    0.36
  -3   4   5   10.69    0.37
   3   4  -5   11.31    0.27
  -3   4   5   11.30    0.37
  -2  -4   5    1.78    0.14
  -2  -4   5    1.66    0.13
   2  -4  -5    1.78    0.16
   2  -4  -5    1.93    0.18
   2  -4  -5    1.72    0.17
   2  -4  -5    1.83    0.17
   2   4  -5    1.67    0.12
   2   4  -5    1.73    0.16
  -2   4   5    1.62    0.16
  -2   4   5    1.87    0.18
  -1  -4   5    2.36    0.17
   1  -4  -5    2.51    0.19
  -1  -4   5    2.37    0.16
   1  -4  -5    2.69    0.19
  -1   4   5    2.38    0.19
   1   4  -5    2.24    0.15
   1   4  -5    2.36    0.17
  -1   4   5    2.45    0.18
   0  -4   5   24.06    0.55
   0  -4   5   24.29    0.55
   0  -4  -5   23.52    0.54
   0  -4  -5   23.64    0.57
   0   4  -5   23.59    0.56
   0   4   5   23.40    0.53
   0   4   5   23.52    0.54
   0   4  -5   23.98    0.54
   1  -4   5    0.20    0.10
  -1  -4  -5    0.42    0.12
   1  -4   5    0.51    0.11
   1  -4   5    0.31    0.06
  -1  -4  -5    0.33    0.09
  -1   4  -5    0.30    0.10
   1   4   5    0.39    0.09
   1   4   5    0.55    0.10
  -1   4  -5    0.32    0.11
   1   4   5    0.36    0.09
   2  -4   5   11.53    0.36
  -2  -4  -5   11.60    0.37
   2  -4   5   11.77    0.34
   2  -4   5   11.74    0.30
  -2  -4  -5   11.92    0.32
   2  -4   5   12.21    0.38
   2   4   5   12.13    0.30
   2   4   5   11.69    0.32
  -2   4  -5   11.38    0.37
  -3  -4  -5    4.37    0.17
   3  -4   5    4.42    0.25
   3  -4   5    4.44    0.21
   3  -4   5    4.20    0.22
   3  -4   5    4.19    0.25
  -3  -4  -5    4.51    0.24
  -3   4  -5    4.35    0.25
   3   4   5    4.54    0.20
   4  -4   5    0.29    0.12
   4  -4   5    0.14    0.12
   4  -4   5    0.20    0.12
   4  -4   5    0.12    0.13
  -4  -4  -5    0.19    0.07
  -4   4  -5   -0.06    0.13
   4   4   5    0.31    0.10
   5  -4   5   -0.10    0.14
   5  -4   5   -0.06    0.13
   5  -4   5   -0.08    0.12
   5  -4   5    0.04    0.13
  -5  -4  -5   -0.01    0.05
  -5   4  -5   -0.10    0.12
   5   4   5   -0.02    0.09
   6  -4   5    1.02    0.21
  -6  -4  -5    0.92    0.07
   6  -4   5    0.50    0.17
   6  -4   5    0.82    0.16
  -6   4  -5    0.63    0.19
   6   4   5    0.75    0.13
   7  -4   5    0.27    0.19
   7  -4   5    0.41    0.15
   7  -4   5    0.22    0.20
   7   4   5    0.38    0.17
  -7   4  -5   -0.02    0.15
   8  -4   5    6.81    0.35
   8  -4   5    7.41    0.45
   8  -4   5    7.10    0.46
  -8   4  -5    7.30    0.42
   8   4   5    6.68    0.41
   9  -4   5    0.49    0.23
   9  -4   5    0.36    0.15
   9  -4   5    0.57    0.27
  -9   4  -5    0.24    0.20
   9   4   5    0.43    0.20
  10  -4   5    1.15    0.30
  10  -4   5    0.92    0.31
  10   4   5    1.07    0.28
 -10   4  -5    0.80    0.25
  10  -5  -5    0.59    0.28
  10  -5  -5    0.83    0.27
 -10   5   5    0.39    0.25
   9  -5  -5   -0.28    0.23
   9  -5  -5   -0.34    0.19
   9  -5  -5    0.10    0.17
  -9   5   5    0.21    0.22
   8  -5  -5    5.52    0.42
   8  -5  -5    5.09    0.36
   8  -5  -5    4.77    0.39
   8   5  -5    4.39    0.32
   8   5  -5    4.79    0.38
  -8   5   5    4.11    0.36
   7  -5  -5    0.81    0.20
  -7  -5   5    1.11    0.17
   7  -5  -5    0.92    0.23
   7  -5  -5    1.03    0.20
   7  -5  -5    1.15    0.22
   7  -5  -5    0.88    0.22
   7   5  -5    0.97    0.18
   7   5  -5    0.66    0.20
  -7   5   5    0.46    0.21
   6  -5  -5    1.41    0.25
   6  -5  -5    1.25    0.21
   6  -5  -5    1.97    0.24
  -6  -5   5    1.37    0.18
   6  -5  -5    1.61    0.25
   6  -5  -5    1.63    0.24
   6   5  -5    1.48    0.22
  -6   5   5    0.90    0.21
  -6   5   5    1.29    0.21
   6   5  -5    1.40    0.18
   5  -5  -5   13.46    0.50
   5  -5  -5   13.49    0.47
  -5  -5   5   13.83    0.42
   5  -5  -5   14.50    0.50
   5  -5  -5   13.97    0.48
  -5   5   5   13.63    0.49
  -5   5   5   13.54    0.49
   5   5  -5   13.41    0.47
   4  -5  -5    2.26    0.21
  -4  -5   5    2.24    0.15
   4  -5  -5    2.28    0.23
  -4  -5   5    1.95    0.17
   4  -5  -5    1.51    0.20
   4  -5  -5    2.33    0.23
  -4   5   5    2.53    0.23
   4   5  -5    2.38    0.22
  -4   5   5    2.24    0.23
   3  -5  -5    3.30    0.24
   3  -5  -5    3.24    0.21
   3  -5  -5    3.33    0.23
   3  -5  -5    3.35    0.25
  -3  -5   5    2.94    0.17
  -3  -5   5    3.62    0.21
   3   5  -5    3.16    0.23
  -3   5   5    3.42    0.25
  -3   5   5    3.55    0.25
   2  -5  -5    1.47    0.17
  -2  -5   5    1.44    0.14
   2  -5  -5    1.48    0.19
   2  -5  -5    1.45    0.16
   2  -5  -5    1.09    0.17
  -2  -5   5    1.43    0.15
  -2   5   5    1.24    0.16
   2   5  -5    1.20    0.17
   2   5  -5    1.51    0.13
  -2   5   5    1.28    0.17
   1  -5  -5    0.13    0.12
  -1  -5   5    0.10    0.11
   1  -5  -5    0.07    0.12
   1  -5  -5    0.00    0.12
  -1  -5   5    0.01    0.10
  -1   5   5   -0.04    0.10
  -1   5   5   -0.04    0.11
   1   5  -5    0.00    0.11
   1   5  -5    0.06    0.08
   0  -5  -5    1.50    0.17
   0  -5  -5    1.23    0.16
   0  -5   5    1.16    0.15
   0  -5   5    1.04    0.15
   0   5  -5    1.50    0.16
   0   5   5    1.46    0.16
   0   5  -5    1.15    0.15
   1  -5   5    0.96    0.07
   1  -5   5    0.81    0.16
  -1  -5  -5    0.86    0.13
  -1  -5  -5    0.86    0.15
   1  -5   5    0.89    0.14
  -1   5  -5    0.66    0.13
   1   5   5    0.93    0.13
  -1   5  -5    1.10    0.16
   1   5   5    1.07    0.13
   2  -5   5   13.08    0.43
   2  -5   5   13.29    0.33
   2  -5   5   13.30    0.43
  -2  -5  -5   12.55    0.37
  -2  -5  -5   13.08    0.43
  -2   5  -5   13.36    0.43
   2   5   5   13.13    0.38
   2   5   5   13.18    0.34
   3  -5   5    0.14    0.13
  -3  -5  -5    0.48    0.15
  -3  -5  -5    0.38    0.10
   3  -5   5    0.17    0.12
   3  -5   5    0.44    0.11
   3  -5   5    0.40    0.15
   3   5   5    0.49    0.11
  -3   5  -5    0.24    0.14
   4  -5   5    0.20    0.14
  -4  -5  -5    0.13    0.12
   4  -5   5   -0.17    0.11
  -4  -5  -5    0.35    0.09
   4  -5   5    0.41    0.16
   4  -5   5    0.32    0.12
  -4   5  -5    0.05    0.14
   4   5   5    0.32    0.11
   5  -5   5    2.21    0.24
   5  -5   5    2.72    0.25
   5  -5   5    2.22    0.24
  -5  -5  -5    2.35    0.25
  -5  -5  -5    2.45    0.15
   5  -5   5    2.49    0.22
   5   5   5    2.31    0.19
  -5   5  -5    1.93    0.24
   6  -5   5    8.60    0.41
   6  -5   5    8.27    0.40
   6  -5   5    8.58    0.42
   6  -5   5    7.79    0.37
  -6  -5  -5    8.26    0.39
   6   5   5    7.96    0.33
  -6   5  -5    8.30    0.43
   7  -5   5    1.16    0.26
   7  -5   5    1.33    0.22
  -7  -5  -5    1.11    0.21
   7  -5   5    1.03    0.22
  -7   5  -5    1.16    0.23
   7   5   5    1.10    0.17
   8  -5   5   12.55    0.59
   8  -5   5   11.43    0.56
   8  -5   5   11.91    0.49
  -8   5  -5   12.49    0.56
   9  -5   5    5.76    0.48
   9  -5   5    6.20    0.48
   9  -5   5    5.49    0.36
  -9   5  -5    5.60    0.44
  10  -5   5    2.26    0.36
  10  -5   5    1.19    0.30
 -10   5  -5    1.61    0.30
  10  -6  -5    0.36    0.25
  10  -6  -5    0.01    0.20
  10  -6  -5    0.16    0.25
 -10   6   5    0.33    0.26
   9  -6  -5    1.56    0.31
   9  -6  -5    2.13    0.29
   9  -6  -5    2.03    0.35
  -9   6   5    1.50    0.29
   9   6  -5    1.94    0.29
   8  -6  -5    8.50    0.45
   8  -6  -5    8.23    0.51
   8  -6  -5    8.40    0.50
   8  -6  -5    9.21    0.50
  -8   6   5    8.11    0.48
   8   6  -5    8.02    0.44
   7  -6  -5    5.12    0.37
   7  -6  -5    5.13    0.41
   7  -6  -5    5.55    0.39
   7  -6  -5    5.31    0.38
   7  -6  -5    5.69    0.40
  -7   6   5    5.30    0.42
   7   6  -5    5.49    0.39
  -6  -6   5   -0.17    0.11
   6  -6  -5    0.17    0.18
   6  -6  -5    0.58    0.21
   6  -6  -5    0.01    0.18
   6  -6  -5    0.22    0.18
   6  -6  -5    0.08    0.18
  -6   6   5    0.18    0.20
   6   6  -5   -0.05    0.15
  -5  -6   5   13.83    0.45
   5  -6  -5   14.55    0.53
   5  -6  -5   14.51    0.52
   5  -6  -5   14.41    0.53
   5  -6  -5   13.57    0.51
   5   6  -5   13.56    0.49
  -5   6   5   13.73    0.53
   4  -6  -5    2.21    0.23
   4  -6  -5    1.90    0.23
   4  -6  -5    1.74    0.22
   4  -6  -5    1.42    0.22
  -4  -6   5    2.11    0.20
  -4   6   5    1.42    0.22
   4   6  -5    1.61    0.21
  -3  -6   5    9.08    0.35
   3  -6  -5    9.98    0.36
   3  -6  -5    9.19    0.39
   3  -6  -5    8.61    0.40
   3  -6  -5    9.45    0.40
  -3  -6   5    9.33    0.32
   3   6  -5    9.11    0.39
  -3   6   5    9.41    0.40
  -2  -6   5    1.16    0.17
  -2  -6   5    1.02    0.14
   2  -6  -5    0.96    0.18
   2  -6  -5    1.03    0.18
   2  -6  -5    1.30    0.17
   2  -6  -5    1.04    0.18
   2   6  -5    1.21    0.18
   2   6  -5    1.45    0.14
  -2   6   5    1.12    0.20
   1  -6  -5    0.26    0.15
   1  -6  -5    0.02    0.11
   1  -6  -5   -0.02    0.13
  -1  -6   5   -0.05    0.11
  -1  -6   5   -0.07    0.12
   1   6  -5    0.00    0.09
  -1   6   5   -0.02    0.12
   1   6  -5   -0.11    0.11
   0  -6   5    1.77    0.19
   0  -6   5    1.80    0.20
   0  -6  -5    1.75    0.19
   0  -6  -5    1.59    0.21
   0  -6  -5    1.40    0.18
   0   6   5    1.71    0.19
   0   6   5    2.00    0.20
   0   6  -5    1.85    0.19
   0   6  -5    1.39    0.19
  -1  -6  -5    1.10    0.16
   1  -6   5    0.79    0.16
  -1  -6  -5    1.06    0.19
  -1  -6  -5    0.80    0.15
   1  -6   5    1.03    0.17
  -1   6  -5    1.11    0.17
   1   6   5    1.13    0.15
  -1   6  -5    0.86    0.17
   1   6   5    0.94    0.16
  -2  -6  -5    0.70    0.18
   2  -6   5    0.47    0.16
   2  -6   5    0.68    0.17
  -2  -6  -5    0.65    0.13
   2  -6   5    0.49    0.09
  -2   6  -5    0.56    0.15
   2   6   5    0.51    0.13
  -2   6  -5    0.64    0.17
   2   6   5    0.51    0.14
   3  -6   5    0.90    0.18
   3  -6   5    0.98    0.14
  -3  -6  -5    1.17    0.15
  -3  -6  -5    1.08    0.19
   3  -6   5    0.79    0.18
   3  -6   5    0.95    0.18
   3   6   5    1.11    0.16
  -3   6  -5    1.25    0.20
  -4  -6  -5    3.70    0.28
   4  -6   5    3.59    0.29
  -4  -6  -5    3.73    0.21
   4  -6   5    4.27    0.31
   4  -6   5    4.60    0.26
   4  -6   5    3.55    0.30
  -4   6  -5    3.90    0.32
   4   6   5    4.00    0.25
  -5  -6  -5    2.02    0.15
   5  -6   5    2.31    0.22
   5  -6   5    1.81    0.26
   5  -6   5    2.01    0.25
   5  -6   5    1.69    0.23
  -5  -6  -5    1.60    0.23
  -5   6  -5    1.34    0.25
   5   6   5    1.84    0.19
   6  -6   5    0.09    0.16
   6  -6   5    0.06    0.17
  -6  -6  -5    0.19    0.17
   6  -6   5   -0.15    0.16
   6  -6   5   -0.04    0.16
   6   6   5    0.02    0.13
  -6   6  -5    0.41    0.19
  -7  -6  -5    3.14    0.32
   7  -6   5    3.85    0.34
   7  -6   5    4.17    0.35
   7  -6   5    3.86    0.37
  -7   6  -5    3.21    0.33
   8  -6   5    2.47    0.33
  -8  -6  -5    1.76    0.27
   8  -6   5    2.15    0.29
   8  -6   5    1.05    0.27
  -8   6  -5    1.71    0.30
   9  -6   5   -0.20    0.22
   9  -6   5   -0.04    0.19
   9  -6   5    0.39    0.24
  -9  -6  -5    0.21    0.19
  -9   6  -5    0.33    0.25
   9  -7  -5    1.03    0.31
   9  -7  -5    0.41    0.24
   9  -7  -5    0.40    0.28
   9   7  -5    0.72    0.23
  -9   7   5    0.69    0.30
   8  -7  -5    0.93    0.26
   8  -7  -5    0.79    0.26
   8  -7  -5    0.46    0.26
   8  -7  -5    0.60    0.24
   8   7  -5    0.56    0.22
  -8   7   5    0.49    0.25
   7  -7  -5    0.27    0.22
   7  -7  -5   -0.27    0.17
   7  -7  -5    0.06    0.20
   7  -7  -5    0.24    0.19
   7  -7  -5    0.42    0.22
  -7   7   5    0.04    0.20
   7   7  -5   -0.10    0.19
   6  -7  -5    0.86    0.23
   6  -7  -5    0.64    0.22
   6  -7  -5    0.39    0.21
   6  -7  -5    0.95    0.23
   6  -7  -5    0.92    0.25
  -6  -7   5    0.50    0.15
   6   7  -5    0.82    0.20
  -6   7   5    0.80    0.24
   5  -7  -5    2.00    0.27
   5  -7  -5    1.38    0.25
   5  -7  -5    1.73    0.24
   5  -7  -5    1.44    0.26
  -5  -7   5    1.67    0.21
  -5   7   5    1.00    0.25
   5   7  -5    1.83    0.24
   4  -7  -5    3.48    0.32
  -4  -7   5    3.32    0.27
   4  -7  -5    4.04    0.34
   4  -7  -5    3.38    0.32
   4  -7  -5    3.66    0.28
   4   7  -5    4.29    0.32
  -4   7   5    4.13    0.35
   3  -7  -5    6.81    0.39
   3  -7  -5    6.55    0.38
  -3  -7   5    6.64    0.34
   3  -7  -5    6.55    0.38
   3  -7  -5    6.59    0.32
  -3   7   5    6.38    0.37
   3   7  -5    6.55    0.36
  -2  -7   5    0.93    0.19
   2  -7  -5    0.86    0.19
   2  -7  -5    0.75    0.17
   2  -7  -5    1.20    0.23
   2  -7  -5    1.07    0.16
  -2  -7   5    1.49    0.19
  -2   7   5    1.25    0.22
   2   7  -5    1.17    0.20
  -1  -7   5    0.97    0.19
  -1  -7   5    0.85    0.17
   1  -7  -5    1.19    0.16
   1  -7  -5    0.91    0.20
   1  -7  -5    0.75    0.18
   1  -7  -5    0.98    0.19
   1   7  -5    0.80    0.18
   1   7  -5    0.90    0.15
  -1   7   5    1.17    0.21
   0  -7  -5    0.51    0.15
   0  -7  -5    0.76    0.16
   0  -7   5    0.55    0.18
   0  -7  -5    0.74    0.19
   0  -7   5    0.37    0.16
   0   7   5    0.25    0.15
   0   7   5    0.68    0.16
   0   7  -5    0.65    0.16
   0   7  -5    0.41    0.15
  -1  -7  -5    2.77    0.24
  -1  -7  -5    2.58    0.23
   1  -7   5    2.85    0.26
  -1  -7  -5    2.83    0.28
   1  -7   5    2.79    0.26
  -1   7  -5    2.65    0.26
  -1   7  -5    2.95    0.27
   1   7   5    2.66    0.22
   1   7   5    2.50    0.23
  -2  -7  -5    2.16    0.25
   2  -7   5    2.00    0.25
  -2  -7  -5    1.91    0.21
   2  -7   5    1.48    0.22
  -2  -7  -5    1.95    0.20
   2   7   5    2.21    0.23
  -2   7  -5    1.83    0.23
  -2   7  -5    1.40    0.22
  -3  -7  -5    1.91    0.25
   3  -7   5    2.03    0.25
  -3  -7  -5    1.90    0.19
   3  -7   5    2.03    0.24
   3  -7   5    1.83    0.26
   3   7   5    1.84    0.21
  -3   7  -5    1.39    0.23
   4  -7   5    0.19    0.17
   4  -7   5    0.10    0.18
   4  -7   5   -0.29    0.17
  -4  -7  -5    0.09    0.16
  -4  -7  -5   -0.07    0.11
  -4   7  -5    0.03    0.17
   4   7   5   -0.02    0.14
   5  -7   5   -0.11    0.18
  -5  -7  -5   -0.08    0.15
  -5  -7  -5    0.00    0.10
   5  -7   5    0.02    0.17
   5  -7   5   -0.03    0.19
  -5   7  -5    0.03    0.18
   5   7   5    0.18    0.15
  -6  -7  -5    0.82    0.23
   6  -7   5    0.52    0.22
   6  -7   5    0.91    0.23
   6  -7   5    0.82    0.22
   6   7   5    0.84    0.18
  -6   7  -5    0.93    0.26
  -7  -7  -5   -0.07    0.19
   7  -7   5   -0.01    0.20
   7  -7   5    0.14    0.22
  -7   7  -5    0.23    0.25
   8  -7   5   -0.09    0.22
   8  -7   5    0.12    0.21
  -8  -7  -5    0.35    0.21
  -8   7  -5   -0.28    0.20
   9  -7   5   15.39    0.63
  -9  -7  -5   14.53    0.65
   9  -7   5   14.77    0.70
  -9   7  -5   14.86    0.71
   8  -8  -5    1.05    0.32
   8  -8  -5    1.92    0.32
   8  -8  -5    1.58    0.34
   8   8  -5    1.55    0.31
  -8   8   5    1.34    0.34
   7  -8  -5    0.71    0.27
   7  -8  -5    0.99    0.40
   7  -8  -5    0.73    0.26
   7  -8  -5    0.93    0.27
   7   8  -5    1.06    0.26
  -7   8   5    0.39    0.24
   6  -8  -5    0.32    0.23
   6  -8  -5    0.33    0.24
   6  -8  -5    0.19    0.22
   6  -8  -5    0.19    0.21
   6  -8  -5    0.12    0.24
   6   8  -5    0.04    0.18
  -6   8   5    0.14    0.24
   5  -8  -5    0.27    0.23
   5  -8  -5   -0.01    0.22
   5  -8  -5    0.06    0.22
  -5  -8   5    0.34    0.17
  -5   8   5    0.58    0.25
   5   8  -5    0.23    0.21
   4  -8  -5    0.73    0.25
  -4  -8   5    0.95    0.21
   4  -8  -5    0.65    0.24
   4  -8  -5    0.35    0.22
   4   8  -5    0.49    0.20
  -4   8   5    0.48    0.21
  -3  -8   5   59.66    1.32
   3  -8  -5   59.61    1.37
   3  -8  -5   58.65    1.40
   3  -8  -5   61.21    1.39
  -3   8   5   59.86    1.38
   3   8  -5   59.57    1.37
   2  -8  -5   -0.14    0.16
   2  -8  -5    0.17    0.17
   2  -8  -5    0.14    0.18
  -2  -8   5    0.14    0.15
  -2  -8   5    0.23    0.17
  -2   8   5    0.12    0.17
   2   8  -5    0.53    0.20
   1  -8  -5    0.53    0.20
  -1  -8   5    1.12    0.21
   1  -8  -5    0.89    0.21
   1  -8  -5    0.80    0.22
  -1  -8   5    0.81    0.21
  -1   8   5    0.72    0.19
  -1   8   5    0.97    0.21
   1   8  -5    1.08    0.22
   0  -8   5   15.22    0.54
   0  -8  -5   15.50    0.55
   0  -8   5   15.76    0.56
   0  -8  -5   16.04    0.61
   0  -8  -5   16.85    0.56
   0   8  -5   16.00    0.59
   0   8   5   15.87    0.56
   0   8  -5   16.29    0.53
  -1  -8  -5    2.24    0.25
  -1  -8  -5    1.56    0.21
   1  -8   5    1.50    0.24
   1  -8   5    1.86    0.25
  -1  -8  -5    2.10    0.28
  -1   8  -5    2.06    0.26
   1   8   5    2.30    0.25
  -1   8  -5    1.34    0.23
  -2  -8  -5    0.23    0.18
  -2  -8  -5    0.33    0.16
  -2  -8  -5    0.23    0.15
   2  -8   5    0.29    0.19
   2  -8   5    0.20    0.18
   2   8   5    0.35    0.17
  -2   8  -5    0.17    0.18
  -2   8  -5    0.33    0.18
   3  -8   5   -0.21    0.17
   3  -8   5    0.01    0.20
  -3  -8  -5    0.00    0.17
  -3  -8  -5    0.00    0.14
   3  -8   5    0.18    0.18
  -3   8  -5   -0.09    0.18
  -3   8  -5    0.03    0.17
   3   8   5   -0.16    0.15
   4  -8   5    4.91    0.37
  -4  -8  -5    5.48    0.29
  -4  -8  -5    5.50    0.41
   4  -8   5    5.24    0.38
   4  -8   5    5.58    0.43
  -4   8  -5    5.26    0.39
   4   8   5    5.83    0.35
  -4   8  -5    4.92    0.38
  -5  -8  -5    2.78    0.23
  -5  -8  -5    2.76    0.31
   5  -8   5    2.69    0.33
   5  -8   5    3.52    0.36
   5  -8   5    2.93    0.34
   5   8   5    2.57    0.27
  -5   8  -5    2.52    0.34
   6  -8   5   -0.08    0.24
  -6  -8  -5    0.26    0.20
   6  -8   5    0.27    0.23
   6  -8   5    0.40    0.25
  -6   8  -5    0.39    0.22
  -7  -8  -5    1.29    0.28
   7  -8   5    0.74    0.29
   7  -8   5    1.23    0.32
   7  -8   5    0.91    0.27
  -7   8  -5    0.95    0.28
  -8  -8  -5    1.26    0.30
   8  -8   5    1.69    0.31
   8  -8   5    1.35    0.31
  -8   8  -5    2.21    0.35
   7  -9  -5    1.08    0.31
   7  -9  -5    1.11    0.30
   7  -9  -5    0.50    0.28
   7   9  -5    0.78    0.25
  -7   9   5    0.37    0.28
   6  -9  -5   -0.11    0.23
   6  -9  -5   -0.02    0.23
   6  -9  -5    0.23    0.24
   6   9  -5    0.06    0.20
  -6   9   5   -0.20    0.22
   5  -9  -5    0.06    0.23
   5  -9  -5   -0.10    0.21
   5  -9  -5   -0.11    0.21
  -5   9   5   -0.22    0.22
   5   9  -5    0.01    0.21
   4  -9  -5    2.33    0.35
   4  -9  -5    2.26    0.33
  -4  -9   5    1.87    0.28
   4  -9  -5    1.19    0.27
  -4   9   5    1.86    0.31
   4   9  -5    1.28    0.28
  -3  -9   5    2.63    0.30
   3  -9  -5    2.76    0.34
   3  -9  -5    2.39    0.33
   3  -9  -5    2.19    0.31
   3   9  -5    2.37    0.30
  -3   9   5    2.51    0.31
   2  -9  -5    0.22    0.20
   2  -9  -5    0.66    0.24
  -2  -9   5    0.12    0.19
   2  -9  -5    0.44    0.22
  -2   9   5    0.33    0.20
  -2   9   5    0.92    0.23
   2   9  -5    0.50    0.21
   1  -9  -5   -0.20    0.16
  -1  -9   5    0.08    0.18
  -1  -9   5   -0.16    0.19
   1  -9  -5    0.09    0.22
   1  -9  -5   -0.11    0.19
  -1   9   5   -0.18    0.17
   1   9  -5    0.43    0.20
   0  -9  -5    1.18    0.23
   0  -9  -5    1.50    0.26
   0  -9   5    1.46    0.27
   0  -9  -5    1.21    0.26
   0  -9   5    1.50    0.25
   0   9   5    1.20    0.23
   0   9  -5    1.37    0.25
   1  -9   5    1.35    0.25
  -1  -9  -5    1.13    0.22
  -1  -9  -5    0.61    0.23
  -1  -9  -5    1.41    0.24
   1  -9   5    1.52    0.25
   1   9   5    1.18    0.23
  -1   9  -5    1.40    0.28
   2  -9   5    0.15    0.21
  -2  -9  -5   -0.15    0.20
  -2  -9  -5   -0.20    0.17
   2  -9   5    0.12    0.19
   2   9   5    0.10    0.16
  -2   9  -5   -0.08    0.18
  -2   9  -5    0.00    0.19
   3  -9   5    0.01    0.18
   3  -9   5    0.25    0.21
   3  -9   5   -0.10    0.20
  -3  -9  -5    0.14    0.20
  -3  -9  -5    0.23    0.18
   3   9   5    0.27    0.20
  -3   9  -5    0.24    0.23
  -3   9  -5    0.22    0.20
   4  -9   5    1.15    0.28
  -4  -9  -5    1.13    0.26
  -4  -9  -5    1.56    0.21
   4  -9   5    1.67    0.28
   4  -9   5    1.16    0.27
   4   9   5    1.20    0.22
  -4   9  -5    1.20    0.28
  -4   9  -5    1.59    0.29
   5  -9   5    0.40    0.24
  -5  -9  -5    0.58    0.25
   5  -9   5    0.27    0.23
   5  -9   5    0.69    0.27
  -5   9  -5    0.38    0.25
  -5   9  -5    0.27    0.23
  -6  -9  -5    0.18    0.23
   6  -9   5    0.08    0.23
   6  -9   5    0.12    0.24
   6  -9   5   -0.53    0.22
  -6   9  -5   -0.18    0.24
   5 -10  -5   -0.17    0.23
   5 -10  -5    0.21    0.24
   5 -10  -5    0.02    0.23
   5  10  -5    0.02    0.22
  -5  10   5   -0.16    0.24
   4 -10  -5    5.22    0.47
   4 -10  -5    6.22    0.50
   4 -10  -5    6.03    0.52
  -4  10   5    5.23    0.46
  -4  10   5    5.75    0.50
   4  10  -5    5.91    0.45
  -3 -10   5   11.67    0.56
   3 -10  -5   11.74    0.60
   3 -10  -5   12.56    0.64
   3 -10  -5   12.62    0.62
  -3  10   5   11.62    0.70
  -3  10   5   12.27    0.59
   3  10  -5   12.12    0.58
   2 -10  -5    0.62    0.24
   2 -10  -5    0.86    0.28
   2 -10  -5    0.76    0.27
  -2 -10   5    0.66    0.25
   2  10  -5    1.29    0.30
  -2  10   5    0.44    0.25
   1 -10  -5    1.53    0.28
   1 -10  -5    1.20    0.29
   1 -10  -5    1.80    0.31
  -1 -10   5    1.52    0.28
  -1  10   5    1.77    0.30
   1  10  -5    1.54    0.29
   0 -10  -5    2.55    0.33
   0 -10  -5    2.43    0.32
   0 -10   5    2.13    0.33
   0 -10   5    2.40    0.33
   0 -10  -5    1.50    0.30
   0  10  -5    2.55    0.36
   0  10   5    2.27    0.32
   1 -10   5    0.24    0.24
   1 -10   5    0.19    0.21
  -1 -10  -5   -0.01    0.20
  -1 -10  -5   -0.02    0.22
  -1  10  -5    0.28    0.21
   1  10   5    0.25    0.22
  -2 -10  -5    0.83    0.23
   2 -10   5    0.70    0.26
  -2 -10  -5    1.38    0.32
   2 -10   5    0.63    0.27
  -2  10  -5    0.57    0.24
   2  10   5    0.78    0.24
  -3 -10  -5    0.09    0.19
   3 -10   5    0.13    0.21
   3 -10   5    0.17    0.26
   3 -10   5    0.54    0.28
  -3 -10  -5   -0.07    0.23
  -3  10  -5   -0.14    0.20
   3  10   5   -0.04    0.21
  -3  10  -5    0.03    0.21
   4 -10   5    3.28    0.40
   4 -10   5    2.51    0.38
  -4 -10  -5    2.61    0.37
   4 -10   5    3.36    0.36
  -4  10  -5    2.15    0.35
  -4  10  -5    2.77    0.37
   5 -10   5    1.22    0.31
   5 -10   5    1.61    0.32
  -5 -10  -5    1.43    0.32
   5 -10   5    1.51    0.36
  -5  10  -5    1.60    0.32
  -5  10  -5    1.14    0.29
  -2  11   5    0.11    0.25
   1 -11  -5    0.18    0.28
   1 -11  -5    0.32    0.27
   1 -11  -5    1.24    0.30
  -1 -11   5    0.63    0.28
  -1  11   5    0.90    0.28
   1  11  -5    0.60    0.25
   0 -11   5   -0.05    0.24
   0 -11  -5    0.26    0.28
   0 -11   5    0.21    0.29
   0 -11  -5   -0.22    0.22
   0  11  -5   -0.43    0.22
   0  11   5    0.10    0.23
   1 -11   5   -0.04    0.21
  -1 -11  -5    0.41    0.26
   1 -11   5   -0.25    0.23
  -1 -11  -5   -0.01    0.22
   1  11   5    0.03    0.23
  -1  11  -5    0.00    0.25
  11   0  -6    0.51    0.22
  11   0  -6    0.72    0.31
  10   0  -6    4.56    0.38
  10   0  -6    3.75    0.40
 -10   0   6    4.40    0.28
  -9   0   6    4.88    0.27
   9   0  -6    4.57    0.31
   9   0  -6    4.10    0.37
  -8   0   6    9.05    0.33
   8   0  -6    9.32    0.40
   8   0  -6    8.77    0.44
   7   0  -6   15.83    0.54
  -7   0   6   16.98    0.44
  -7   0   6   17.11    0.45
   7   0  -6   17.00    0.51
  -6   0   6   49.78    0.99
   6   0  -6   49.12    1.10
  -6   0   6   51.96    0.99
   6   0  -6   51.36    1.05
   6   0  -6   53.09    0.98
   6   0  -6   51.31    0.89
   5   0  -6    9.95    0.24
   5   0  -6    9.97    0.26
   5   0  -6   10.18    0.32
   5   0  -6    9.31    0.35
  -5   0   6    9.86    0.28
   4   0  -6    9.72    0.25
   4   0  -6    9.26    0.23
   4   0  -6    9.02    0.31
  -4   0   6    9.18    0.26
   4   0  -6    9.27    0.28
   3   0  -6   73.86    1.33
  -3   0   6   78.29    1.33
   3   0  -6   73.44    1.38
   3   0  -6   75.53    1.32
   2   0  -6   65.01    1.18
   2   0  -6   67.08    1.12
   2   0  -6   64.48    1.19
  -2   0   6   66.51    1.17
   2   0  -6   66.83    1.16
  -1   0   6  129.29    2.15
   1   0  -6  125.47    2.15
   1   0  -6  128.41    2.13
   1   0  -6  123.29    2.15
   0   0  -6    4.48    0.12
   0   0  -6    4.50    0.15
   0   0   6    4.28    0.15
  -1   0  -6   23.64    0.47
  -1   0  -6   24.01    0.41
   1   0   6   23.43    0.47
   1   0   6   23.11    0.46
   2   0   6    3.50    0.13
  -2   0  -6    3.55    0.15
   2   0   6    3.27    0.16
   3   0   6   53.99    0.96
  -3   0  -6   53.94    0.98
   3   0   6   52.85    1.04
   3   0   6   52.92    1.02
   4   0   6    1.40    0.09
   4   0   6    1.39    0.15
   4   0   6    1.28    0.16
  -4   0  -6    1.30    0.11
   5   0   6    1.68    0.09
  -5   0  -6    1.90    0.14
   5   0   6    1.70    0.18
   5   0   6    1.35    0.18
  -6   0  -6    0.05    0.08
   6   0   6    0.01    0.03
   6   0   6   -0.08    0.14
   6   0   6    0.37    0.13
   7   0   6    6.54    0.40
   7   0   6    6.30    0.34
  -7   0  -6    7.07    0.27
  -8   0  -6    1.77    0.17
   8   0   6    2.05    0.26
   8   0   6    1.77    0.27
   9   0   6    1.33    0.28
  -9   0  -6    1.93    0.19
   9   0   6    1.87    0.27
  10   0   6    1.33    0.27
  10   0   6    1.36    0.32
 -10   0  -6    1.28    0.22
  11   0   6   15.65    0.71
  11   0   6   14.41    0.75
  11  -1  -6    2.58    0.40
  11  -1  -6    4.07    0.39
  11   1  -6    3.12    0.34
  11   1  -6    3.23    0.41
 -11   1   6    2.67    0.28
  10  -1  -6    1.20    0.29
  10  -1  -6    1.52    0.26
  10   1  -6    1.97    0.27
  10   1  -6    1.85    0.33
 -10   1   6    1.57    0.22
  -9  -1   6    2.74    0.20
   9  -1  -6    3.20    0.34
   9  -1  -6    2.65    0.28
  -9   1   6    2.44    0.24
   9   1  -6    2.97    0.28
   9   1  -6    2.95    0.33
   8  -1  -6    1.91    0.27
   8  -1  -6    1.88    0.23
  -8  -1   6    2.08    0.17
   8   1  -6    2.11    0.26
  -8   1   6    2.25    0.21
   8   1  -6    2.05    0.22
   7  -1  -6    5.58    0.20
   7  -1  -6    5.07    0.33
  -7  -1   6    5.54    0.22
   7  -1  -6    5.31    0.30
   7   1  -6    5.40    0.27
   7   1  -6    5.24    0.32
  -7   1   6    5.42    0.26
  -7   1   6    5.41    0.28
   6  -1  -6   43.82    0.84
   6  -1  -6   43.84    0.95
   6  -1  -6   42.74    0.99
  -6  -1   6   45.05    0.84
  -6  -1   6   44.09    0.84
   6  -1  -6   44.34    0.87
  -6   1   6   44.15    0.91
  -6   1   6   45.03    0.90
   6   1  -6   42.58    0.91
   6   1  -6   43.14    0.97
   5  -1  -6    0.02    0.07
   5  -1  -6   -0.06    0.11
   5  -1  -6   -0.02    0.08
  -5  -1   6    0.04    0.06
   5  -1  -6    0.05    0.10
   5   1  -6   -0.04    0.10
   5   1  -6    0.11    0.08
   5   1  -6   -0.07    0.05
  -5   1   6    0.04    0.09
  -5   1   6    0.08    0.09
  -4  -1   6   -0.03    0.05
   4  -1  -6    0.00    0.08
   4  -1  -6   -0.08    0.07
   4  -1  -6   -0.03    0.10
   4  -1  -6    0.11    0.08
   4  -1  -6    0.04    0.09
   4   1  -6    0.09    0.09
   4   1  -6    0.06    0.04
   4   1  -6    0.00    0.03
   4   1  -6   -0.10    0.06
  -4   1   6    0.01    0.08
   4   1  -6   -0.07    0.09
  -4   1   6   -0.08    0.08
   3  -1  -6    0.02    0.08
  -3  -1   6    0.22    0.06
   3  -1  -6    0.07    0.10
   3  -1  -6    0.20    0.07
   3   1  -6    0.12    0.08
   3   1  -6    0.13    0.04
   3   1  -6    0.16    0.06
   3   1  -6    0.18    0.06
  -3   1   6    0.13    0.09
   3   1  -6    0.11    0.08
   2  -1  -6    0.36    0.09
  -2  -1   6    0.33    0.06
   2  -1  -6    0.43    0.08
   2   1  -6    0.33    0.06
   2   1  -6    0.13    0.08
  -2   1   6    0.26    0.08
   2   1  -6    0.29    0.05
   2   1  -6    0.35    0.08
   1  -1  -6    3.48    0.14
  -1  -1   6    3.25    0.13
   1  -1  -6    3.29    0.15
  -1   1   6    3.47    0.15
   1   1  -6    3.64    0.14
   1   1  -6    3.82    0.09
   0  -1  -6   12.10    0.28
   0  -1  -6   11.88    0.28
   0  -1   6   12.13    0.28
   0  -1   6   12.17    0.24
   0   1   6   12.34    0.28
   0   1  -6   12.12    0.27
   0   1  -6   12.00    0.28
   1  -1   6    5.65    0.17
   1  -1   6    5.26    0.18
  -1  -1  -6    5.48    0.17
   1   1   6    5.69    0.17
  -1   1  -6    5.30    0.16
   1   1   6    5.68    0.11
  -1   1  -6    5.21    0.18
   2  -1   6    1.57    0.12
  -2  -1  -6    1.60    0.07
  -2  -1  -6    1.51    0.11
   2  -1   6    1.44    0.13
   2  -1   6    1.58    0.13
   2   1   6    1.53    0.13
   2   1   6    1.50    0.09
  -2   1  -6    1.28    0.11
   3  -1   6    1.76    0.13
  -3  -1  -6    1.96    0.11
   3  -1   6    1.94    0.16
   3  -1   6    2.05    0.15
   3   1   6    2.37    0.16
  -3   1  -6    1.85    0.15
   3   1   6    1.84    0.09
  -4  -1  -6   15.96    0.36
   4  -1   6   16.43    0.45
   4  -1   6   16.44    0.44
   4  -1   6   16.04    0.38
   4   1   6   16.16    0.45
   4   1   6   16.54    0.29
   4   1   6   17.25    0.31
   4   1   6   16.26    0.44
  -4   1  -6   16.12    0.41
  -5  -1  -6    4.47    0.17
   5  -1   6    4.40    0.18
   5  -1   6    3.91    0.23
   5  -1   6    4.43    0.26
   5   1   6    4.36    0.26
   5   1   6    4.22    0.24
  -5   1  -6    4.09    0.21
   6  -1   6    0.35    0.08
   6  -1   6    0.14    0.13
  -6  -1  -6    0.31    0.08
   6  -1   6    0.35    0.16
   6   1   6    0.30    0.14
   6   1   6    0.23    0.16
  -6   1  -6    0.34    0.11
   7  -1   6    1.68    0.12
  -7  -1  -6    1.84    0.15
   7  -1   6    1.82    0.24
   7  -1   6    1.84    0.23
   7   1   6    1.76    0.24
  -7   1  -6    1.94    0.18
   7   1   6    1.75    0.22
   8  -1   6    6.54    0.38
   8  -1   6    7.25    0.43
  -8  -1  -6    6.59    0.25
   8   1   6    6.88    0.42
   8   1   6    7.26    0.39
  -8   1  -6    6.83    0.32
  -9  -1  -6    0.76    0.14
   9  -1   6    0.80    0.21
   9  -1   6    0.97    0.26
  -9   1  -6    0.89    0.17
   9   1   6    0.73    0.24
   9   1   6    0.57    0.24
  10  -1   6    1.09    0.26
  10  -1   6    1.44    0.31
 -10   1  -6    1.49    0.20
  10   1   6    1.27    0.31
  10   1   6    1.33    0.30
  11  -1   6    2.70    0.42
  11  -1   6    2.75    0.37
  11   1   6    2.74    0.37
  11   1   6    3.09    0.42
  11  -2  -6    0.14    0.26
  11  -2  -6    0.81    0.27
  11   2  -6    0.61    0.27
  11   2  -6    0.53    0.31
 -11   2   6    0.56    0.20
  10  -2  -6    1.47    0.27
  10  -2  -6    1.64    0.31
  10   2  -6    1.36    0.23
  10   2  -6    1.31    0.30
 -10   2   6    1.45    0.24
   9  -2  -6    3.81    0.37
   9  -2  -6    3.86    0.36
   9   2  -6    3.69    0.34
   9   2  -6    3.76    0.29
  -9   2   6    4.35    0.33
   8  -2  -6    1.24    0.22
   8  -2  -6    0.93    0.23
  -8  -2   6    1.17    0.12
   8  -2  -6    1.11    0.14
  -8   2   6    1.01    0.18
   8   2  -6    0.93    0.21
  -8   2   6    1.05    0.19
   8   2  -6    1.17    0.19
   7  -2  -6   20.02    0.64
   7  -2  -6   19.82    0.60
  -7  -2   6   20.14    0.44
   7  -2  -6   20.70    0.50
  -7   2   6   20.76    0.56
  -7   2   6   19.96    0.57
   7   2  -6   20.09    0.60
   7   2  -6   20.43    0.55
   6  -2  -6   24.58    0.58
   6  -2  -6   25.19    0.60
   6  -2  -6   24.67    0.68
   6  -2  -6   24.57    0.64
   6   2  -6   25.18    0.64
   6   2  -6   25.00    0.59
  -6   2   6   25.16    0.63
  -6   2   6   25.71    0.61
   6   2  -6   24.64    0.64
  -5  -2   6    1.06    0.09
   5  -2  -6    1.11    0.17
   5  -2  -6    0.87    0.13
  -5  -2   6    1.04    0.09
   5  -2  -6    0.88    0.12
   5  -2  -6    0.88    0.13
   5  -2  -6    1.00    0.14
   5   2  -6    1.23    0.16
  -5   2   6    0.75    0.13
  -5   2   6    0.87    0.15
   5   2  -6    1.05    0.15
   5   2  -6    1.02    0.12
   4  -2  -6   10.04    0.31
   4  -2  -6    9.48    0.34
   4  -2  -6    9.98    0.31
  -4  -2   6   10.34    0.24
  -4  -2   6   10.37    0.24
   4  -2  -6   10.17    0.32
  -4   2   6   10.01    0.31
   4   2  -6   10.14    0.31
   4   2  -6    9.81    0.27
   4   2  -6    9.73    0.32
  -4   2   6   10.05    0.32
   3  -2  -6    0.35    0.11
   3  -2  -6    0.42    0.10
   3  -2  -6    0.44    0.10
  -3  -2   6    0.22    0.06
  -3   2   6    0.35    0.10
   3   2  -6    0.43    0.09
   3   2  -6    0.37    0.06
   3   2  -6    0.43    0.10
  -3   2   6    0.50    0.11
  -2  -2   6    0.00    0.05
  -2  -2   6    0.00    0.05
   2  -2  -6    0.02    0.08
   2  -2  -6   -0.02    0.08
   2   2  -6   -0.06    0.05
   2   2  -6    0.11    0.08
  -2   2   6   -0.05    0.08
  -2   2   6    0.06    0.10
   2   2  -6   -0.03    0.06
   1  -2  -6    1.80    0.14
   1  -2  -6    1.81    0.15
  -1  -2   6    1.83    0.12
  -1  -2   6    2.18    0.10
   1   2  -6    2.01    0.13
   1   2  -6    1.83    0.09
   1   2  -6    1.90    0.13
  -1   2   6    1.85    0.14
   0  -2  -6    0.85    0.10
   0  -2   6    0.95    0.07
   0  -2  -6    0.90    0.11
   0  -2   6    0.81    0.10
   0  -2   6    0.76    0.09
   0   2  -6    0.87    0.11
   0   2   6    0.86    0.09
   0   2  -6    0.74    0.09
   1  -2   6   11.92    0.30
   1  -2   6   11.72    0.31
   1  -2   6   12.22    0.28
  -1  -2  -6   11.23    0.29
   1   2   6   11.80    0.28
   1   2   6   12.17    0.25
  -1   2  -6   11.50    0.31
  -1   2  -6   12.30    0.30
  -2  -2  -6    6.59    0.20
   2  -2   6    7.08    0.23
   2  -2   6    6.75    0.23
   2  -2   6    7.18    0.24
   2  -2   6    6.50    0.22
   2   2   6    7.01    0.18
  -2   2  -6    6.51    0.24
   2   2   6    6.96    0.17
   3  -2   6    0.42    0.11
   3  -2   6    0.59    0.11
   3  -2   6    0.61    0.11
  -3  -2  -6    0.61    0.07
  -3   2  -6    0.56    0.11
   3   2   6    0.71    0.13
   3   2   6    0.58    0.07
   3   2   6    0.57    0.04
   4  -2   6    5.56    0.27
  -4  -2  -6    5.40    0.17
   4  -2   6    5.59    0.26
   4  -2   6    5.28    0.23
   4   2   6    5.20    0.18
  -4   2  -6    5.04    0.23
   4   2   6    5.09    0.25
  -5  -2  -6    0.25    0.06
   5  -2   6    0.06    0.13
   5  -2   6    0.15    0.09
   5  -2   6    0.24    0.12
  -5   2  -6   -0.01    0.11
   5   2   6    0.33    0.13
   6  -2   6   -0.05    0.12
   6  -2   6    0.01    0.14
   6  -2   6    0.03    0.09
  -6  -2  -6    0.06    0.06
  -6   2  -6   -0.10    0.12
   6   2   6   -0.14    0.14
   6   2   6    0.07    0.13
   7  -2   6    2.67    0.28
  -7  -2  -6    2.45    0.13
   7  -2   6    2.24    0.29
   7  -2   6    2.97    0.19
   7   2   6    3.08    0.29
   7   2   6    2.07    0.26
  -7   2  -6    2.38    0.22
   8  -2   6    2.58    0.30
   8  -2   6    2.42    0.28
   8  -2   6    2.94    0.18
   8   2   6    3.16    0.33
  -8   2  -6    2.32    0.24
   8   2   6    2.71    0.29
   9  -2   6    0.12    0.23
   9  -2   6   -0.07    0.18
  -9   2  -6   -0.02    0.15
   9   2   6   -0.16    0.19
   9   2   6    0.05    0.24
  10  -2   6    0.08    0.24
  10  -2   6    0.22    0.23
  10   2   6    0.40    0.24
 -10   2  -6    0.25    0.17
  11  -2   6    7.11    0.50
  11  -2   6    6.16    0.56
  11   2   6    6.49    0.51
 -11   2  -6    6.51    0.39
  11  -3  -6    2.11    0.38
  11  -3  -6    1.97    0.35
  11   3  -6    1.66    0.34
 -11   3   6    1.64    0.27
  10  -3  -6   -0.19    0.20
  10  -3  -6   -0.03    0.21
  10   3  -6   -0.14    0.22
 -10   3   6   -0.01    0.18
   9  -3  -6    3.25    0.33
   9  -3  -6    2.53    0.33
   9   3  -6    2.62    0.27
   9   3  -6    2.97    0.32
  -9   3   6    2.68    0.33
  -9   3   6    3.01    0.30
   8  -3  -6   -0.10    0.20
   8  -3  -6   -0.07    0.15
   8  -3  -6   -0.18    0.11
  -8   3   6    0.26    0.18
   8   3  -6    0.33    0.13
  -8   3   6    0.24    0.16
   8   3  -6   -0.07    0.15
   7  -3  -6   12.37    0.47
   7  -3  -6   12.46    0.41
   7  -3  -6   12.75    0.42
   7  -3  -6   12.11    0.50
  -7  -3   6   12.28    0.30
   7   3  -6   12.06    0.46
   7   3  -6   12.38    0.46
  -7   3   6   12.61    0.45
  -7   3   6   13.07    0.47
   7   3  -6   12.41    0.41
   6  -3  -6    4.14    0.25
   6  -3  -6    3.88    0.27
   6  -3  -6    4.00    0.25
   6  -3  -6    3.88    0.29
   6  -3  -6    3.81    0.26
   6   3  -6    3.74    0.26
  -6   3   6    4.42    0.27
   6   3  -6    3.96    0.26
   6   3  -6    3.74    0.21
  -6   3   6    4.26    0.27
   5  -3  -6    5.30    0.26
  -5  -3   6    5.83    0.17
   5  -3  -6    5.86    0.30
   5  -3  -6    5.54    0.28
   5  -3  -6    5.36    0.26
   5  -3  -6    5.88    0.28
   5   3  -6    5.73    0.22
   5   3  -6    5.89    0.27
  -5   3   6    5.89    0.30
   5   3  -6    5.72    0.26
  -5   3   6    5.32    0.26
   4  -3  -6    0.15    0.11
  -4  -3   6    0.19    0.06
  -4  -3   6    0.24    0.06
  -4  -3   6   -0.01    0.07
   4  -3  -6    0.28    0.13
   4  -3  -6    0.18    0.12
   4  -3  -6    0.09    0.10
   4   3  -6    0.12    0.07
   4   3  -6    0.23    0.10
   4   3  -6    0.08    0.09
  -4   3   6    0.15    0.10
  -4   3   6    0.02    0.11
  -3  -3   6    0.00    0.05
   3  -3  -6   -0.04    0.10
  -3  -3   6    0.04    0.07
   3  -3  -6   -0.13    0.09
   3  -3  -6    0.01    0.09
   3  -3  -6    0.03    0.10
  -3   3   6    0.10    0.10
   3   3  -6    0.07    0.06
   3   3  -6    0.09    0.09
  -3   3   6    0.04    0.09
  -2  -3   6    0.45    0.08
   2  -3  -6    0.75    0.12
  -2  -3   6    0.54    0.08
   2  -3  -6    0.56    0.11
  -2   3   6    0.61    0.12
   2   3  -6    0.66    0.08
   2   3  -6    0.52    0.06
   2   3  -6    0.50    0.10
  -2   3   6    0.45    0.11
  -1  -3   6    7.49    0.22
  -1  -3   6    7.76    0.23
   1  -3  -6    7.37    0.26
   1  -3  -6    7.93    0.26
  -1   3   6    7.56    0.26
   1   3  -6    7.56    0.23
  -1   3   6    7.55    0.26
   1   3  -6    7.39    0.25
   0  -3   6    0.25    0.09
   0  -3   6    0.51    0.10
   0  -3  -6    0.29    0.09
   0  -3  -6    0.17    0.11
   0   3   6    0.34    0.09
   0   3  -6    0.27    0.09
   0   3  -6    0.25    0.03
   0   3  -6    0.14    0.08
   0   3   6    0.35    0.09
   1  -3   6    0.15    0.10
   1  -3   6    0.08    0.08
  -1  -3  -6    0.16    0.08
   1  -3   6    0.13    0.06
  -1  -3  -6    0.17    0.11
   1  -3   6    0.06    0.08
   1   3   6    0.18    0.08
   1   3   6    0.18    0.07
  -1   3  -6    0.09    0.08
  -1   3  -6    0.13    0.09
   1   3   6    0.05    0.07
   2  -3   6   14.31    0.37
  -2  -3  -6   14.25    0.40
   2  -3   6   14.38    0.35
  -2  -3  -6   14.44    0.34
   2  -3   6   14.40    0.40
   2  -3   6   14.53    0.39
   2   3   6   14.29    0.31
  -2   3  -6   13.89    0.39
   2   3   6   14.84    0.33
   2   3   6   14.91    0.33
   3  -3   6    0.15    0.11
   3  -3   6    0.24    0.10
   3  -3   6    0.27    0.11
  -3  -3  -6    0.36    0.07
   3  -3   6    0.22    0.11
   3   3   6    0.17    0.07
  -3   3  -6    0.12    0.12
   4  -3   6    2.22    0.19
  -4  -3  -6    2.78    0.12
   4  -3   6    2.30    0.20
   4  -3   6    2.24    0.18
   4   3   6    2.63    0.14
   4   3   6    2.65    0.21
  -4   3  -6    2.60    0.21
   5  -3   6    0.75    0.16
   5  -3   6    0.99    0.18
  -5  -3  -6    0.94    0.08
   5  -3   6    0.85    0.15
  -5   3  -6    0.83    0.17
   5   3   6    0.66    0.15
   5   3   6    0.73    0.11
  -6  -3  -6    1.86    0.10
   6  -3   6    1.72    0.18
   6  -3   6    1.62    0.21
   6  -3   6    2.12    0.24
  -6   3  -6    1.77    0.20
   6   3   6    1.90    0.22
   7  -3   6    0.50    0.20
   7  -3   6    0.43    0.18
   7  -3   6    0.45    0.14
  -7   3  -6    0.85    0.19
   7   3   6    0.50    0.18
   8  -3   6    0.58    0.14
   8  -3   6    0.26    0.20
   8  -3   6    0.27    0.18
   8   3   6    0.94    0.22
  -8   3  -6    0.74    0.20
   9  -3   6    0.17    0.20
   9  -3   6    0.34    0.23
  -9   3  -6    0.22    0.18
   9   3   6    0.11    0.19
  10  -3   6    1.73    0.30
  10  -3   6    1.96    0.37
  10   3   6    2.06    0.33
 -10   3  -6    2.20    0.28
  11  -3   6    5.45    0.49
  11  -3   6    4.50    0.49
  11   3   6    4.93    0.47
 -11   3  -6    5.57    0.40
  11  -4  -6   -0.21    0.25
  11  -4  -6    0.19    0.24
 -11   4   6    0.39    0.23
  11   4  -6    0.07    0.24
  10  -4  -6    0.03    0.24
  10  -4  -6   -0.03    0.20
 -10   4   6    0.44    0.22
  10   4  -6    0.23    0.23
   9  -4  -6    0.28    0.26
   9  -4  -6    0.42    0.21
   9  -4  -6    0.63    0.17
  -9   4   6    0.50    0.22
   9   4  -6   -0.02    0.20
   8  -4  -6   -0.10    0.14
   8  -4  -6   -0.06    0.17
   8  -4  -6    0.02    0.18
   8   4  -6    0.08    0.17
   8   4  -6    0.09    0.12
  -8   4   6   -0.04    0.17
   8   4  -6    0.09    0.17
  -8   4   6    0.06    0.19
   7  -4  -6    3.70    0.31
   7  -4  -6    3.74    0.28
   7  -4  -6    3.00    0.25
   7  -4  -6    3.59    0.28
  -7  -4   6    3.86    0.24
   7  -4  -6    3.69    0.32
  -7   4   6    3.30    0.30
   7   4  -6    3.45    0.27
   7   4  -6    4.44    0.32
  -7   4   6    3.74    0.32
   7   4  -6    3.79    0.24
   6  -4  -6    4.12    0.27
   6  -4  -6    4.39    0.29
  -6  -4   6    4.21    0.23
   6  -4  -6    3.83    0.28
   6  -4  -6    4.10    0.31
   6  -4  -6    3.55    0.28
   6   4  -6    4.19    0.28
   6   4  -6    4.05    0.25
  -6   4   6    4.29    0.31
  -6   4   6    3.66    0.29
   5  -4  -6    0.14    0.14
   5  -4  -6    0.21    0.13
  -5  -4   6    0.21    0.10
   5  -4  -6    0.25    0.14
   5  -4  -6    0.48    0.16
  -5   4   6    0.17    0.14
   5   4  -6    0.42    0.12
  -5   4   6    0.41    0.15
   5   4  -6    0.12    0.14
  -4  -4   6    1.80    0.15
  -4  -4   6    1.88    0.12
   4  -4  -6    1.81    0.19
   4  -4  -6    1.53    0.17
   4  -4  -6    1.60    0.19
   4  -4  -6    2.18    0.21
  -4   4   6    1.87    0.19
  -4   4   6    2.15    0.22
   4   4  -6    1.70    0.19
   4   4  -6    1.93    0.14
  -3  -4   6    6.15    0.23
  -3  -4   6    6.76    0.21
   3  -4  -6    6.14    0.28
   3  -4  -6    6.65    0.28
   3  -4  -6    6.72    0.29
   3  -4  -6    6.31    0.28
   3   4  -6    6.19    0.27
   3   4  -6    6.42    0.19
  -3   4   6    6.76    0.29
   3   4  -6    5.21    0.24
  -3   4   6    6.62    0.29
  -2  -4   6    0.25    0.08
   2  -4  -6    0.06    0.10
  -2  -4   6    0.01    0.07
   2  -4  -6   -0.09    0.10
   2   4  -6    0.06    0.10
   2   4  -6   -0.02    0.07
  -2   4   6   -0.06    0.10
  -2   4   6    0.13    0.12
   1  -4  -6   69.18    1.34
   1  -4  -6   67.81    1.33
  -1  -4   6   70.68    1.29
  -1  -4   6   70.97    1.30
   1   4  -6   71.33    1.29
  -1   4   6   72.08    1.34
   1   4  -6   68.57    1.33
  -1   4   6   68.29    1.31
   0  -4  -6    0.35    0.10
   0  -4   6    0.17    0.09
   0  -4  -6    0.44    0.11
   0  -4   6    0.28    0.10
   0   4   6    0.33    0.11
   0   4   6    0.33    0.10
   0   4  -6    0.12    0.09
   0   4  -6    0.30    0.10
   1  -4   6    5.12    0.24
   1  -4   6    5.61    0.24
  -1  -4  -6    5.18    0.25
   1  -4   6    5.49    0.16
  -1  -4  -6    5.25    0.22
   1   4   6    5.81    0.21
   1   4   6    5.54    0.22
  -1   4  -6    5.29    0.24
  -1   4  -6    5.69    0.25
   1   4   6    5.51    0.21
   2  -4   6    0.90    0.13
   2  -4   6    0.88    0.10
   2  -4   6    0.90    0.15
  -2  -4  -6    1.02    0.15
   2  -4   6    0.92    0.15
  -2  -4  -6    1.10    0.12
   2   4   6    0.86    0.11
   2   4   6    0.82    0.10
  -2   4  -6    0.87    0.15
   3  -4   6   12.17    0.35
  -3  -4  -6   12.36    0.40
   3  -4   6   12.53    0.40
   3  -4   6   12.64    0.41
  -3  -4  -6   12.39    0.32
   3  -4   6   12.67    0.38
   3   4   6   12.57    0.34
  -3   4  -6   12.89    0.41
   4  -4   6    0.79    0.15
  -4  -4  -6    1.27    0.11
   4  -4   6    1.42    0.18
   4  -4   6    1.12    0.16
   4  -4   6    0.97    0.16
   4   4   6    1.35    0.13
  -4   4  -6    1.40    0.18
  -5  -4  -6    0.93    0.09
   5  -4   6    0.72    0.16
   5  -4   6    0.71    0.16
   5  -4   6    0.86    0.17
  -5   4  -6    0.60    0.16
   5   4   6    0.73    0.12
   6  -4   6    0.82    0.20
   6  -4   6    0.47    0.19
   6  -4   6    0.58    0.16
  -6  -4  -6    0.73    0.08
   6   4   6    0.55    0.12
  -6   4  -6    0.48    0.16
   7  -4   6    1.08    0.24
   7  -4   6    1.34    0.20
   7  -4   6    0.99    0.22
  -7   4  -6    1.22    0.23
   8  -4   6    0.02    0.17
   8  -4   6    0.31    0.16
   8  -4   6    0.39    0.21
  -8   4  -6   -0.11    0.15
   8   4   6    0.25    0.17
   9  -4   6   -0.05    0.22
   9  -4   6    0.08    0.22
   9  -4   6    0.15    0.15
  -9   4  -6    0.00    0.18
   9   4   6   -0.05    0.18
  10  -4   6    6.29    0.52
  10  -4   6    6.02    0.49
  10   4   6    5.82    0.47
 -10   4  -6    6.09    0.44
  10  -5  -6    1.58    0.33
  10  -5  -6    1.90    0.34
 -10   5   6    1.30    0.29
   9  -5  -6    0.08    0.20
   9  -5  -6    0.14    0.22
   9  -5  -6    0.17    0.18
  -9   5   6    0.08    0.22
   8  -5  -6    2.92    0.29
   8  -5  -6    2.67    0.32
   8  -5  -6    2.26    0.31
   8  -5  -6    2.35    0.28
   8   5  -6    2.25    0.29
  -8   5   6    2.46    0.31
   7  -5  -6    3.30    0.32
   7  -5  -6    3.53    0.29
   7  -5  -6    3.36    0.31
  -7  -5   6    2.83    0.24
   7  -5  -6    2.88    0.29
   7  -5  -6    2.82    0.30
  -7   5   6    3.02    0.29
  -7   5   6    2.63    0.30
   7   5  -6    3.27    0.27
   7   5  -6    3.26    0.30
   6  -5  -6   -0.08    0.16
   6  -5  -6   -0.02    0.16
  -6  -5   6    0.06    0.11
   6  -5  -6   -0.02    0.14
   6  -5  -6    0.04    0.16
   6  -5  -6    0.31    0.18
   6   5  -6   -0.15    0.15
  -6   5   6    0.07    0.18
  -6   5   6    0.07    0.15
   6   5  -6    0.22    0.12
  -5  -5   6    6.64    0.29
   5  -5  -6    5.85    0.35
   5  -5  -6    6.78    0.35
   5  -5  -6    7.04    0.35
   5  -5  -6    6.55    0.34
   5   5  -6    6.86    0.26
  -5   5   6    6.68    0.36
   5   5  -6    6.91    0.33
  -5   5   6    6.48    0.35
   4  -5  -6    1.41    0.20
  -4  -5   6    1.20    0.12
   4  -5  -6    0.89    0.18
  -4  -5   6    0.95    0.14
   4  -5  -6    1.14    0.18
   4  -5  -6    1.20    0.19
  -4   5   6    1.06    0.18
  -4   5   6    1.14    0.19
   4   5  -6    1.27    0.18
   3  -5  -6    2.10    0.21
  -3  -5   6    2.00    0.15
   3  -5  -6    1.82    0.20
  -3  -5   6    1.78    0.16
   3  -5  -6    1.83    0.19
   3  -5  -6    2.10    0.21
  -3   5   6    1.73    0.21
   3   5  -6    2.18    0.20
  -3   5   6    1.89    0.20
   2  -5  -6    1.42    0.16
   2  -5  -6    1.43    0.19
   2  -5  -6    1.28    0.17
  -2  -5   6    1.42    0.14
   2  -5  -6    1.26    0.18
  -2  -5   6    1.35    0.14
   2   5  -6    1.39    0.17
  -2   5   6    1.17    0.16
   2   5  -6    1.21    0.12
  -2   5   6    0.98    0.16
  -1  -5   6    3.30    0.21
   1  -5  -6    3.19    0.23
  -1  -5   6    3.10    0.20
   1  -5  -6    3.37    0.23
  -1   5   6    3.53    0.24
  -1   5   6    3.08    0.21
   1   5  -6    3.48    0.19
   1   5  -6    3.30    0.22
   0  -5  -6    0.03    0.11
   0  -5   6    0.38    0.13
   0  -5  -6    0.10    0.10
   0  -5   6    0.14    0.11
   0   5  -6    0.28    0.13
   0   5   6    0.19    0.09
   0   5   6    0.03    0.10
   0   5  -6    0.32    0.12
  -1  -5  -6    0.65    0.13
   1  -5   6    0.40    0.13
   1  -5   6    0.45    0.14
  -1  -5  -6    0.46    0.14
  -1   5  -6    0.65    0.13
   1   5   6    0.69    0.12
   1   5   6    0.71    0.12
  -1   5  -6    0.59    0.13
  -2  -5  -6   11.00    0.33
   2  -5   6   10.63    0.28
   2  -5   6   10.66    0.38
   2  -5   6   10.46    0.34
   2  -5   6   10.01    0.37
  -2  -5  -6   10.63    0.40
   2   5   6   10.70    0.30
  -2   5  -6   10.69    0.38
   2   5   6   10.97    0.34
   3  -5   6    0.93    0.16
   3  -5   6    0.95    0.15
  -3  -5  -6    0.87    0.12
  -3  -5  -6    0.96    0.17
   3  -5   6    0.96    0.13
   3  -5   6    0.90    0.16
   3   5   6    0.84    0.13
  -3   5  -6    0.85    0.17
   4  -5   6    3.89    0.30
  -4  -5  -6    4.51    0.20
   4  -5   6    4.39    0.24
   4  -5   6    4.26    0.29
   4  -5   6    4.03    0.26
  -4  -5  -6    4.66    0.28
   4   5   6    3.91    0.21
  -4   5  -6    4.31    0.31
   5  -5   6    0.54    0.17
  -5  -5  -6    0.71    0.17
   5  -5   6    0.86    0.20
   5  -5   6    0.59    0.16
   5  -5   6    0.60    0.17
  -5  -5  -6    0.52    0.09
  -5   5  -6    0.61    0.20
   5   5   6    0.81    0.14
  -6  -5  -6    5.96    0.35
   6  -5   6    6.19    0.37
   6  -5   6    6.97    0.37
   6  -5   6    6.65    0.36
   6   5   6    6.75    0.29
  -6   5  -6    6.90    0.38
   7  -5   6    3.36    0.30
   7  -5   6    3.08    0.32
   7  -5   6    3.27    0.35
  -7   5  -6    3.02    0.32
   8  -5   6    0.40    0.18
   8  -5   6   -0.03    0.19
   8  -5   6    0.50    0.24
  -8   5  -6    0.12    0.19
   9  -5   6    5.32    0.34
   9  -5   6    4.38    0.42
   9  -5   6    5.14    0.46
  -9   5  -6    5.81    0.41
  10  -5   6   -0.25    0.25
  10  -5   6   -0.23    0.24
 -10   5  -6    0.08    0.23
  10  -6  -6    1.77    0.28
  10  -6  -6    1.90    0.36
  10  -6  -6    2.23    0.37
 -10   6   6    1.31    0.30
   9  -6  -6    3.03    0.33
   9  -6  -6    3.05    0.37
   9  -6  -6    2.70    0.36
   9   6  -6    2.71    0.35
  -9   6   6    2.41    0.35
   8  -6  -6    0.81    0.23
   8  -6  -6    1.31    0.29
   8  -6  -6    0.74    0.24
   8  -6  -6    1.07    0.26
  -8   6   6    0.66    0.23
   8   6  -6    0.94    0.22
   7  -6  -6    2.16    0.30
   7  -6  -6    1.33    0.27
   7  -6  -6    2.17    0.29
   7  -6  -6    1.94    0.28
   7  -6  -6    1.60    0.26
  -7   6   6    1.79    0.29
   7   6  -6    2.15    0.29
   6  -6  -6    1.35    0.23
   6  -6  -6    1.26    0.24
   6  -6  -6    1.62    0.25
  -6  -6   6    1.38    0.19
   6  -6  -6    1.68    0.25
   6  -6  -6    1.65    0.24
   6   6  -6    1.66    0.24
  -6   6   6    1.26    0.24
   5  -6  -6    1.47    0.23
   5  -6  -6    1.70    0.23
   5  -6  -6    2.04    0.24
   5  -6  -6    1.38    0.23
  -5  -6   6    1.57    0.18
  -5   6   6    2.02    0.24
  -5   6   6    1.53    0.24
   5   6  -6    1.59    0.22
   4  -6  -6   25.53    0.73
   4  -6  -6   26.60    0.75
   4  -6  -6   25.89    0.74
   4  -6  -6   26.03    0.69
  -4  -6   6   26.60    0.66
  -4   6   6   26.97    0.76
   4   6  -6   26.93    0.72
  -4   6   6   26.97    0.73
  -3  -6   6    3.68    0.21
  -3  -6   6    4.09    0.24
   3  -6  -6    4.19    0.28
   3  -6  -6    3.77    0.24
   3  -6  -6    3.72    0.29
   3  -6  -6    4.12    0.31
  -3   6   6    3.81    0.29
  -3   6   6    4.49    0.30
   3   6  -6    3.07    0.26
   2  -6  -6   24.33    0.61
   2  -6  -6   23.85    0.66
   2  -6  -6   23.30    0.65
  -2  -6   6   24.06    0.59
  -2  -6   6   24.45    0.62
   2   6  -6   24.98    0.66
  -2   6   6   23.77    0.67
  -2   6   6   23.73    0.64
   2   6  -6   24.47    0.56
   1  -6  -6   21.37    0.62
   1  -6  -6   20.90    0.58
   1  -6  -6   21.42    0.59
  -1  -6   6   21.45    0.57
  -1  -6   6   21.60    0.56
   1   6  -6   20.79    0.59
   1   6  -6   21.98    0.54
  -1   6   6   20.83    0.59
   0  -6  -6    4.51    0.26
   0  -6   6    4.62    0.28
   0  -6   6    4.43    0.26
   0  -6  -6    4.19    0.26
   0  -6  -6    4.82    0.29
   0   6  -6    4.99    0.28
   0   6   6    4.56    0.26
   0   6   6    4.18    0.24
   0   6  -6    4.49    0.26
  -1  -6  -6    5.30    0.28
   1  -6   6    5.67    0.29
  -1  -6  -6    5.46    0.33
   1  -6   6    5.37    0.29
  -1   6  -6    5.29    0.29
   1   6   6    6.18    0.27
   1   6   6    5.17    0.27
  -1   6  -6    5.44    0.30
   2  -6   6    2.97    0.25
   2  -6   6    2.79    0.16
  -2  -6  -6    2.53    0.24
   2  -6   6    2.39    0.21
   2  -6   6    3.17    0.25
  -2  -6  -6    2.86    0.21
  -2   6  -6    2.82    0.25
   2   6   6    2.86    0.22
  -2   6  -6    2.63    0.23
   3  -6   6    1.32    0.19
  -3  -6  -6    1.34    0.21
   3  -6   6    1.32    0.22
  -3  -6  -6    1.50    0.16
   3  -6   6    2.17    0.24
   3  -6   6    1.38    0.14
  -3   6  -6    1.49    0.22
   3   6   6    1.40    0.17
  -4  -6  -6    4.33    0.22
   4  -6   6    4.33    0.31
   4  -6   6    4.34    0.25
   4  -6   6    4.36    0.32
  -4  -6  -6    3.86    0.29
   4  -6   6    4.17    0.30
   4   6   6    4.23    0.25
  -4   6  -6    3.77    0.31
   5  -6   6    2.41    0.30
   5  -6   6    2.43    0.28
  -5  -6  -6    1.96    0.16
  -5  -6  -6    1.65    0.23
   5  -6   6    2.00    0.26
   5  -6   6    2.11    0.22
  -5   6  -6    1.96    0.28
   5   6   6    2.17    0.20
   6  -6   6    1.85    0.24
  -6  -6  -6    1.94    0.27
   6  -6   6    2.02    0.27
   6  -6   6    2.21    0.29
   6  -6   6    2.53    0.30
   6   6   6    1.92    0.20
  -6   6  -6    2.47    0.30
  -7  -6  -6    7.08    0.43
   7  -6   6    7.65    0.42
   7  -6   6    7.37    0.41
   7  -6   6    7.14    0.44
  -7   6  -6    7.25    0.47
  -8  -6  -6    2.54    0.32
   8  -6   6    3.05    0.32
   8  -6   6    2.37    0.32
   8  -6   6    2.15    0.33
  -8   6  -6    2.31    0.32
   9  -6   6    2.04    0.32
  -9  -6  -6    2.42    0.32
   9  -6   6    2.41    0.29
   9  -6   6    3.16    0.41
  -9   6  -6    2.07    0.34
   9  -7  -6    0.30    0.24
   9  -7  -6    0.62    0.24
   9  -7  -6    0.20    0.26
   9   7  -6    0.93    0.26
  -9   7   6    0.41    0.26
   8  -7  -6    4.29    0.42
   8  -7  -6    4.51    0.43
   8  -7  -6    3.41    0.35
   8  -7  -6    4.42    0.42
  -8   7   6    3.25    0.40
   8   7  -6    4.13    0.38
   7  -7  -6    0.19    0.21
   7  -7  -6   -0.14    0.18
   7  -7  -6   -0.08    0.21
   7  -7  -6    0.22    0.21
   7  -7  -6    0.31    0.22
   7   7  -6    0.21    0.20
  -7   7   6   -0.05    0.23
   6  -7  -6    0.11    0.21
   6  -7  -6   -0.03    0.18
   6  -7  -6    0.13    0.20
   6  -7  -6    0.25    0.20
   6  -7  -6   -0.10    0.16
   6   7  -6   -0.13    0.18
  -6   7   6   -0.20    0.18
  -5  -7   6    1.50    0.20
   5  -7  -6    1.03    0.24
   5  -7  -6    1.31    0.24
   5  -7  -6    1.42    0.23
   5  -7  -6    1.28    0.26
  -5   7   6    1.23    0.25
   5   7  -6    1.36    0.24
  -4  -7   6    1.82    0.21
   4  -7  -6    1.53    0.22
   4  -7  -6    1.70    0.25
   4  -7  -6    1.80    0.25
   4  -7  -6    1.92    0.27
   4   7  -6    1.56    0.23
  -4   7   6    1.67    0.27
   3  -7  -6    0.77    0.20
  -3  -7   6    0.54    0.16
   3  -7  -6    0.64    0.19
   3  -7  -6    0.39    0.18
   3  -7  -6    0.40    0.15
  -3   7   6    0.66    0.21
   3   7  -6    0.95    0.21
   2  -7  -6    1.18    0.22
  -2  -7   6    0.92    0.18
   2  -7  -6    0.95    0.16
   2  -7  -6    0.63    0.19
   2  -7  -6    0.87    0.21
  -2  -7   6    0.83    0.16
  -2   7   6    1.03    0.20
   2   7  -6    0.97    0.21
  -1  -7   6    0.89    0.19
   1  -7  -6    1.07    0.21
   1  -7  -6    0.83    0.16
   1  -7  -6    0.71    0.17
   1  -7  -6    0.64    0.18
  -1  -7   6    0.44    0.16
   1   7  -6    0.58    0.14
   1   7  -6    0.71    0.18
  -1   7   6    0.79    0.19
   0  -7   6    1.40    0.22
   0  -7   6    0.87    0.17
   0  -7  -6    0.96    0.21
   0  -7  -6    0.96    0.17
   0  -7  -6    1.05    0.17
   0   7  -6    1.18    0.20
   0   7   6    1.14    0.19
   0   7  -6    1.45    0.20
   0   7   6    1.05    0.18
  -1  -7  -6    1.37    0.22
  -1  -7  -6    1.17    0.19
   1  -7   6    1.68    0.24
   1  -7   6    1.15    0.19
  -1  -7  -6    1.15    0.19
   1   7   6    1.65    0.20
  -1   7  -6    1.36    0.22
   1   7   6    1.64    0.21
  -1   7  -6    1.61    0.22
  -2  -7  -6    0.36    0.14
  -2  -7  -6    0.30    0.16
   2  -7   6    0.36    0.16
  -2  -7  -6    0.45    0.15
   2  -7   6    0.25    0.17
   2  -7   6    0.37    0.19
  -2   7  -6    0.40    0.17
  -2   7  -6    0.37    0.17
   2   7   6    0.26    0.15
  -3  -7  -6    1.85    0.26
   3  -7   6    1.32    0.22
   3  -7   6    1.46    0.24
   3  -7   6    1.56    0.24
  -3  -7  -6    1.75    0.19
   3   7   6    1.40    0.20
  -3   7  -6    1.33    0.23
  -3   7  -6    1.90    0.25
   4  -7   6    7.12    0.41
  -4  -7  -6    7.21    0.42
  -4  -7  -6    7.33    0.30
   4  -7   6    7.52    0.40
   4  -7   6    6.70    0.41
   4   7   6    7.68    0.35
  -4   7  -6    7.27    0.44
   5  -7   6    0.63    0.22
  -5  -7  -6    0.65    0.13
   5  -7   6    0.74    0.23
   5  -7   6    0.84    0.21
  -5  -7  -6    0.81    0.21
  -5   7  -6    0.99    0.25
   5   7   6    0.84    0.18
   6  -7   6    2.20    0.31
   6  -7   6    2.60    0.32
   6  -7   6    1.81    0.27
  -6  -7  -6    2.13    0.30
  -6   7  -6    1.74    0.29
   7  -7   6    6.17    0.43
  -7  -7  -6    6.94    0.45
   7  -7   6    5.71    0.45
  -7   7  -6    5.73    0.44
   8  -7   6   -0.21    0.19
  -8  -7  -6   -0.16    0.20
   8  -7   6    0.10    0.25
  -8   7  -6    0.25    0.26
   9  -7   6    3.74    0.38
  -9  -7  -6    3.03    0.37
   9  -7   6    3.27    0.43
   8  -8  -6   -0.37    0.20
   8  -8  -6    0.15    0.25
   8  -8  -6    0.09    0.22
   8  -8  -6    0.22    0.29
   8   8  -6    0.32    0.24
  -8   8   6   -0.41    0.21
   7  -8  -6    0.17    0.23
   7  -8  -6   -0.10    0.20
   7  -8  -6    0.06    0.22
   7  -8  -6   -0.04    0.20
  -7   8   6    0.01    0.25
   7   8  -6   -0.22    0.20
   6  -8  -6   -0.04    0.21
   6  -8  -6    0.49    0.21
   6  -8  -6   -0.17    0.18
   6  -8  -6    0.12    0.22
   6  -8  -6    0.18    0.21
   6   8  -6    0.01    0.18
  -6   8   6   -0.03    0.23
   5  -8  -6    0.33    0.24
   5  -8  -6    0.41    0.19
   5  -8  -6    1.13    0.27
   5  -8  -6    0.13    0.21
  -5   8   6    0.07    0.22
   5   8  -6    0.13    0.18
   4  -8  -6   -0.10    0.14
   4  -8  -6    0.05    0.20
   4  -8  -6   -0.13    0.20
   4  -8  -6   -0.30    0.18
  -4  -8   6    0.25    0.16
   4   8  -6    0.01    0.17
  -4   8   6   -0.04    0.20
   3  -8  -6    1.22    0.25
   3  -8  -6    0.54    0.23
   3  -8  -6    1.27    0.24
  -3  -8   6    1.47    0.23
  -3   8   6    1.07    0.23
   3   8  -6    1.09    0.22
   2  -8  -6    3.15    0.32
   2  -8  -6    2.91    0.32
   2  -8  -6    2.40    0.28
  -2  -8   6    3.44    0.31
  -2  -8   6    3.28    0.28
   2   8  -6    2.84    0.29
  -2   8   6    2.51    0.28
   1  -8  -6    6.28    0.42
  -1  -8   6    6.31    0.34
   1  -8  -6    5.96    0.36
   1  -8  -6    6.01    0.38
  -1  -8   6    5.56    0.37
  -1   8   6    6.15    0.36
   1   8  -6    5.61    0.37
  -1   8   6    6.22    0.35
   0  -8  -6    8.05    0.38
   0  -8   6    7.19    0.41
   0  -8  -6    8.01    0.39
   0  -8  -6    7.68    0.43
   0  -8   6    6.89    0.39
   0   8  -6    7.30    0.40
   0   8  -6    7.58    0.37
   0   8   6    7.51    0.38
  -1  -8  -6   -0.05    0.15
   1  -8   6    0.15    0.18
  -1  -8  -6    0.08    0.18
   1  -8   6   -0.10    0.18
  -1  -8  -6    0.21    0.16
  -1   8  -6    0.14    0.17
   1   8   6   -0.05    0.15
  -1   8  -6   -0.14    0.15
  -2  -8  -6    4.20    0.30
  -2  -8  -6    4.26    0.29
  -2  -8  -6    4.44    0.38
   2  -8   6    4.64    0.37
   2  -8   6    4.50    0.32
   2  -8   6    4.15    0.34
  -2   8  -6    4.22    0.35
   2   8   6    4.12    0.30
  -2   8  -6    4.80    0.35
   3  -8   6    0.13    0.15
  -3  -8  -6    0.20    0.18
   3  -8   6    0.18    0.19
  -3  -8  -6   -0.12    0.13
   3  -8   6   -0.14    0.17
  -3   8  -6    0.20    0.18
   3   8   6   -0.03    0.15
  -3   8  -6    0.13    0.18
   4  -8   6    0.61    0.20
  -4  -8  -6    0.72    0.17
   4  -8   6    0.42    0.23
   4  -8   6    0.66    0.23
  -4  -8  -6    0.69    0.22
  -4   8  -6    0.74    0.22
  -4   8  -6    0.77    0.23
   4   8   6    0.65    0.18
   5  -8   6    0.41    0.21
  -5  -8  -6    0.80    0.23
  -5  -8  -6    1.02    0.17
   5  -8   6    0.33    0.25
   5  -8   6    0.98    0.26
   5   8   6    0.70    0.28
  -5   8  -6    0.77    0.24
   6  -8   6    0.65    0.27
   6  -8   6    0.33    0.24
   6  -8   6    0.43    0.25
  -6  -8  -6    0.60    0.24
  -6   8  -6    0.46    0.26
   7  -8   6    2.58    0.35
  -7  -8  -6    2.47    0.35
   7  -8   6    2.84    0.38
  -7   8  -6    2.49    0.35
   8  -8   6    0.07    0.22
   8  -8   6    0.69    0.29
  -8  -8  -6    0.29    0.25
  -8   8  -6   -0.04    0.23
   7  -9  -6   -0.09    0.22
   6  -9  -6   -0.13    0.25
   6  -9  -6    0.23    0.26
   6  -9  -6   -0.16    0.25
   6  -9  -6    0.08    0.21
   6   9  -6   -0.42    0.20
  -6   9   6    0.01    0.24
   5  -9  -6    0.24    0.26
   5  -9  -6    0.08    0.24
   5  -9  -6    0.19    0.22
  -5   9   6   -0.18    0.20
   5   9  -6    0.39    0.22
   4  -9  -6   -0.11    0.21
   4  -9  -6    0.30    0.24
  -4  -9   6    0.27    0.24
   4  -9  -6    0.46    0.23
   4   9  -6    0.47    0.22
  -4   9   6   -0.12    0.19
  -3  -9   6    1.62    0.26
   3  -9  -6    1.83    0.30
   3  -9  -6    1.88    0.30
   3  -9  -6    1.23    0.28
  -3   9   6    1.17    0.25
   3   9  -6    1.59    0.27
   2  -9  -6    0.20    0.19
   2  -9  -6   -0.27    0.19
   2  -9  -6   -0.11    0.18
  -2  -9   6    0.16    0.20
  -2   9   6    0.10    0.19
   2   9  -6   -0.01    0.19
  -2   9   6    0.40    0.20
  -1  -9   6   -0.13    0.19
   1  -9  -6    0.00    0.20
   1  -9  -6   -0.40    0.17
  -1  -9   6   -0.16    0.17
   1  -9  -6   -0.13    0.17
  -1   9   6    0.04    0.20
   1   9  -6   -0.07    0.18
   0  -9  -6    1.51    0.27
   0  -9  -6    2.22    0.28
   0  -9   6    1.82    0.28
   0  -9  -6    1.76    0.28
   0  -9   6    1.84    0.28
   0   9  -6    1.57    0.28
   0   9   6    1.04    0.24
  -1  -9  -6    0.00    0.19
   1  -9   6   -0.08    0.20
  -1  -9  -6    0.12    0.18
  -1  -9  -6    0.05    0.17
   1  -9   6    0.11    0.19
   1   9   6    0.40    0.20
  -1   9  -6    0.06    0.19
  -2  -9  -6    0.47    0.22
   2  -9   6    0.93    0.24
  -2  -9  -6    0.60    0.20
   2  -9   6    0.50    0.19
   2  -9   6    0.67    0.23
  -2   9  -6    0.41    0.21
   2   9   6    0.62    0.22
  -2   9  -6    0.58    0.21
  -3  -9  -6    1.97    0.32
  -3  -9  -6    1.41    0.23
   3  -9   6    1.92    0.30
   3  -9   6    1.71    0.30
   3  -9   6    1.74    0.27
  -3   9  -6    1.11    0.28
  -3   9  -6    2.13    0.31
   3   9   6    1.48    0.25
  -4  -9  -6    0.70    0.19
   4  -9   6    0.74    0.24
  -4  -9  -6    0.52    0.23
   4  -9   6    0.49    0.25
   4  -9   6    0.48    0.26
  -4   9  -6    0.31    0.25
  -4   9  -6    0.58    0.24
   4   9   6    0.50    0.20
   5  -9   6    4.52    0.46
   5  -9   6    4.28    0.43
  -5  -9  -6    4.30    0.41
   5  -9   6    4.51    0.42
  -5   9  -6    4.34    0.42
  -5   9  -6    3.95    0.41
   6  -9   6    0.06    0.23
   6  -9   6    0.29    0.26
   6  -9   6   -0.09    0.23
  -6  -9  -6   -0.21    0.23
  -6   9  -6   -0.15    0.21
  -6   9  -6    0.24    0.26
   5 -10  -6    0.18    0.28
   5 -10  -6    0.02    0.26
   5 -10  -6   -0.28    0.25
   5 -10  -6    0.07    0.28
  -5  10   6    0.23    0.25
   5  10  -6   -0.10    0.24
   4 -10  -6   15.75    0.72
   4 -10  -6   14.72    0.69
   4 -10  -6   14.98    0.71
   4  10  -6   15.44    0.70
  -4  10   6   16.22    0.70
   3 -10  -6    8.84    0.56
   3 -10  -6    7.55    0.57
   3 -10  -6    8.30    0.53
  -3  10   6    8.03    0.50
   3  10  -6    8.40    0.50
   2 -10  -6    0.83    0.26
   2 -10  -6    1.25    0.28
   2 -10  -6    1.32    0.31
  -2 -10   6    0.86    0.26
  -2  10   6    1.34    0.29
   2  10  -6    0.78    0.25
   1 -10  -6    0.87    0.27
   1 -10  -6    0.68    0.25
   1 -10  -6    0.98    0.27
  -1 -10   6    1.16    0.26
  -1  10   6    0.90    0.26
   1  10  -6    1.08    0.26
   0 -10  -6    2.55    0.33
   0 -10   6    2.64    0.33
   0 -10  -6    2.88    0.34
   0 -10  -6    2.84    0.38
   0 -10   6    3.25    0.37
   0  10  -6    2.82    0.36
   0  10   6    2.73    0.34
  -1 -10  -6   -0.24    0.22
   1 -10   6   -0.24    0.21
   1 -10   6   -0.09    0.23
  -1 -10  -6    0.21    0.21
  -1  10  -6    0.08    0.21
   1  10   6    0.10    0.19
   2 -10   6    0.70    0.27
   2 -10   6    0.62    0.27
  -2 -10  -6    0.65    0.23
  -2 -10  -6    0.40    0.24
  -2  10  -6    0.33    0.24
   2  10   6    0.71    0.21
   3 -10   6    0.53    0.28
  -3 -10  -6    0.44    0.24
   3 -10   6    0.33    0.24
  -3 -10  -6    0.85    0.22
  -3  10  -6    0.22    0.23
   3  10   6    0.55    0.23
  -3  10  -6    0.11    0.21
   4 -10   6    0.66    0.29
   4 -10   6    0.78    0.25
  -4 -10  -6    0.71    0.26
   4 -10   6    0.93    0.28
  -4 -10  -6    0.73    0.21
  -4  10  -6    0.65    0.28
  -4  10  -6    0.77    0.27
   1 -11  -6    1.22    0.32
   1 -11  -6    1.32    0.29
   1 -11  -6    0.77    0.29
  -1 -11   6    0.76    0.28
   1  11  -6    0.97    0.29
  -1  11   6    0.59    0.24
   0 -11   6    0.63    0.28
   0 -11  -6    0.92    0.29
   0 -11   6    1.76    0.36
   0 -11  -6    0.54    0.28
   0  11   6    0.98    0.29
   0  11  -6    1.23    0.33
   1 -11   6    0.18    0.26
   1 -11   6    0.18    0.26
  -1 -11  -6   -0.30    0.25
  -1 -11  -6    0.06    0.23
   1  11   6    0.37    0.25
  -1  11  -6    0.19    0.26
  11   0  -7   -0.21    0.19
  11   0  -7    0.13    0.24
  10   0  -7    0.09    0.17
  10   0  -7    0.37    0.26
 -10   0   7   -0.07    0.13
  -9   0   7   -0.05    0.12
   9   0  -7   -0.01    0.13
   9   0  -7    0.48    0.24
   8   0  -7   -0.16    0.16
  -8   0   7   -0.02    0.12
   8   0  -7   -0.04    0.12
   7   0  -7    0.08    0.16
  -7   0   7   -0.08    0.09
  -7   0   7    0.00    0.11
   7   0  -7    0.07    0.12
   6   0  -7   -0.03    0.04
   6   0  -7   -0.05    0.10
  -6   0   7   -0.10    0.09
  -6   0   7    0.07    0.09
   6   0  -7   -0.05    0.12
   6   0  -7    0.13    0.06
  -5   0   7   -0.09    0.07
   5   0  -7   -0.05    0.05
   5   0  -7   -0.02    0.11
   5   0  -7    0.01    0.09
   5   0  -7    0.05    0.06
   4   0  -7    0.00    0.07
   4   0  -7    0.03    0.08
   4   0  -7   -0.07    0.06
   4   0  -7    0.00    0.10
  -4   0   7    0.04    0.07
  -3   0   7    0.00    0.07
   3   0  -7    0.06    0.07
   3   0  -7    0.02    0.07
   3   0  -7    0.04    0.10
   2   0  -7   -0.13    0.07
   2   0  -7    0.00    0.07
  -2   0   7    0.07    0.06
   2   0  -7   -0.04    0.04
  -1   0   7   -0.02    0.06
   1   0  -7   -0.02    0.04
   1   0  -7    0.05    0.08
   1   0  -7    0.03    0.06
   0   0   7    0.04    0.06
   0   0  -7   -0.08    0.07
   0   0  -7    0.03    0.04
   1   0   7   -0.01    0.07
   1   0   7    0.04    0.06
  -1   0  -7   -0.04    0.07
  -1   0  -7    0.00    0.03
  -2   0  -7    0.02    0.06
   2   0   7   -0.03    0.08
   2   0   7    0.08    0.06
  -3   0  -7   -0.07    0.07
   3   0   7    0.02    0.09
   3   0   7   -0.06    0.10
   3   0   7    0.01    0.06
   4   0   7    0.06    0.10
   4   0   7    0.01    0.11
  -4   0  -7   -0.01    0.07
   4   0   7    0.05    0.05
   5   0   7    0.02    0.11
   5   0   7   -0.11    0.11
   5   0   7   -0.06    0.05
  -5   0  -7    0.02    0.08
  -6   0  -7   -0.03    0.08
   6   0   7    0.00    0.04
   6   0   7    0.08    0.15
   6   0   7    0.13    0.13
  -7   0  -7    0.02    0.09
   7   0   7   -0.03    0.13
   7   0   7   -0.12    0.15
   8   0   7   -0.25    0.14
   8   0   7   -0.10    0.19
  -8   0  -7   -0.04    0.10
  -9   0  -7   -0.12    0.10
   9   0   7   -0.02    0.17
   9   0   7   -0.02    0.21
  10   0   7   -0.05    0.24
 -10   0  -7   -0.05    0.12
  10   0   7   -0.02    0.20
  11   0   7    0.46    0.29
  11   0   7   -0.10    0.21
  11  -1  -7    0.02    0.24
  11  -1  -7    0.02    0.21
 -11   1   7    0.35    0.18
  11   1  -7    0.26    0.28
  11   1  -7    0.10    0.19
  10  -1  -7    0.27    0.20
  10  -1  -7    0.44    0.24
  10   1  -7    0.44    0.23
  10   1  -7    0.16    0.18
 -10   1   7    0.19    0.16
  -9  -1   7    0.59    0.13
   9  -1  -7    0.75    0.24
   9  -1  -7    0.76    0.21
   9   1  -7    0.53    0.17
   9   1  -7    0.25    0.23
  -9   1   7    0.34    0.16
   8  -1  -7    0.03    0.14
  -8  -1   7    0.14    0.10
   8  -1  -7   -0.16    0.16
   8   1  -7    0.06    0.17
   8   1  -7    0.30    0.14
  -8   1   7    0.04    0.13
   7  -1  -7    3.05    0.16
  -7  -1   7    2.65    0.18
   7  -1  -7    3.06    0.25
   7  -1  -7    2.59    0.27
  -7   1   7    2.84    0.22
   7   1  -7    3.48    0.27
  -7   1   7    2.89    0.21
   7   1  -7    3.21    0.23
   6  -1  -7    4.07    0.20
  -6  -1   7    3.74    0.17
   6  -1  -7    3.77    0.27
   6  -1  -7    3.69    0.18
   6  -1  -7    3.72    0.24
  -6   1   7    3.51    0.21
  -6   1   7    3.47    0.22
   6   1  -7    3.91    0.21
   6   1  -7    3.65    0.25
   5  -1  -7    0.08    0.12
  -5  -1   7    0.28    0.08
   5  -1  -7    0.25    0.09
   5  -1  -7    0.30    0.09
   5  -1  -7    0.34    0.12
   5   1  -7    0.48    0.12
  -5   1   7    0.29    0.10
  -5   1   7    0.36    0.11
   5   1  -7    0.20    0.08
   4  -1  -7    0.44    0.12
   4  -1  -7    0.73    0.10
  -4  -1   7    0.83    0.08
   4  -1  -7    0.71    0.10
   4  -1  -7    0.65    0.10
   4  -1  -7    0.68    0.12
  -4   1   7    0.83    0.11
   4   1  -7    0.93    0.08
   4   1  -7    0.80    0.11
   4   1  -7    0.69    0.12
   4   1  -7    0.68    0.06
   4   1  -7    0.83    0.09
   3  -1  -7    1.32    0.10
   3  -1  -7    1.22    0.12
   3  -1  -7    1.07    0.14
  -3  -1   7    1.24    0.10
  -3   1   7    1.46    0.13
   3   1  -7    1.35    0.10
   3   1  -7    1.18    0.13
   3   1  -7    1.27    0.13
   3   1  -7    1.24    0.09
  -2  -1   7    7.55    0.21
   2  -1  -7    7.66    0.21
   2  -1  -7    7.85    0.24
  -2   1   7    7.54    0.23
   2   1  -7    7.53    0.23
   2   1  -7    7.89    0.17
   2   1  -7    8.01    0.21
   2   1  -7    7.87    0.24
  -1  -1   7    0.54    0.08
   1  -1  -7    0.39    0.09
   1  -1  -7    0.42    0.07
   1   1  -7    0.49    0.08
   1   1  -7    0.51    0.03
  -1   1   7    0.51    0.09
   1   1  -7    0.41    0.08
   0  -1  -7    3.30    0.15
   0  -1   7    3.47    0.14
   0  -1  -7    3.10    0.15
   0  -1   7    3.34    0.10
   0   1  -7    3.35    0.15
   0   1  -7    3.28    0.13
   0   1   7    2.92    0.14
   1  -1   7    1.64    0.12
  -1  -1  -7    1.84    0.12
   1  -1   7    1.65    0.11
  -1   1  -7    1.61    0.13
  -1   1  -7    1.68    0.11
   1   1   7    1.63    0.11
  -2  -1  -7    0.01    0.06
  -2  -1  -7    0.06    0.03
   2  -1   7    0.06    0.07
   2  -1   7    0.09    0.08
   2   1   7    0.06    0.05
   2   1   7    0.03    0.09
  -2   1  -7   -0.03    0.09
   3  -1   7    1.12    0.11
  -3  -1  -7    1.21    0.10
   3  -1   7    1.14    0.13
   3  -1   7    0.98    0.13
  -3   1  -7    1.40    0.13
   3   1   7    0.97    0.13
   3   1   7    1.17    0.09
   4  -1   7    4.54    0.23
   4  -1   7    4.43    0.24
   4  -1   7    4.66    0.19
  -4  -1  -7    4.80    0.17
   4   1   7    4.67    0.23
   4   1   7    4.87    0.25
   4   1   7    4.74    0.13
  -4   1  -7    4.36    0.21
  -5  -1  -7    4.24    0.17
   5  -1   7    4.15    0.25
   5  -1   7    4.15    0.18
   5  -1   7    4.11    0.26
   5   1   7    4.21    0.26
  -5   1  -7    3.91    0.21
   5   1   7    4.63    0.25
   6  -1   7   10.35    0.40
   6  -1   7   11.32    0.30
  -6  -1  -7   10.57    0.30
   6  -1   7   10.62    0.44
  -6   1  -7   10.39    0.35
   6   1   7   10.11    0.42
   6   1   7    9.80    0.39
   7  -1   7    1.77    0.22
   7  -1   7    2.15    0.13
   7  -1   7    2.66    0.29
  -7  -1  -7    2.10    0.15
  -7   1  -7    1.95    0.19
   7   1   7    2.76    0.28
   7   1   7    2.28    0.25
  -8  -1  -7   -0.11    0.08
   8  -1   7    0.05    0.16
   8  -1   7    0.11    0.22
   8   1   7    0.22    0.20
  -8   1  -7    0.07    0.11
   8   1   7    0.08    0.16
   9  -1   7    1.81    0.31
  -9  -1  -7    1.68    0.16
   9  -1   7    1.47    0.26
   9   1   7    1.31    0.25
  -9   1  -7    1.91    0.21
   9   1   7    1.77    0.30
  10  -1   7    0.79    0.25
  10  -1   7    1.12    0.31
  10   1   7    0.79    0.25
  10   1   7    0.61    0.28
 -10   1  -7    1.07    0.19
  11  -1   7    4.77    0.47
  11  -1   7    5.01    0.50
  11   1   7    4.74    0.46
  11  -2  -7    0.43    0.25
  11  -2  -7    0.10    0.26
  11   2  -7    0.21    0.23
 -11   2   7    0.36    0.19
  10  -2  -7    0.41    0.25
  10  -2  -7    0.50    0.22
  10   2  -7    0.03    0.22
  10   2  -7    0.23    0.18
 -10   2   7   -0.04    0.17
   9  -2  -7    0.56    0.24
   9  -2  -7    0.69    0.20
   9   2  -7    0.81    0.19
  -9   2   7    0.87    0.20
   9   2  -7    1.03    0.24
   8  -2  -7    0.38    0.20
   8  -2  -7    0.03    0.10
  -8  -2   7    0.31    0.09
   8  -2  -7    0.01    0.15
   8   2  -7    0.11    0.17
  -8   2   7   -0.01    0.14
  -8   2   7    0.10    0.14
   8   2  -7    0.31    0.13
   7  -2  -7   12.96    0.50
   7  -2  -7   13.13    0.47
   7  -2  -7   12.94    0.38
  -7  -2   7   12.57    0.32
   7   2  -7   12.32    0.40
   7   2  -7   12.61    0.47
  -7   2   7   12.64    0.44
  -7   2   7   12.50    0.43
   6  -2  -7   20.72    0.58
   6  -2  -7   20.14    0.51
   6  -2  -7   20.80    0.61
   6  -2  -7   21.70    0.53
  -6   2   7   21.27    0.55
  -6   2   7   21.75    0.57
   6   2  -7   20.74    0.58
   6   2  -7   21.13    0.58
   6   2  -7   21.44    0.52
   5  -2  -7   48.05    0.97
  -5  -2   7   47.45    0.91
   5  -2  -7   47.88    1.01
   5  -2  -7   48.12    1.04
   5  -2  -7   47.69    0.95
  -5  -2   7   48.46    0.88
   5  -2  -7   48.10    0.98
  -5   2   7   47.73    0.98
   5   2  -7   48.54    0.99
   5   2  -7   48.08    0.93
   5   2  -7   47.54    1.00
  -5   2   7   47.44    0.99
  -4  -2   7    0.10    0.06
   4  -2  -7    0.16    0.11
   4  -2  -7    0.09    0.09
   4  -2  -7    0.12    0.09
   4  -2  -7    0.03    0.09
  -4   2   7    0.20    0.11
   4   2  -7    0.07    0.06
  -4   2   7   -0.02    0.11
   4   2  -7    0.05    0.05
   4   2  -7    0.05    0.08
   4   2  -7    0.01    0.10
  -3  -2   7    0.02    0.06
   3  -2  -7    0.07    0.08
  -3  -2   7    0.03    0.05
   3  -2  -7    0.16    0.11
   3  -2  -7    0.12    0.10
   3   2  -7    0.05    0.04
  -3   2   7    0.05    0.09
  -3   2   7    0.18    0.09
   3   2  -7   -0.06    0.08
   3   2  -7    0.08    0.05
   3   2  -7    0.01    0.05
   3   2  -7   -0.04    0.07
  -2  -2   7  105.62    1.83
  -2  -2   7  109.01    1.76
   2  -2  -7  103.39    1.88
   2  -2  -7  104.16    1.86
  -2  -2   7  109.87    1.79
  -2   2   7  103.82    1.87
   2   2  -7  106.12    1.82
   2   2  -7  103.21    1.87
   2   2  -7  106.38    1.82
  -1  -2   7    0.61    0.09
   1  -2  -7    0.56    0.10
  -1  -2   7    0.65    0.07
   1  -2  -7    0.61    0.10
   1   2  -7    0.44    0.09
  -1   2   7    0.66    0.10
   1   2  -7    0.55    0.09
   0  -2   7   24.20    0.44
   0  -2  -7   23.12    0.50
   0  -2  -7   23.74    0.51
   0  -2   7   23.07    0.50
   0  -2   7   23.56    0.47
   0   2  -7   23.69    0.50
   0   2  -7   23.85    0.50
   0   2   7   23.89    0.50
   1  -2   7    3.87    0.16
   1  -2   7    3.71    0.15
  -1  -2  -7    3.83    0.16
   1  -2   7    3.62    0.17
  -1   2  -7    3.87    0.18
   1   2   7    3.78    0.12
  -1   2  -7    3.82    0.17
   1   2   7    3.62    0.16
   2  -2   7   23.62    0.50
   2  -2   7   23.62    0.51
  -2  -2  -7   23.06    0.48
   2  -2   7   21.95    0.51
   2   2   7   23.45    0.46
  -2   2  -7   22.94    0.53
   2   2   7   23.93    0.43
   3  -2   7    2.58    0.16
  -3  -2  -7    2.71    0.13
   3  -2   7    2.31    0.17
   3  -2   7    2.58    0.17
   3   2   7    2.44    0.09
   3   2   7    2.61    0.11
   3   2   7    2.39    0.19
  -3   2  -7    2.82    0.18
   4  -2   7    6.49    0.25
  -4  -2  -7    6.77    0.20
   4  -2   7    6.50    0.28
   4  -2   7    6.65    0.27
  -4   2  -7    6.56    0.26
   4   2   7    6.69    0.28
   5  -2   7    1.53    0.19
  -5  -2  -7    1.75    0.12
   5  -2   7    1.30    0.17
   5  -2   7    1.92    0.16
  -5   2  -7    1.68    0.17
   5   2   7    1.64    0.19
   6  -2   7   27.24    0.71
   6  -2   7   26.37    0.61
   6  -2   7   25.95    0.71
  -6  -2  -7   26.92    0.55
  -6   2  -7   27.01    0.66
   6   2   7   25.85    0.70
   7  -2   7   12.80    0.51
   7  -2   7   12.55    0.49
   7  -2   7   13.60    0.38
  -7  -2  -7   13.37    0.33
   7   2   7   13.13    0.52
  -7   2  -7   13.37    0.45
   7   2   7   12.50    0.48
   8  -2   7   -0.23    0.15
   8  -2   7    0.24    0.10
  -8  -2  -7    0.07    0.07
   8  -2   7    0.11    0.20
   8   2   7   -0.02    0.17
  -8   2  -7    0.14    0.14
   9  -2   7    0.42    0.20
   9  -2   7    0.36    0.24
  -9   2  -7    0.72    0.19
   9   2   7    0.60    0.22
  10  -2   7    3.96    0.44
  10  -2   7    4.26    0.42
  10   2   7    4.30    0.39
 -10   2  -7    4.18    0.31
  11  -2   7    0.14    0.27
  11  -2   7    0.13    0.26
  11   2   7   -0.18    0.21
 -11   2  -7    0.29    0.18
  11  -3  -7    0.91    0.29
  11  -3  -7    1.38    0.36
  11   3  -7    1.34    0.33
 -11   3   7    1.27    0.26
  10  -3  -7    0.45    0.25
  10  -3  -7    0.26    0.21
 -10   3   7    0.65    0.22
  10   3  -7   -0.06    0.22
   9  -3  -7    1.74    0.29
   9  -3  -7    2.01    0.30
  -9   3   7    1.41    0.27
   9   3  -7    1.55    0.26
  -9   3   7    1.54    0.25
   9   3  -7    1.69    0.22
   8  -3  -7    0.05    0.12
   8  -3  -7   -0.10    0.21
   8  -3  -7    0.28    0.17
  -8   3   7   -0.14    0.15
   8   3  -7    0.19    0.16
  -8   3   7    0.19    0.17
   8   3  -7    0.11    0.13
   7  -3  -7    3.95    0.32
   7  -3  -7    4.16    0.26
   7  -3  -7    3.90    0.25
   7  -3  -7    3.50    0.28
   7   3  -7    4.22    0.28
  -7   3   7    3.75    0.28
   7   3  -7    3.94    0.28
   7   3  -7    3.65    0.23
  -7   3   7    3.72    0.28
   6  -3  -7    7.68    0.32
   6  -3  -7    7.17    0.31
   6  -3  -7    7.07    0.34
   6  -3  -7    6.96    0.36
   6  -3  -7    7.00    0.33
   6   3  -7    7.30    0.32
  -6   3   7    7.26    0.35
   6   3  -7    7.40    0.35
  -6   3   7    7.36    0.34
   6   3  -7    7.42    0.27
   5  -3  -7    3.59    0.22
   5  -3  -7    3.45    0.26
  -5  -3   7    3.54    0.14
   5  -3  -7    3.57    0.24
   5  -3  -7    3.42    0.23
   5  -3  -7    3.02    0.23
  -5  -3   7    3.49    0.17
  -5   3   7    3.57    0.26
  -5   3   7    3.68    0.24
   5   3  -7    3.20    0.22
   5   3  -7    3.65    0.21
   5   3  -7    3.19    0.17
   4  -3  -7    1.72    0.18
  -4  -3   7    1.61    0.11
   4  -3  -7    2.01    0.17
   4  -3  -7    1.36    0.16
  -4  -3   7    1.63    0.12
   4  -3  -7    1.66    0.16
   4   3  -7    2.04    0.18
   4   3  -7    1.86    0.11
  -4   3   7    1.63    0.18
  -4   3   7    1.64    0.17
   4   3  -7    1.74    0.15
  -3  -3   7    0.47    0.08
   3  -3  -7    0.33    0.12
   3  -3  -7    0.40    0.11
  -3  -3   7    0.38    0.07
   3  -3  -7    0.36    0.11
   3   3  -7    0.39    0.12
  -3   3   7    0.43    0.13
  -3   3   7    0.41    0.11
   3   3  -7    0.55    0.07
   3   3  -7    0.55    0.08
  -2  -3   7    6.26    0.21
  -2  -3   7    6.07    0.19
   2  -3  -7    6.37    0.25
   2  -3  -7    6.64    0.26
  -2   3   7    5.95    0.24
  -2   3   7    6.30    0.25
   2   3  -7    6.47    0.25
   2   3  -7    6.55    0.17
   2   3  -7    6.49    0.20
  -1  -3   7    0.18    0.07
  -1  -3   7    0.08    0.08
   1  -3  -7    0.28    0.10
   1  -3  -7    0.16    0.09
  -1   3   7    0.21    0.10
   1   3  -7    0.14    0.09
   1   3  -7    0.25    0.09
  -1   3   7    0.10    0.09
   1   3  -7    0.15    0.03
   0  -3   7    8.17    0.25
   0  -3   7    8.36    0.27
   0  -3   7    8.81    0.22
   0  -3  -7    8.01    0.28
   0  -3  -7    8.34    0.27
   0   3   7    8.15    0.26
   0   3  -7    8.68    0.27
   0   3  -7    8.51    0.27
   0   3  -7    8.11    0.18
   0   3   7    8.58    0.26
   1  -3   7    0.13    0.09
   1  -3   7    0.00    0.07
   1  -3   7   -0.11    0.07
  -1  -3  -7    0.05    0.09
  -1  -3  -7    0.09    0.07
   1   3   7    0.08    0.06
  -1   3  -7   -0.06    0.08
   1   3   7   -0.04    0.07
  -1   3  -7   -0.10    0.08
   1   3   7   -0.06    0.07
   2  -3   7    0.91    0.14
   2  -3   7    0.91    0.12
  -2  -3  -7    1.27    0.11
   2  -3   7    1.11    0.13
  -2  -3  -7    1.23    0.14
   2  -3   7    1.13    0.11
   2   3   7    1.06    0.10
  -2   3  -7    1.18    0.14
   2   3   7    1.08    0.09
   2   3   7    1.33    0.10
   3  -3   7   11.24    0.36
   3  -3   7   11.63    0.35
   3  -3   7   10.93    0.33
  -3  -3  -7   11.03    0.29
   3  -3   7   10.67    0.34
  -3   3  -7   10.74    0.36
   3   3   7   11.12    0.28
  -4  -3  -7    0.49    0.08
   4  -3   7    0.45    0.12
   4  -3   7    0.51    0.14
   4  -3   7    0.57    0.13
   4   3   7    0.55    0.09
  -4   3  -7    0.59    0.14
  -5  -3  -7    1.04    0.09
   5  -3   7    0.77    0.16
   5  -3   7    1.29    0.19
   5  -3   7    1.02    0.16
   5   3   7    1.16    0.12
   5   3   7    0.79    0.17
  -5   3  -7    0.84    0.16
   6  -3   7    8.21    0.40
  -6  -3  -7    8.58    0.23
   6  -3   7    8.46    0.38
   6  -3   7    8.91    0.34
   6   3   7    8.32    0.39
  -6   3  -7    8.76    0.38
   7  -3   7    1.50    0.18
   7  -3   7    1.06    0.23
  -7  -3  -7    1.29    0.10
   7  -3   7    0.93    0.20
   7   3   7    1.24    0.23
  -7   3  -7    1.20    0.21
   8  -3   7    0.46    0.21
   8  -3   7    0.34    0.19
   8  -3   7    0.64    0.15
  -8   3  -7    0.55    0.17
   8   3   7    0.22    0.18
   9  -3   7    0.10    0.22
   9  -3   7    0.38    0.23
   9   3   7    0.44    0.21
  -9   3  -7    0.32    0.19
  10  -3   7    0.11    0.25
  10  -3   7    0.04    0.21
  10   3   7    0.40    0.25
 -10   3  -7    0.22    0.18
  11  -3   7    6.98    0.55
  11  -3   7    6.87    0.51
 -11   3  -7    6.75    0.44
  11   3   7    6.48    0.50
  11  -4  -7    0.02    0.21
  11  -4  -7    0.47    0.28
 -11   4   7    0.20    0.23
  10  -4  -7    0.65    0.30
  10  -4  -7    0.60    0.25
 -10   4   7    0.25    0.23
  10   4  -7    0.33    0.23
   9  -4  -7    3.19    0.36
   9  -4  -7    3.10    0.37
   9  -4  -7    2.95    0.26
   9   4  -7    3.04    0.32
  -9   4   7    2.44    0.30
   8  -4  -7    2.53    0.24
   8  -4  -7    3.13    0.34
   8  -4  -7    2.40    0.29
  -8   4   7    2.48    0.28
  -8   4   7    2.93    0.30
   8   4  -7    3.39    0.30
   8   4  -7    3.24    0.31
   7  -4  -7   -0.18    0.13
   7  -4  -7   -0.17    0.14
   7  -4  -7    0.07    0.17
   7  -4  -7    0.32    0.16
  -7  -4   7    0.06    0.11
   7  -4  -7    0.10    0.16
   7   4  -7    0.07    0.14
   7   4  -7    0.15    0.11
   7   4  -7    0.01    0.15
  -7   4   7   -0.06    0.17
  -7   4   7    0.06    0.15
   6  -4  -7    0.31    0.14
   6  -4  -7    0.17    0.14
   6  -4  -7   -0.10    0.16
  -6  -4   7    0.03    0.10
   6  -4  -7   -0.01    0.12
   6  -4  -7    0.04    0.14
  -6   4   7    0.18    0.14
   6   4  -7   -0.10    0.12
   6   4  -7   -0.12    0.11
  -6   4   7    0.13    0.17
   5  -4  -7    9.32    0.37
  -5  -4   7   10.02    0.31
   5  -4  -7    8.57    0.38
   5  -4  -7    9.41    0.39
   5  -4  -7    9.22    0.38
  -5   4   7    9.59    0.39
  -5   4   7    9.97    0.39
   5   4  -7    9.99    0.38
   5   4  -7    8.97    0.32
   4  -4  -7    8.64    0.35
   4  -4  -7   10.35    0.37
   4  -4  -7    9.44    0.36
  -4  -4   7    9.47    0.27
  -4  -4   7    9.75    0.29
   4  -4  -7    9.27    0.37
  -4   4   7    9.99    0.37
   4   4  -7    9.68    0.36
  -4   4   7    9.76    0.38
   4   4  -7   10.00    0.28
   3  -4  -7    5.06    0.26
   3  -4  -7    5.44    0.26
   3  -4  -7    5.24    0.26
  -3  -4   7    5.49    0.20
  -3  -4   7    5.49    0.21
   3  -4  -7    5.06    0.26
   3   4  -7    5.55    0.26
   3   4  -7    5.52    0.17
   3   4  -7    5.84    0.18
  -3   4   7    5.30    0.26
  -3   4   7    5.44    0.27
  -2  -4   7   12.82    0.34
  -2  -4   7   12.80    0.33
   2  -4  -7   12.33    0.39
   2  -4  -7   12.12    0.39
  -2   4   7   12.94    0.40
  -2   4   7   12.46    0.38
   2   4  -7   11.91    0.38
   2   4  -7   12.56    0.32
  -1  -4   7   22.31    0.52
   1  -4  -7   22.84    0.56
  -1  -4   7   22.53    0.51
   1  -4  -7   22.41    0.55
  -1   4   7   22.54    0.53
  -1   4   7   22.11    0.54
   1   4  -7   22.49    0.51
   1   4  -7   22.44    0.55
   0  -4  -7    2.93    0.18
   0  -4   7    2.97    0.19
   0  -4   7    2.93    0.18
   0  -4  -7    2.54    0.19
   0   4   7    2.84    0.17
   0   4  -7    2.71    0.18
   0   4   7    2.64    0.19
   0   4  -7    2.77    0.19
  -1  -4  -7    6.68    0.25
  -1  -4  -7    6.60    0.28
   1  -4   7    6.79    0.24
   1  -4   7    7.00    0.27
   1  -4   7    7.30    0.27
  -1   4  -7    6.26    0.28
   1   4   7    6.72    0.24
  -1   4  -7    6.65    0.26
   1   4   7    6.75    0.23
   1   4   7    6.80    0.23
   2  -4   7    4.50    0.23
   2  -4   7    4.23    0.21
   2  -4   7    4.55    0.18
   2  -4   7    4.03    0.24
  -2  -4  -7    4.33    0.24
  -2  -4  -7    4.82    0.20
   2   4   7    4.48    0.19
  -2   4  -7    4.26    0.24
   2   4   7    4.52    0.18
   2   4   7    4.48    0.17
   3  -4   7   19.01    0.47
   3  -4   7   20.64    0.52
  -3  -4  -7   18.63    0.53
  -3  -4  -7   19.90    0.45
   3  -4   7   18.92    0.54
   3  -4   7   19.13    0.52
   3   4   7   19.59    0.45
  -3   4  -7   19.76    0.54
   3   4   7   19.11    0.41
   4  -4   7    0.64    0.14
   4  -4   7    0.50    0.15
   4  -4   7    0.35    0.13
  -4  -4  -7    0.78    0.10
   4  -4   7    0.64    0.16
   4   4   7    0.71    0.11
  -4   4  -7    0.79    0.16
  -5  -4  -7    5.04    0.18
   5  -4   7    5.00    0.29
   5  -4   7    5.27    0.30
   5  -4   7    4.98    0.29
  -5   4  -7    4.84    0.30
   5   4   7    4.92    0.22
  -6  -4  -7    4.83    0.17
   6  -4   7    4.61    0.32
   6  -4   7    4.45    0.31
   6  -4   7    4.90    0.29
  -6   4  -7    4.80    0.31
   6   4   7    4.82    0.23
   7  -4   7    6.24    0.40
   7  -4   7    5.25    0.31
   7  -4   7    6.05    0.40
  -7   4  -7    5.29    0.35
   8  -4   7    0.19    0.15
   8  -4   7    0.01    0.17
   8  -4   7    0.23    0.21
   8   4   7    0.31    0.18
  -8   4  -7    0.07    0.18
   9  -4   7    0.24    0.26
   9  -4   7    0.23    0.20
   9  -4   7    0.08    0.14
  -9   4  -7    0.17    0.19
   9   4   7   -0.23    0.17
  10  -4   7    5.84    0.47
  10  -4   7    5.34    0.48
 -10   4  -7    6.20    0.44
  10  -5  -7    0.24    0.27
  10  -5  -7    0.32    0.26
 -10   5   7    0.35    0.25
   9  -5  -7    1.04    0.27
   9  -5  -7    0.73    0.21
   9  -5  -7    0.87    0.27
  -9   5   7    0.79    0.27
   8  -5  -7    1.06    0.25
   8  -5  -7    1.09    0.22
   8  -5  -7    1.33    0.26
   8  -5  -7    0.95    0.22
   8   5  -7    1.41    0.25
  -8   5   7    1.85    0.29
   7  -5  -7   -0.06    0.17
   7  -5  -7   -0.10    0.14
   7  -5  -7    0.03    0.17
   7  -5  -7    0.04    0.16
   7  -5  -7    0.08    0.18
  -7   5   7   -0.09    0.17
  -7   5   7   -0.06    0.19
   7   5  -7    0.15    0.16
  -6  -5   7    1.23    0.16
   6  -5  -7    1.35    0.21
   6  -5  -7    1.65    0.26
   6  -5  -7    1.26    0.23
   6  -5  -7    1.29    0.21
   6  -5  -7    1.24    0.24
  -6   5   7    1.44    0.23
  -6   5   7    1.52    0.24
   6   5  -7    1.57    0.17
   6   5  -7    1.22    0.20
   5  -5  -7    5.87    0.33
   5  -5  -7    5.50    0.33
   5  -5  -7    5.68    0.33
  -5  -5   7    5.14    0.25
   5  -5  -7    5.95    0.32
   5   5  -7    5.33    0.32
  -5   5   7    5.22    0.35
  -5   5   7    5.33    0.32
   5   5  -7    5.79    0.24
   4  -5  -7    2.39    0.23
  -4  -5   7    2.04    0.15
   4  -5  -7    2.04    0.22
   4  -5  -7    2.21    0.23
  -4  -5   7    1.96    0.17
   4  -5  -7    1.97    0.22
  -4   5   7    2.42    0.24
   4   5  -7    2.01    0.22
  -4   5   7    2.26    0.24
   3  -5  -7    0.51    0.14
  -3  -5   7    0.64    0.11
   3  -5  -7    0.52    0.16
   3  -5  -7    0.41    0.16
  -3  -5   7    0.61    0.12
   3  -5  -7    0.82    0.17
   3   5  -7    0.69    0.14
  -3   5   7    0.57    0.16
  -3   5   7    0.67    0.15
  -2  -5   7    1.37    0.15
   2  -5  -7    1.38    0.16
  -2  -5   7    1.15    0.14
   2  -5  -7    1.52    0.19
   2  -5  -7    0.95    0.16
   2  -5  -7    0.88    0.16
   2   5  -7    0.92    0.15
  -2   5   7    1.21    0.17
   2   5  -7    1.48    0.14
  -2   5   7    1.45    0.17
  -1  -5   7    3.45    0.21
   1  -5  -7    3.54    0.24
  -1  -5   7    3.94    0.22
   1  -5  -7    3.84    0.23
  -1   5   7    3.84    0.23
   1   5  -7    3.61    0.20
   1   5  -7    3.71    0.23
  -1   5   7    3.78    0.25
   0  -5   7    8.73    0.31
   0  -5  -7    9.28    0.32
   0  -5   7    8.50    0.31
   0   5   7    9.22    0.33
   0   5  -7    8.39    0.31
   0   5  -7    8.32    0.34
   0   5   7    9.29    0.31
   1  -5   7    3.67    0.24
  -1  -5  -7    4.13    0.25
   1  -5   7    4.15    0.25
  -1  -5  -7    3.78    0.21
  -1   5  -7    4.31    0.24
   1   5   7    3.96    0.21
   1   5   7    3.86    0.20
  -1   5  -7    3.99    0.24
   1   5   7    3.91    0.21
   2  -5   7    0.99    0.17
   2  -5   7    0.65    0.15
   2  -5   7    0.82    0.13
  -2  -5  -7    0.76    0.13
   2  -5   7    0.93    0.10
  -2  -5  -7    0.89    0.16
  -2   5  -7    0.75    0.17
   2   5   7    0.93    0.12
   2   5   7    0.91    0.13
  -2   5  -7    0.68    0.14
   3  -5   7    6.91    0.30
   3  -5   7    7.23    0.26
   3  -5   7    7.10    0.32
   3  -5   7    6.89    0.32
  -3  -5  -7    6.53    0.25
  -3  -5  -7    7.00    0.33
  -3   5  -7    7.22    0.34
   3   5   7    7.09    0.26
   4  -5   7    1.48    0.18
  -4  -5  -7    1.43    0.20
   4  -5   7    1.06    0.19
   4  -5   7    1.55    0.20
  -4  -5  -7    1.42    0.13
   4  -5   7    1.52    0.20
   4   5   7    1.53    0.15
  -4   5  -7    1.45    0.21
   5  -5   7    0.03    0.14
   5  -5   7    0.27    0.16
  -5  -5  -7    0.13    0.08
  -5  -5  -7    0.03    0.14
   5  -5   7    0.01    0.15
   5  -5   7    0.26    0.15
  -5   5  -7    0.30    0.17
   5   5   7    0.08    0.10
  -6  -5  -7    0.24    0.09
   6  -5   7    0.32    0.17
  -6  -5  -7    0.43    0.17
   6  -5   7    0.26    0.16
   6  -5   7    0.48    0.20
  -6   5  -7    0.22    0.18
   6   5   7    0.47    0.12
   7  -5   7    0.28    0.18
   7  -5   7    0.16    0.20
   7  -5   7    0.03    0.17
  -7   5  -7    0.11    0.18
   8  -5   7    7.65    0.48
   8  -5   7    8.12    0.41
   8  -5   7    8.49    0.48
  -8   5  -7    8.14    0.45
   9  -5   7    1.45    0.23
   9  -5   7    1.66    0.30
   9  -5   7    1.51    0.31
  -9   5  -7    1.32    0.28
  10  -5   7    6.74    0.53
  10  -5   7    7.13    0.54
 -10   5  -7    5.07    0.44
   9  -6  -7    1.50    0.31
   9  -6  -7    1.55    0.33
   9  -6  -7    1.26    0.26
  -9   6   7    1.61    0.32
   9   6  -7    0.79    0.23
   8  -6  -7   -0.02    0.20
   8  -6  -7    0.24    0.21
   8  -6  -7    0.33    0.22
   8  -6  -7    0.61    0.23
  -8   6   7    0.49    0.22
   8   6  -7    0.16    0.21
   7  -6  -7    0.16    0.18
   7  -6  -7    0.02    0.19
   7  -6  -7    0.52    0.24
   7  -6  -7    0.30    0.19
   7  -6  -7    0.38    0.22
  -7   6   7    0.37    0.23
   7   6  -7    0.09    0.19
   6  -6  -7    1.75    0.24
   6  -6  -7    1.63    0.25
   6  -6  -7    1.67    0.27
   6  -6  -7    1.63    0.27
   6  -6  -7    1.71    0.25
   6   6  -7    1.74    0.25
  -6   6   7    1.51    0.25
  -6   6   7    1.85    0.28
   5  -6  -7    0.49    0.20
   5  -6  -7   -0.05    0.17
  -5  -6   7    0.09    0.11
   5  -6  -7    0.18    0.18
   5  -6  -7    0.24    0.16
  -5   6   7    0.31    0.17
   5   6  -7    0.20    0.17
  -5   6   7    0.16    0.19
   4  -6  -7   19.26    0.58
   4  -6  -7   19.75    0.62
  -4  -6   7   19.94    0.54
   4  -6  -7   19.64    0.62
   4  -6  -7   19.43    0.61
  -4   6   7   19.45    0.62
   4   6  -7   19.48    0.60
  -4   6   7   19.04    0.60
  -3  -6   7    1.23    0.16
   3  -6  -7    0.86    0.18
   3  -6  -7    1.11    0.18
   3  -6  -7    0.61    0.18
   3  -6  -7    1.16    0.19
  -3  -6   7    0.94    0.15
   3   6  -7    0.97    0.18
  -3   6   7    1.04    0.20
  -3   6   7    1.34    0.20
   2  -6  -7    0.95    0.18
  -2  -6   7    1.13    0.16
   2  -6  -7    0.95    0.18
   2  -6  -7    1.47    0.18
   2  -6  -7    0.99    0.18
  -2  -6   7    1.27    0.17
  -2   6   7    1.10    0.18
   2   6  -7    1.18    0.14
  -2   6   7    1.37    0.21
   2   6  -7    1.22    0.18
  -1  -6   7    7.97    0.33
   1  -6  -7    7.13    0.33
   1  -6  -7    7.05    0.35
   1  -6  -7    7.57    0.34
  -1  -6   7    6.98    0.32
  -1   6   7    7.57    0.35
   1   6  -7    8.22    0.37
   1   6  -7    7.61    0.30
  -1   6   7    8.06    0.32
   0  -6  -7    0.14    0.15
   0  -6   7    0.08    0.13
   0  -6   7    0.21    0.13
   0  -6  -7    0.13    0.12
   0   6  -7    0.04    0.12
   0   6   7    0.21    0.12
   0   6  -7    0.06    0.12
   0   6   7   -0.04    0.13
   1  -6   7    2.55    0.24
  -1  -6  -7    2.85    0.23
   1  -6   7    2.38    0.22
  -1  -6  -7    2.25    0.23
   1   6   7    2.21    0.20
  -1   6  -7    2.23    0.22
   1   6   7    2.19    0.19
  -1   6  -7    2.52    0.23
   2  -6   7    0.12    0.14
  -2  -6  -7    0.33    0.15
   2  -6   7    0.28    0.13
  -2  -6  -7    0.23    0.12
   2  -6   7    0.06    0.14
   2   6   7    0.18    0.12
  -2   6  -7    0.09    0.15
  -2   6  -7    0.33    0.15
   3  -6   7    8.11    0.37
   3  -6   7    7.69    0.28
   3  -6   7    7.79    0.35
   3  -6   7    7.51    0.37
  -3  -6  -7    8.56    0.32
  -3  -6  -7    7.85    0.38
  -3   6  -7    7.66    0.40
   3   6   7    8.21    0.32
   4  -6   7    0.41    0.17
   4  -6   7   -0.14    0.15
   4  -6   7    0.40    0.16
  -4  -6  -7    0.48    0.16
  -4  -6  -7    0.54    0.12
   4  -6   7    0.23    0.13
  -4   6  -7    0.02    0.16
   4   6   7    0.30    0.12
   5  -6   7    3.38    0.31
  -5  -6  -7    3.59    0.32
  -5  -6  -7    3.44    0.20
   5  -6   7    3.55    0.31
   5  -6   7    3.13    0.30
   5  -6   7    3.38    0.27
  -5   6  -7    3.38    0.33
   5   6   7    3.14    0.22
   6  -6   7    0.25    0.21
  -6  -6  -7    0.15    0.18
   6  -6   7   -0.09    0.15
   6  -6   7    0.21    0.18
  -6   6  -7    0.00    0.20
   7  -6   7    0.02    0.19
   7  -6   7    0.56    0.21
  -7  -6  -7   -0.05    0.19
   7  -6   7   -0.16    0.21
  -7   6  -7    0.18    0.20
   8  -6   7    1.38    0.31
  -8  -6  -7    1.35    0.27
   8  -6   7    1.36    0.25
   8  -6   7    1.35    0.29
  -8   6  -7    1.75    0.31
   9  -6   7    0.36    0.27
  -9  -6  -7    0.67    0.24
   9  -6   7    1.50    0.31
   9  -6   7    0.88    0.24
  -9   6  -7    0.73    0.25
   9  -7  -7    0.06    0.22
   9  -7  -7    0.35    0.23
   9  -7  -7    0.12    0.23
   9   7  -7    0.04    0.22
  -9   7   7   -0.36    0.24
   8  -7  -7    0.66    0.25
   8  -7  -7    0.39    0.23
   8  -7  -7    0.52    0.24
   8  -7  -7    0.66    0.27
   8   7  -7    0.65    0.25
  -8   7   7    0.26    0.24
   7  -7  -7    0.27    0.20
   7  -7  -7    0.02    0.21
   7  -7  -7   -0.03    0.21
   7  -7  -7   -0.13    0.21
   7  -7  -7    0.30    0.24
   7   7  -7    0.49    0.20
  -7   7   7    0.07    0.24
   6  -7  -7    0.28    0.19
   6  -7  -7    0.10    0.19
   6  -7  -7    0.31    0.21
   6  -7  -7    0.52    0.23
   6  -7  -7    0.02    0.19
  -6   7   7    0.12    0.20
   6   7  -7   -0.13    0.16
   5  -7  -7    1.19    0.23
   5  -7  -7    1.40    0.25
  -5  -7   7    1.41    0.19
   5  -7  -7    1.35    0.26
   5  -7  -7    1.05    0.22
   5   7  -7    1.16    0.22
  -5   7   7    1.57    0.28
   4  -7  -7    4.95    0.35
   4  -7  -7    4.83    0.36
  -4  -7   7    4.62    0.28
   4  -7  -7    4.83    0.35
   4  -7  -7    4.34    0.31
   4   7  -7    4.50    0.35
  -4   7   7    4.33    0.37
  -3  -7   7   -0.03    0.13
   3  -7  -7    0.41    0.18
   3  -7  -7   -0.15    0.15
   3  -7  -7   -0.19    0.12
  -3  -7   7    0.28    0.20
   3  -7  -7   -0.04    0.15
   3   7  -7    0.20    0.15
  -3   7   7   -0.35    0.17
  -2  -7   7    2.10    0.22
   2  -7  -7    2.55    0.27
   2  -7  -7    1.83    0.20
   2  -7  -7    1.88    0.24
   2  -7  -7    1.95    0.24
  -2  -7   7    2.79    0.24
   2   7  -7    1.83    0.23
  -2   7   7    2.28    0.27
   1  -7  -7    0.00    0.15
  -1  -7   7    0.20    0.16
   1  -7  -7    0.10    0.14
  -1  -7   7    0.29    0.15
   1  -7  -7    0.10    0.17
  -1   7   7    0.22    0.14
   1   7  -7    0.16    0.12
   1   7  -7    0.13    0.14
   0  -7  -7    1.56    0.20
   0  -7  -7    1.53    0.20
   0  -7  -7    1.58    0.25
   0  -7   7    1.46    0.20
   0  -7   7    1.47    0.22
   0   7  -7    1.98    0.23
   0   7   7    1.85    0.21
   0   7   7    1.69    0.21
   0   7  -7    1.65    0.19
  -1  -7  -7    9.96    0.39
   1  -7   7    9.71    0.43
  -1  -7  -7    9.90    0.44
  -1  -7  -7   10.17    0.40
   1  -7   7    9.74    0.43
   1   7   7   10.06    0.40
  -1   7  -7    9.44    0.42
  -1   7  -7    9.42    0.40
  -2  -7  -7    0.22    0.14
  -2  -7  -7    0.27    0.14
  -2  -7  -7    0.09    0.16
   2  -7   7    0.11    0.16
   2  -7   7    0.08    0.13
   2  -7   7    0.14    0.16
   2   7   7    0.23    0.14
  -2   7  -7    0.08    0.16
  -2   7  -7    0.15    0.16
  -3  -7  -7    0.69    0.19
   3  -7   7    0.82    0.18
   3  -7   7    0.70    0.21
   3  -7   7    0.52    0.19
  -3  -7  -7    0.74    0.16
   3   7   7    0.91    0.17
  -3   7  -7    0.48    0.19
  -3   7  -7    0.84    0.20
   4  -7   7    0.43    0.19
  -4  -7  -7   -0.16    0.15
   4  -7   7    0.29    0.20
   4  -7   7    0.10    0.17
  -4  -7  -7    0.38    0.13
   4   7   7    0.23    0.15
  -4   7  -7    0.43    0.21
   5  -7   7    7.33    0.46
   5  -7   7    6.82    0.39
   5  -7   7    7.30    0.43
  -5  -7  -7    6.80    0.28
  -5  -7  -7    6.55    0.41
  -5   7  -7    7.43    0.44
   5   7   7    6.44    0.33
   6  -7   7   -0.37    0.19
  -6  -7  -7    0.10    0.20
   6  -7   7    0.17    0.19
   6  -7   7    0.05    0.22
  -6   7  -7   -0.08    0.21
  -7  -7  -7    0.97    0.26
   7  -7   7    0.90    0.24
   7  -7   7    0.26    0.24
  -7   7  -7    0.49    0.24
   8  -7   7   17.66    0.74
  -8  -7  -7   19.38    0.75
   8  -7   7   19.64    0.72
  -8   7  -7   20.76    0.80
   8  -8  -7    2.03    0.36
   8  -8  -7    3.34    0.39
   8  -8  -7    3.30    0.39
   8  -8  -7    2.64    0.39
  -8   8   7    3.14    0.42
   8   8  -7    2.99    0.36
   7  -8  -7    2.68    0.38
   7  -8  -7    2.66    0.38
   7  -8  -7    3.10    0.36
   7  -8  -7    3.73    0.39
   7  -8  -7    3.60    0.41
  -7   8   7    2.61    0.37
   7   8  -7    3.09    0.37
   6  -8  -7    0.79    0.28
   6  -8  -7    1.30    0.28
   6  -8  -7    0.78    0.23
   6  -8  -7    0.96    0.28
   6  -8  -7    1.18    0.30
   6   8  -7    0.61    0.24
  -6   8   7    1.12    0.28
   5  -8  -7    0.11    0.23
   5  -8  -7   -0.01    0.21
   5  -8  -7   -0.14    0.18
   5  -8  -7   -0.14    0.16
  -5   8   7    0.05    0.20
   5   8  -7    0.01    0.19
   4  -8  -7   10.15    0.52
   4  -8  -7   10.68    0.52
  -4  -8   7   11.54    0.46
   4  -8  -7   10.91    0.46
   4  -8  -7   10.91    0.52
  -4   8   7   11.42    0.55
   4   8  -7    9.98    0.49
   3  -8  -7    0.53    0.21
  -3  -8   7    0.26    0.17
   3  -8  -7    0.53    0.23
   3  -8  -7    0.42    0.17
   3  -8  -7    0.28    0.19
  -3   8   7    0.52    0.21
   3   8  -7    0.18    0.17
   2  -8  -7    0.19    0.18
  -2  -8   7    0.08    0.15
  -2  -8   7    0.05    0.16
   2  -8  -7   -0.03    0.19
   2  -8  -7   -0.04    0.18
  -2   8   7    0.15    0.20
   2   8  -7    0.11    0.18
   1  -8  -7   -0.28    0.16
   1  -8  -7   -0.34    0.13
   1  -8  -7    0.07    0.17
  -1  -8   7   -0.31    0.16
  -1  -8   7   -0.02    0.16
  -1   8   7   -0.11    0.15
  -1   8   7    0.59    0.19
   1   8  -7   -0.09    0.15
   0  -8  -7    0.45    0.18
   0  -8  -7    0.28    0.17
   0  -8  -7    0.46    0.20
   0  -8   7    0.37    0.19
   0  -8   7    0.22    0.17
   0   8  -7    0.19    0.17
   0   8  -7    0.20    0.15
   0   8   7   -0.12    0.14
   1  -8   7    0.84    0.22
  -1  -8  -7    0.53    0.20
  -1  -8  -7    0.93    0.20
  -1  -8  -7    0.57    0.18
   1  -8   7    0.68    0.20
   1   8   7    1.14    0.21
  -1   8  -7    0.78    0.19
  -1   8  -7    0.95    0.22
   2  -8   7    0.46    0.21
  -2  -8  -7    0.44    0.17
  -2  -8  -7   -0.09    0.17
  -2  -8  -7    0.24    0.16
   2  -8   7    0.41    0.21
   2  -8   7    0.36    0.17
   2   8   7    0.35    0.18
  -2   8  -7    0.09    0.18
  -2   8  -7    0.68    0.21
  -3  -8  -7    0.12    0.15
  -3  -8  -7    0.08    0.18
   3  -8   7   -0.26    0.14
   3  -8   7   -0.01    0.18
   3  -8   7    0.03    0.20
  -3   8  -7    0.10    0.17
  -3   8  -7    0.18    0.21
   3   8   7    0.19    0.16
   4  -8   7    4.52    0.36
   4  -8   7    3.44    0.34
   4  -8   7    3.58    0.36
  -4  -8  -7    4.43    0.28
  -4  -8  -7    4.71    0.40
   4   8   7    4.50    0.31
  -4   8  -7    4.63    0.40
  -4   8  -7    3.63    0.35
   5  -8   7    1.43    0.26
  -5  -8  -7    1.13    0.27
   5  -8   7    0.96    0.25
  -5  -8  -7    1.12    0.17
   5  -8   7    0.78    0.25
  -5   8  -7    1.09    0.26
  -6  -8  -7    0.14    0.22
   6  -8   7    0.04    0.22
   6  -8   7    0.13    0.22
   6  -8   7   -0.14    0.21
  -6   8  -7   -0.05    0.23
   7  -8   7    0.40    0.27
  -7  -8  -7    0.61    0.25
   7  -8   7    1.45    0.30
  -7   8  -7    0.45    0.24
   6  -9  -7   -0.33    0.21
   6  -9  -7   -0.43    0.20
   6  -9  -7   -0.05    0.23
   6  -9  -7    0.21    0.26
   6   9  -7    0.06    0.20
  -6   9   7    0.11    0.24
   5  -9  -7   -0.01    0.21
   5  -9  -7    0.02    0.22
   5  -9  -7    0.44    0.26
   5   9  -7    0.34    0.25
  -5   9   7    0.36    0.25
   4  -9  -7    2.59    0.36
   4  -9  -7    3.08    0.38
   4  -9  -7    2.76    0.35
   4   9  -7    2.85    0.34
  -4   9   7    3.84    0.40
   3  -9  -7   -0.21    0.21
   3  -9  -7   -0.34    0.20
  -3  -9   7    0.22    0.20
   3  -9  -7   -0.05    0.19
   3   9  -7   -0.08    0.18
  -3   9   7    0.22    0.22
   2  -9  -7    2.91    0.34
   2  -9  -7    1.88    0.30
   2  -9  -7    2.30    0.30
  -2  -9   7    2.36    0.29
  -2   9   7    2.99    0.32
  -2   9   7    2.53    0.31
   2   9  -7    2.58    0.32
  -1  -9   7   -0.07    0.18
   1  -9  -7    0.06    0.20
   1  -9  -7    0.03    0.18
   1  -9  -7    0.34    0.21
  -1  -9   7    0.16    0.20
   1   9  -7   -0.17    0.17
  -1   9   7   -0.24    0.18
   0  -9   7    0.97    0.25
   0  -9  -7    0.78    0.25
   0  -9  -7    0.83    0.22
   0  -9  -7    1.52    0.26
   0  -9   7    1.03    0.25
   0   9   7    1.00    0.23
   0   9  -7    1.04    0.23
  -1  -9  -7    4.42    0.35
  -1  -9  -7    4.45    0.36
  -1  -9  -7    3.45    0.36
   1  -9   7    4.21    0.38
   1  -9   7    4.01    0.35
   1   9   7    4.41    0.33
  -1   9  -7    4.03    0.37
   2  -9   7    0.10    0.19
  -2  -9  -7    0.09    0.17
   2  -9   7    0.23    0.18
   2  -9   7   -0.05    0.21
  -2  -9  -7    0.14    0.23
   2   9   7    0.06    0.19
  -2   9  -7    0.20    0.19
  -2   9  -7    0.05    0.20
   3  -9   7   -0.37    0.18
  -3  -9  -7    0.00    0.17
   3  -9   7   -0.06    0.18
   3  -9   7    0.01    0.22
  -3  -9  -7   -0.21    0.19
  -3   9  -7    0.21    0.22
  -3   9  -7    0.23    0.22
   3   9   7    0.07    0.18
  -4  -9  -7    0.94    0.20
   4  -9   7    0.60    0.26
  -4  -9  -7    0.43    0.25
   4  -9   7    1.08    0.27
   4  -9   7    1.43    0.27
  -4   9  -7    0.88    0.25
  -4   9  -7    1.09    0.29
   5  -9   7    4.30    0.43
   5  -9   7    4.15    0.43
   5  -9   7    4.66    0.42
  -5   9  -7    4.68    0.44
  -5   9  -7    4.28    0.42
   6  -9   7    0.52    0.24
   6  -9   7    0.16    0.27
  -6  -9  -7   -0.12    0.20
   6  -9   7    0.30    0.24
  -6   9  -7    0.51    0.25
  -6   9  -7    0.37    0.27
   5 -10  -7    0.16    0.28
   5 -10  -7   -0.47    0.20
   5 -10  -7    0.01    0.25
   5  10  -7   -0.25    0.20
  -5  10   7    0.24    0.24
   4 -10  -7    2.00    0.36
   4 -10  -7    1.32    0.29
   4 -10  -7    1.63    0.34
  -4  10   7    1.65    0.32
   4  10  -7    1.25    0.32
   3 -10  -7    0.91    0.28
   3 -10  -7    0.60    0.26
   3 -10  -7    1.25    0.29
   3  10  -7    1.09    0.27
  -3  10   7    0.98    0.26
   2 -10  -7    5.85    0.47
   2 -10  -7    5.80    0.46
   2 -10  -7    4.15    0.44
  -2 -10   7    5.27    0.42
   2  10  -7    5.91    0.45
  -2  10   7    5.37    0.42
   1 -10  -7    0.94    0.27
   1 -10  -7    0.47    0.25
  -1 -10   7    0.37    0.23
   1 -10  -7    0.42    0.24
  -1  10   7    0.48    0.22
   1  10  -7    0.35    0.26
   0 -10  -7    0.03    0.19
   0 -10   7    0.02    0.21
   0 -10  -7   -0.34    0.20
   0 -10  -7    0.24    0.22
   0 -10   7   -0.04    0.22
   0  10  -7    0.12    0.21
   0  10   7    0.07    0.20
   1 -10   7    3.89    0.40
   1 -10   7    3.42    0.37
  -1 -10  -7    2.51    0.32
  -1 -10  -7    2.96    0.37
   1  10   7    2.83    0.34
  -1  10  -7    3.79    0.39
   2 -10   7   -0.29    0.21
  -2 -10  -7   -0.28    0.23
  -2 -10  -7   -0.25    0.18
   2 -10   7    0.42    0.25
  -2  10  -7    0.28    0.22
   2  10   7    0.26    0.20
   3 -10   7   -0.22    0.23
  -3 -10  -7   -0.06    0.18
  -3 -10  -7    0.05    0.22
   3 -10   7   -0.16    0.25
  -3  10  -7    0.07    0.24
  -3  10  -7    0.40    0.26
  -4 -10  -7    1.95    0.26
   4 -10   7    1.98    0.36
   4 -10   7    2.28    0.36
  -4 -10  -7    2.29    0.34
  -4  10  -7    2.54    0.38
  -4  10  -7    2.72    0.36
   1 -11  -7    0.62    0.28
   1 -11  -7    0.60    0.28
  -1  11   7    0.73    0.28
   1  11  -7    0.35    0.27
   0 -11  -7    0.67    0.28
   0 -11  -7    0.74    0.27
   0 -11   7    0.97    0.30
   0 -11   7    0.61    0.26
   0  11  -7   -0.03    0.23
   0  11   7    0.48    0.24
  11   0  -8    0.14    0.19
  11   0  -8   -0.14    0.23
  10   0  -8   19.37    0.74
 -10   0   8   20.04    0.57
  10   0  -8   19.60    0.67
   9   0  -8    0.24    0.21
  -9   0   8    0.34    0.14
   9   0  -8    0.32    0.17
  -8   0   8    4.24    0.25
   8   0  -8    3.61    0.28
   8   0  -8    4.42    0.33
   7   0  -8   51.68    1.09
  -7   0   8   51.29    1.04
  -7   0   8   51.91    1.03
   7   0  -8   50.57    1.16
  -6   0   8   74.60    1.37
   6   0  -8   73.94    1.28
   6   0  -8   71.93    1.48
  -6   0   8   73.34    1.37
   6   0  -8   71.79    1.41
   6   0  -8   73.79    1.33
   5   0  -8    3.58    0.16
   5   0  -8    3.59    0.19
   5   0  -8    3.41    0.23
   5   0  -8    3.18    0.14
  -5   0   8    3.25    0.17
  -4   0   8   39.23    0.77
   4   0  -8   39.54    0.78
   4   0  -8   40.35    0.77
   4   0  -8   39.13    0.84
   3   0  -8   75.42    1.32
   3   0  -8   71.59    1.36
  -3   0   8   73.63    1.32
   3   0  -8   73.77    1.31
   2   0  -8   61.52    1.14
   2   0  -8   63.06    1.13
  -2   0   8   62.14    1.13
   2   0  -8   63.59    1.07
   1   0  -8    8.98    0.23
   1   0  -8    9.12    0.19
  -1   0   8    9.34    0.25
   1   0  -8    9.03    0.25
   0   0  -8    9.18    0.25
   0   0  -8    9.18    0.20
   0   0   8    8.79    0.24
   1   0   8    1.65    0.12
   1   0   8    1.63    0.12
  -1   0  -8    1.67    0.12
  -1   0  -8    1.63    0.07
  -2   0  -8   57.53    1.07
   2   0   8   58.58    1.09
   2   0   8   58.95    1.06
   3   0   8   11.11    0.33
  -3   0  -8   10.80    0.29
   3   0   8   10.74    0.27
  -4   0  -8    0.35    0.09
   4   0   8    0.27    0.14
   4   0   8    0.30    0.07
   4   0   8    0.46    0.12
  -5   0  -8   38.48    0.79
   5   0   8   38.32    0.87
   5   0   8   40.03    0.73
   5   0   8   37.72    0.88
   6   0   8   47.02    0.84
   6   0   8   46.64    1.05
  -6   0  -8   45.78    0.94
   6   0   8   47.19    1.07
   7   0   8    3.26    0.29
   7   0   8    3.89    0.32
  -7   0  -8    3.29    0.21
  -8   0  -8    0.14    0.11
   8   0   8    0.54    0.21
   8   0   8    0.14    0.18
   9   0   8    1.20    0.26
   9   0   8    0.76    0.28
  -9   0  -8    0.75    0.15
 -10   0  -8    0.31    0.14
  10   0   8    0.12    0.21
  10   0   8    0.07    0.25
  11   0   8    0.41    0.30
  11   0   8    0.60    0.26
  11  -1  -8    0.19    0.25
  11  -1  -8   -0.07    0.20
  11   1  -8    0.32    0.19
 -11   1   8   -0.14    0.15
  11   1  -8   -0.09    0.23
  10  -1  -8   10.99    0.57
  10  -1  -8   10.19    0.48
 -10   1   8   10.80    0.45
  10   1  -8   10.65    0.57
  10   1  -8   10.41    0.47
  -9  -1   8    2.54    0.20
   9  -1  -8    2.44    0.26
   9  -1  -8    1.67    0.28
  -9   1   8    2.24    0.23
   9   1  -8    2.37    0.25
   9   1  -8    2.58    0.30
   8  -1  -8    4.68    0.32
   8  -1  -8    5.11    0.36
  -8  -1   8    4.88    0.24
  -8   1   8    5.40    0.31
   8   1  -8    4.62    0.28
   8   1  -8    5.33    0.38
   7  -1  -8   23.42    0.65
   7  -1  -8   24.00    0.52
   7  -1  -8   24.73    0.71
  -7  -1   8   23.77    0.55
   7   1  -8   23.80    0.61
  -7   1   8   24.38    0.60
  -7   1   8   24.20    0.61
   7   1  -8   24.33    0.68
   6  -1  -8   18.41    0.45
  -6  -1   8   18.00    0.43
   6  -1  -8   18.00    0.50
   6  -1  -8   18.37    0.57
   6  -1  -8   18.30    0.43
  -6   1   8   17.73    0.48
   6   1  -8   17.66    0.53
  -6   1   8   18.14    0.48
   6   1  -8   17.85    0.47
   5  -1  -8    4.02    0.25
  -5  -1   8    4.65    0.18
   5  -1  -8    3.84    0.22
   5  -1  -8    4.37    0.19
   5  -1  -8    4.16    0.20
   5   1  -8    4.44    0.24
  -5   1   8    4.25    0.22
   5   1  -8    4.33    0.10
   5   1  -8    3.84    0.19
  -5   1   8    4.30    0.22
   4  -1  -8    1.71    0.14
   4  -1  -8    1.63    0.17
  -4  -1   8    1.78    0.12
   4  -1  -8    1.53    0.12
   4  -1  -8    1.86    0.15
   4   1  -8    1.61    0.12
   4   1  -8    1.64    0.11
   4   1  -8    1.93    0.17
   4   1  -8    1.76    0.11
   4   1  -8    1.91    0.17
  -4   1   8    1.80    0.15
  -3  -1   8    7.29    0.22
   3  -1  -8    7.18    0.22
   3  -1  -8    7.59    0.28
   3  -1  -8    7.37    0.24
   3   1  -8    7.26    0.25
   3   1  -8    7.69    0.21
  -3   1   8    7.48    0.25
   3   1  -8    7.36    0.19
   3   1  -8    6.79    0.25
  -2  -1   8    0.23    0.07
   2  -1  -8    0.06    0.09
   2  -1  -8    0.34    0.08
  -2   1   8    0.27    0.09
   2   1  -8    0.12    0.07
   2   1  -8    0.35    0.08
   2   1  -8    0.26    0.08
   2   1  -8    0.21    0.04
   1  -1  -8   56.24    1.05
  -1  -1   8   56.64    1.03
   1  -1  -8   57.84    1.01
   1   1  -8   55.77    1.03
  -1   1   8   55.65    1.04
   1   1  -8   58.58    0.95
   1   1  -8   56.22    1.03
   1   1  -8   57.27    0.95
   0  -1   8    4.50    0.17
   0  -1   8    4.60    0.13
   0  -1  -8    4.42    0.18
   0   1   8    4.49    0.18
   0   1  -8    4.40    0.18
   0   1  -8    4.36    0.16
  -1  -1  -8    1.16    0.11
   1  -1   8    1.27    0.12
   1  -1   8    1.27    0.10
  -1   1  -8    1.19    0.09
  -1   1  -8    1.03    0.11
   1   1   8    1.02    0.10
  -2  -1  -8   10.59    0.28
   2  -1   8   10.60    0.29
   2  -1   8   10.89    0.30
  -2   1  -8   10.86    0.30
   2   1   8   10.13    0.30
   2   1   8   10.72    0.26
   3  -1   8   10.16    0.31
   3  -1   8    9.60    0.28
   3  -1   8    9.73    0.32
  -3  -1  -8    9.94    0.27
  -3   1  -8    9.96    0.30
   3   1   8   10.37    0.32
   3   1   8   10.04    0.24
   4  -1   8    6.41    0.28
   4  -1   8    6.24    0.22
   4  -1   8    6.93    0.28
  -4  -1  -8    6.54    0.22
   4   1   8    6.40    0.27
  -4   1  -8    6.85    0.25
   4   1   8    6.76    0.17
   5  -1   8   25.47    0.66
   5  -1   8   26.48    0.66
  -5  -1  -8   26.42    0.56
   5  -1   8   25.76    0.56
  -5   1  -8   25.33    0.60
   5   1   8   25.45    0.67
   5   1   8   26.58    0.66
   6  -1   8   22.78    0.65
   6  -1   8   22.16    0.63
  -6  -1  -8   21.40    0.51
   6  -1   8   22.89    0.50
   6   1   8   21.57    0.62
   6   1   8   22.70    0.66
  -6   1  -8   22.99    0.57
   7  -1   8    0.19    0.18
  -7  -1  -8    0.39    0.10
   7  -1   8    0.38    0.16
   7  -1   8    0.44    0.09
  -7   1  -8    0.60    0.14
   7   1   8    0.49    0.19
   7   1   8    0.63    0.19
   8  -1   8    0.02    0.19
   8  -1   8    0.18    0.19
  -8  -1  -8    0.03    0.09
   8   1   8    0.13    0.17
  -8   1  -8    0.21    0.13
   8   1   8    0.04    0.20
   9  -1   8   -0.09    0.25
   9  -1   8   -0.16    0.19
  -9  -1  -8    0.10    0.10
  -9   1  -8   -0.03    0.13
   9   1   8   -0.05    0.24
   9   1   8    0.06    0.19
  10  -1   8    0.26    0.26
  10  -1   8    0.48    0.24
 -10   1  -8    0.45    0.16
  10   1   8    0.80    0.26
  11  -1   8    0.15    0.26
  11  -1   8   -0.13    0.30
  11   1   8    0.07    0.25
  11  -2  -8    0.29    0.27
  11  -2  -8    0.25    0.22
  11   2  -8    0.10    0.27
 -11   2   8   -0.06    0.18
  10  -2  -8    5.31    0.38
  10  -2  -8    4.98    0.45
  10   2  -8    5.17    0.37
  10   2  -8    4.65    0.43
 -10   2   8    4.84    0.37
   9  -2  -8    2.57    0.30
   9  -2  -8    1.91    0.30
   9   2  -8    2.43    0.31
   9   2  -8    2.12    0.24
  -9   2   8    2.52    0.26
   8  -2  -8    5.21    0.38
   8  -2  -8    4.96    0.24
  -8  -2   8    5.18    0.22
   8  -2  -8    5.38    0.35
  -8   2   8    4.95    0.31
   8   2  -8    4.85    0.28
  -8   2   8    5.71    0.33
   8   2  -8    4.91    0.33
   7  -2  -8    8.21    0.30
   7  -2  -8    7.65    0.37
   7  -2  -8    7.95    0.41
   7   2  -8    7.44    0.36
  -7   2   8    7.33    0.35
   7   2  -8    7.33    0.30
  -7   2   8    7.53    0.34
   6  -2  -8    4.21    0.25
   6  -2  -8    3.98    0.23
   6  -2  -8    3.73    0.28
  -6  -2   8    3.13    0.23
   6  -2  -8    3.58    0.22
   6   2  -8    4.39    0.27
  -6   2   8    3.93    0.25
   6   2  -8    4.15    0.20
  -6   2   8    4.13    0.27
   6   2  -8    3.80    0.25
  -5  -2   8   20.99    0.44
   5  -2  -8   21.32    0.52
   5  -2  -8   21.04    0.51
   5  -2  -8   20.66    0.58
   5  -2  -8   19.76    0.54
   5  -2  -8   21.02    0.52
   5   2  -8   20.45    0.53
  -5   2   8   20.36    0.54
   5   2  -8   21.01    0.47
   5   2  -8   20.30    0.55
  -5   2   8   20.31    0.53
  -4  -2   8    2.01    0.12
   4  -2  -8    1.86    0.16
   4  -2  -8    1.81    0.15
   4  -2  -8    2.01    0.16
   4  -2  -8    1.88    0.19
  -4   2   8    2.06    0.18
   4   2  -8    1.70    0.16
   4   2  -8    1.79    0.11
  -4   2   8    2.10    0.16
   4   2  -8    1.54    0.14
   3  -2  -8   74.46    1.36
  -3  -2   8   73.98    1.31
   3  -2  -8   72.47    1.37
  -3  -2   8   72.80    1.26
   3  -2  -8   75.77    1.41
   3   2  -8   75.54    1.30
  -3   2   8   72.95    1.37
   3   2  -8   73.74    1.34
   3   2  -8   72.00    1.38
   3   2  -8   74.68    1.27
  -2  -2   8   39.19    0.76
  -2  -2   8   40.53    0.70
   2  -2  -8   40.01    0.78
   2  -2  -8   39.53    0.80
   2   2  -8   39.34    0.80
   2   2  -8   39.96    0.75
   2   2  -8   40.74    0.76
  -2   2   8   40.55    0.80
  -1  -2   8    0.69    0.10
   1  -2  -8    0.76    0.10
  -1  -2   8    0.75    0.07
   1  -2  -8    0.93    0.11
   1   2  -8    0.61    0.10
  -1   2   8    0.73    0.11
   1   2  -8    0.57    0.09
   0  -2  -8    3.73    0.17
   0  -2   8    3.72    0.15
   0  -2   8    3.72    0.12
   0  -2  -8    3.55    0.17
   0  -2   8    3.47    0.17
   0   2   8    4.06    0.18
   0   2  -8    3.86    0.17
   0   2  -8    3.91    0.19
  -1  -2  -8    5.99    0.20
   1  -2   8    5.98    0.22
   1  -2   8    6.52    0.19
   1  -2   8    5.97    0.21
  -1   2  -8    5.78    0.20
   1   2   8    6.17    0.20
  -1   2  -8    6.15    0.23
  -2  -2  -8    8.46    0.25
   2  -2   8    8.86    0.27
   2  -2   8    8.79    0.28
   2   2   8    8.72    0.23
  -2   2  -8    8.93    0.28
   2   2   8    9.14    0.19
   3  -2   8    0.70    0.12
   3  -2   8    0.69    0.11
  -3  -2  -8    0.59    0.09
   3  -2   8    0.70    0.13
   3   2   8    0.63    0.07
   3   2   8    0.66    0.14
  -3   2  -8    0.52    0.12
   3   2   8    0.49    0.06
   4  -2   8    2.64    0.19
   4  -2   8    2.63    0.18
  -4  -2  -8    2.46    0.13
   4  -2   8    2.64    0.20
   4   2   8    2.35    0.20
  -4   2  -8    2.75    0.20
   5  -2   8    3.05    0.23
   5  -2   8    3.10    0.19
   5  -2   8    3.24    0.26
  -5  -2  -8    3.14    0.15
   5   2   8    3.00    0.24
  -5   2  -8    3.09    0.21
   6  -2   8    4.65    0.29
   6  -2   8    4.23    0.22
   6  -2   8    4.76    0.31
  -6  -2  -8    4.36    0.18
  -6   2  -8    4.03    0.26
   6   2   8    4.05    0.28
   7  -2   8   -0.17    0.16
  -7  -2  -8    0.04    0.07
   7  -2   8    0.28    0.16
   7  -2   8    0.21    0.10
   7   2   8    0.11    0.16
  -7   2  -8    0.06    0.13
  -8  -2  -8    0.11    0.08
   8  -2   8    0.21    0.10
   8  -2   8    0.17    0.18
   8  -2   8   -0.02    0.20
  -8   2  -8    0.20    0.15
   8   2   8    0.16    0.17
   9  -2   8    0.83    0.29
   9  -2   8    0.43    0.23
  -9   2  -8    0.79    0.18
   9   2   8    1.08    0.26
  10  -2   8    1.04    0.29
  10  -2   8    1.05    0.33
 -10   2  -8    1.10    0.22
  10   2   8    1.00    0.28
  11  -2   8    0.27    0.30
  11  -2   8    0.15    0.26
 -11   2  -8    0.31    0.19
  11   2   8    0.46    0.28
  11  -3  -8    0.73    0.28
  11  -3  -8    0.66    0.27
  11   3  -8    0.75    0.29
 -11   3   8    0.72    0.23
  10  -3  -8    0.72    0.27
  10  -3  -8    1.43    0.28
 -10   3   8    0.84    0.23
  10   3  -8    1.30    0.27
   9  -3  -8    3.64    0.37
   9  -3  -8    3.60    0.37
   9  -3  -8    2.80    0.32
   9   3  -8    3.84    0.36
  -9   3   8    3.53    0.33
  -9   3   8    3.29    0.33
   8  -3  -8    5.75    0.38
   8  -3  -8    5.63    0.40
   8  -3  -8    5.91    0.30
   8   3  -8    5.98    0.35
   8   3  -8    5.13    0.28
  -8   3   8    6.55    0.36
  -8   3   8    5.40    0.36
   7  -3  -8    8.08    0.42
   7  -3  -8    7.58    0.33
   7  -3  -8    7.24    0.33
  -7   3   8    7.01    0.36
   7   3  -8    6.97    0.36
  -7   3   8    7.41    0.36
   7   3  -8    7.02    0.29
   7   3  -8    7.32    0.36
   6  -3  -8    6.22    0.30
   6  -3  -8    6.34    0.32
   6  -3  -8    5.57    0.34
   6  -3  -8    6.20    0.30
   6  -3  -8    6.47    0.29
   6   3  -8    6.97    0.34
  -6   3   8    6.71    0.34
   6   3  -8    6.62    0.29
   6   3  -8    6.23    0.25
  -6   3   8    6.50    0.32
   5  -3  -8    4.56    0.25
   5  -3  -8    4.59    0.28
   5  -3  -8    4.60    0.24
   5  -3  -8    4.80    0.27
  -5  -3   8    4.70    0.19
   5  -3  -8    4.43    0.26
  -5  -3   8    4.91    0.18
   5   3  -8    4.68    0.19
   5   3  -8    4.49    0.26
  -5   3   8    4.57    0.28
   5   3  -8    4.66    0.25
  -5   3   8    4.98    0.27
   4  -3  -8    0.10    0.12
  -4  -3   8    0.15    0.07
   4  -3  -8    0.14    0.11
   4  -3  -8    0.22    0.11
   4  -3  -8   -0.08    0.10
  -4  -3   8    0.10    0.07
   4   3  -8    0.34    0.11
   4   3  -8    0.26    0.09
  -4   3   8    0.18    0.12
  -4   3   8    0.01    0.10
  -3  -3   8    0.05    0.06
  -3  -3   8   -0.01    0.06
   3  -3  -8   -0.03    0.11
   3  -3  -8   -0.06    0.10
   3  -3  -8    0.14    0.10
   3   3  -8   -0.10    0.09
   3   3  -8    0.04    0.05
   3   3  -8    0.03    0.06
  -3   3   8    0.06    0.10
   3   3  -8    0.11    0.05
  -3   3   8    0.01    0.10
  -2  -3   8    0.92    0.09
   2  -3  -8    0.93    0.13
  -2  -3   8    0.80    0.10
   2  -3  -8    0.89    0.13
   2   3  -8    0.98    0.08
   2   3  -8    0.84    0.10
   2   3  -8    0.84    0.12
  -2   3   8    1.14    0.13
  -2   3   8    1.06    0.15
  -1  -3   8   12.51    0.30
  -1  -3   8   11.95    0.33
   1  -3  -8   12.13    0.35
   1  -3  -8   12.25    0.35
  -1   3   8   12.11    0.34
   1   3  -8   11.90    0.33
  -1   3   8   12.04    0.35
   1   3  -8   12.01    0.34
   1   3  -8   12.68    0.24
   0  -3  -8    1.92    0.17
   0  -3   8    1.65    0.10
   0  -3   8    1.45    0.13
   0  -3   8    1.70    0.14
   0  -3  -8    1.94    0.15
   0   3   8    1.65    0.13
   0   3  -8    1.91    0.15
   0   3  -8    1.58    0.14
   0   3   8    1.81    0.14
  -1  -3  -8    3.35    0.19
  -1  -3  -8    3.52    0.17
   1  -3   8    3.31    0.17
   1  -3   8    3.56    0.15
   1  -3   8    3.51    0.19
  -1   3  -8    3.39    0.18
   1   3   8    3.74    0.17
   1   3   8    3.70    0.15
   1   3   8    3.26    0.17
  -1   3  -8    3.50    0.20
   2  -3   8    0.04    0.08
   2  -3   8   -0.04    0.10
   2  -3   8    0.27    0.10
  -2  -3  -8    0.18    0.10
   2  -3   8    0.19    0.09
  -2  -3  -8    0.24    0.08
   2   3   8    0.19    0.07
   2   3   8    0.17    0.07
  -2   3  -8    0.05    0.10
   2   3   8    0.22    0.06
   3  -3   8    0.00    0.09
   3  -3   8   -0.14    0.09
  -3  -3  -8    0.07    0.07
   3  -3   8    0.00    0.10
   3  -3   8    0.12    0.12
   3   3   8    0.11    0.06
   3   3   8    0.09    0.05
   3   3   8    0.09    0.06
  -3   3  -8    0.14    0.10
  -4  -3  -8    0.00    0.06
   4  -3   8   -0.03    0.10
   4  -3   8    0.04    0.12
   4  -3   8    0.19    0.11
   4   3   8   -0.05    0.06
  -4   3  -8    0.15    0.13
   5  -3   8    0.29    0.15
  -5  -3  -8    0.38    0.08
   5  -3   8    0.32    0.15
   5  -3   8    0.35    0.13
  -5   3  -8    0.27    0.15
   5   3   8    0.24    0.14
   6  -3   8    3.62    0.24
   6  -3   8    3.74    0.31
  -6  -3  -8    3.55    0.16
   6  -3   8    3.11    0.27
   6   3   8    4.17    0.29
  -6   3  -8    3.81    0.29
  -7  -3  -8   33.89    0.66
   7  -3   8   34.80    0.90
   7  -3   8   32.47    0.78
   7  -3   8   32.75    0.89
   7   3   8   33.24    0.88
  -7   3  -8   33.92    0.85
   8  -3   8    1.88    0.19
   8  -3   8    2.03    0.29
   8  -3   8    2.00    0.29
  -8   3  -8    1.95    0.25
   8   3   8    1.86    0.26
   9  -3   8    0.09    0.20
   9  -3   8    0.23    0.23
   9   3   8    0.02    0.22
  -9   3  -8    0.42    0.20
  10  -3   8    1.76    0.34
  10  -3   8    1.16    0.28
 -10   3  -8    1.59    0.26
  10   3   8    1.86    0.31
  11  -3   8    0.13    0.28
  11  -3   8    0.28    0.24
 -11   3  -8    0.31    0.21
  11   3   8    0.58    0.26
  11  -4  -8    0.86    0.27
  11  -4  -8    0.83    0.33
  10  -4  -8   -0.03    0.22
  10  -4  -8    0.35    0.26
  10   4  -8    0.26    0.22
 -10   4   8    0.39    0.24
   9  -4  -8    3.87    0.39
   9  -4  -8    3.04    0.33
   9  -4  -8    4.20    0.30
  -9   4   8    2.70    0.30
   9   4  -8    4.08    0.36
  -9   4   8    3.31    0.33
   8  -4  -8    3.42    0.35
   8  -4  -8    3.98    0.29
   8  -4  -8    4.18    0.37
   8   4  -8    3.44    0.33
  -8   4   8    3.91    0.35
  -8   4   8    4.13    0.35
   8   4  -8    3.90    0.32
   7  -4  -8    1.06    0.20
   7  -4  -8    0.98    0.21
   7  -4  -8    0.88    0.18
   7  -4  -8    1.32    0.24
   7  -4  -8    1.09    0.21
  -7   4   8    1.17    0.21
   7   4  -8    1.48    0.20
   7   4  -8    1.04    0.20
  -7   4   8    1.01    0.21
   6  -4  -8    8.19    0.38
   6  -4  -8    7.91    0.40
   6  -4  -8    8.63    0.36
   6  -4  -8    8.23    0.39
   6  -4  -8    7.94    0.36
  -6  -4   8    7.84    0.29
  -6   4   8    7.27    0.37
   6   4  -8    7.72    0.36
  -6   4   8    7.83    0.38
   6   4  -8    8.16    0.33
   5  -4  -8   44.58    0.99
   5  -4  -8   43.11    0.96
   5  -4  -8   43.97    0.98
  -5  -4   8   43.60    0.88
   5  -4  -8   43.84    1.01
  -5   4   8   44.55    0.99
  -5   4   8   42.64    0.99
   5   4  -8   44.20    0.90
   5   4  -8   43.10    0.98
   4  -4  -8    0.06    0.12
   4  -4  -8    0.25    0.13
  -4  -4   8   -0.02    0.06
  -4  -4   8    0.08    0.08
   4  -4  -8    0.20    0.12
   4  -4  -8    0.47    0.14
   4   4  -8    0.07    0.11
  -4   4   8   -0.02    0.12
   4   4  -8    0.13    0.08
  -4   4   8    0.16    0.13
  -3  -4   8   19.92    0.46
   3  -4  -8   19.74    0.54
   3  -4  -8   19.20    0.53
   3  -4  -8   19.79    0.53
   3  -4  -8   19.72    0.53
  -3  -4   8   19.53    0.45
   3   4  -8   19.70    0.53
  -3   4   8   19.50    0.54
  -3   4   8   19.94    0.53
   3   4  -8   20.21    0.41
   3   4  -8   19.82    0.43
   2  -4  -8    9.60    0.35
   2  -4  -8    8.91    0.34
  -2  -4   8    8.99    0.28
  -2  -4   8    9.29    0.27
  -2   4   8    8.85    0.33
   2   4  -8    9.80    0.28
  -2   4   8    8.53    0.31
  -1  -4   8    1.99    0.15
  -1  -4   8    1.97    0.15
   1  -4  -8    2.19    0.18
   1  -4  -8    2.00    0.18
  -1   4   8    2.22    0.17
   1   4  -8    1.84    0.16
  -1   4   8    2.21    0.18
   1   4  -8    2.00    0.16
   0  -4   8    0.72    0.13
   0  -4  -8    0.41    0.12
   0  -4  -8    0.66    0.12
   0  -4   8    0.53    0.11
   0   4  -8    0.59    0.12
   0   4  -8    0.60    0.12
   0   4   8    0.56    0.12
   0   4   8    0.53    0.11
  -1  -4  -8    1.18    0.14
   1  -4   8    1.40    0.15
   1  -4   8    1.41    0.15
  -1  -4  -8    1.34    0.15
   1  -4   8    1.33    0.12
  -1   4  -8    1.38    0.15
   1   4   8    1.36    0.12
   1   4   8    1.50    0.14
  -1   4  -8    1.33    0.16
   1   4   8    1.44    0.13
   2  -4   8    0.10    0.08
   2  -4   8    0.08    0.08
   2  -4   8    0.12    0.12
  -2  -4  -8   -0.01    0.09
   2  -4   8    0.10    0.11
  -2  -4  -8    0.07    0.08
  -2   4  -8   -0.03    0.09
   2   4   8    0.11    0.07
   2   4   8    0.03    0.07
  -2   4  -8    0.08    0.11
   2   4   8    0.14    0.07
   3  -4   8    0.88    0.15
   3  -4   8    1.21    0.13
  -3  -4  -8    0.94    0.11
  -3  -4  -8    0.89    0.16
   3  -4   8    1.21    0.16
   3  -4   8    1.06    0.16
   3   4   8    0.94    0.10
   3   4   8    0.94    0.09
  -3   4  -8    0.89    0.15
   4  -4   8    3.16    0.24
   4  -4   8    2.90    0.23
  -4  -4  -8    2.58    0.16
   4  -4   8    2.50    0.20
   4  -4   8    2.26    0.22
  -4   4  -8    2.42    0.23
   4   4   8    2.91    0.16
  -5  -4  -8    5.25    0.20
   5  -4   8    5.05    0.30
   5  -4   8    5.12    0.30
   5  -4   8    4.96    0.28
   5   4   8    5.15    0.22
  -5   4  -8    5.11    0.33
   6  -4   8    8.62    0.41
   6  -4   8    9.34    0.39
  -6  -4  -8    8.53    0.25
   6  -4   8    8.96    0.43
   6   4   8    9.17    0.30
  -6   4  -8    9.17    0.42
   7  -4   8    2.34    0.28
   7  -4   8    1.92    0.23
   7  -4   8    2.79    0.30
  -7   4  -8    2.69    0.28
   8  -4   8    0.38    0.16
   8  -4   8    0.32    0.21
   8  -4   8   -0.07    0.20
  -8   4  -8    0.23    0.19
   9  -4   8    0.36    0.24
   9  -4   8    0.12    0.14
   9  -4   8    0.09    0.20
  -9   4  -8   -0.12    0.17
  10  -4   8    2.69    0.40
  10  -4   8    2.98    0.38
 -10   4  -8    2.94    0.34
  10  -5  -8    0.23    0.22
  10  -5  -8   -0.10    0.24
 -10   5   8   -0.14    0.23
   9  -5  -8    0.17    0.21
   9  -5  -8    1.10    0.23
   9  -5  -8    0.67    0.29
  -9   5   8    1.20    0.28
   9   5  -8    1.09    0.24
   8  -5  -8    5.14    0.36
   8  -5  -8    4.88    0.41
   8  -5  -8    5.13    0.44
   8  -5  -8    4.53    0.35
  -8   5   8    5.08    0.39
   8   5  -8    4.60    0.36
  -8   5   8    4.42    0.39
   7  -5  -8    0.23    0.18
   7  -5  -8    0.60    0.20
   7  -5  -8    0.51    0.20
   7  -5  -8    0.64    0.21
   7  -5  -8    0.50    0.18
  -7   5   8    0.71    0.22
  -7   5   8    0.58    0.21
   7   5  -8    0.32    0.17
  -6  -5   8    0.22    0.18
   6  -5  -8    0.28    0.17
   6  -5  -8    0.21    0.17
   6  -5  -8    0.29    0.19
   6  -5  -8    0.13    0.17
   6  -5  -8    0.09    0.15
   6   5  -8    0.11    0.15
  -6   5   8    0.05    0.18
  -6   5   8    0.06    0.15
   5  -5  -8    1.82    0.23
   5  -5  -8    2.26    0.24
   5  -5  -8    1.74    0.22
  -5  -5   8    1.72    0.16
   5  -5  -8    1.76    0.22
  -5   5   8    1.74    0.23
  -5   5   8    1.63    0.23
   5   5  -8    1.95    0.22
   5   5  -8    1.96    0.19
   4  -5  -8    0.64    0.17
   4  -5  -8    0.71    0.17
  -4  -5   8    0.61    0.12
  -4  -5   8    0.74    0.12
   4  -5  -8    0.52    0.16
   4  -5  -8    0.71    0.16
  -4   5   8    0.86    0.18
   4   5  -8    0.80    0.17
  -4   5   8    0.77    0.17
   3  -5  -8    3.76    0.28
   3  -5  -8    3.53    0.24
  -3  -5   8    3.89    0.21
   3  -5  -8    3.66    0.27
   3  -5  -8    3.68    0.26
  -3  -5   8    3.52    0.20
   3   5  -8    3.98    0.25
  -3   5   8    4.16    0.29
  -3   5   8    4.11    0.26
   2  -5  -8    0.66    0.15
  -2  -5   8    0.89    0.13
   2  -5  -8    0.52    0.15
  -2  -5   8    0.58    0.12
  -2   5   8    0.44    0.14
   2   5  -8    0.70    0.14
  -2   5   8    0.46    0.16
   2   5  -8    0.61    0.11
  -1  -5   8    0.95    0.14
  -1  -5   8    1.07    0.14
   1  -5  -8    0.86    0.16
   1  -5  -8    0.79    0.15
  -1   5   8    1.09    0.16
   1   5  -8    0.90    0.15
   1   5  -8    1.04    0.14
  -1   5   8    0.98    0.14
   0  -5   8    5.09    0.25
   0  -5   8    5.18    0.25
   0  -5  -8    5.30    0.28
   0  -5  -8    4.70    0.26
   0   5  -8    4.24    0.23
   0   5   8    4.34    0.25
   0   5  -8    4.89    0.26
   0   5   8    5.01    0.24
  -1  -5  -8    3.27    0.25
   1  -5   8    3.17    0.23
   1  -5   8    3.39    0.19
   1  -5   8    3.31    0.24
  -1  -5  -8    3.41    0.21
  -1   5  -8    2.97    0.24
   1   5   8    3.09    0.19
   1   5   8    2.59    0.19
  -1   5  -8    2.92    0.22
   1   5   8    3.16    0.19
   2  -5   8    0.62    0.16
  -2  -5  -8    0.64    0.12
   2  -5   8    0.64    0.13
  -2  -5  -8    0.71    0.15
   2  -5   8    0.67    0.15
   2  -5   8    0.67    0.10
   2   5   8    0.92    0.11
  -2   5  -8    0.90    0.15
   2   5   8    0.71    0.12
  -2   5  -8    0.82    0.17
   3  -5   8    1.95    0.21
  -3  -5  -8    1.86    0.21
   3  -5   8    1.67    0.16
  -3  -5  -8    1.81    0.16
   3  -5   8    1.78    0.20
   3  -5   8    1.41    0.17
  -3   5  -8    2.08    0.22
   3   5   8    1.74    0.15
  -4  -5  -8    0.29    0.14
  -4  -5  -8    0.36    0.10
   4  -5   8    0.28    0.13
   4  -5   8    0.22    0.15
   4  -5   8    0.31    0.14
   4  -5   8    0.02    0.15
   4   5   8    0.37    0.10
  -4   5  -8    0.38    0.16
  -5  -5  -8    0.52    0.18
   5  -5   8    0.29    0.17
  -5  -5  -8    0.36    0.10
   5  -5   8    0.28    0.14
   5  -5   8    0.26    0.17
   5  -5   8    0.15    0.15
   5   5   8    0.60    0.12
  -5   5  -8    0.49    0.19
   6  -5   8    0.80    0.19
   6  -5   8    0.34    0.18
  -6  -5  -8    0.52    0.18
  -6  -5  -8    0.70    0.10
   6  -5   8    0.51    0.19
  -6   5  -8    0.83    0.20
   7  -5   8    6.23    0.41
   7  -5   8    6.50    0.37
   7  -5   8    5.91    0.42
  -7   5  -8    5.73    0.38
   8  -5   8    2.60    0.34
   8  -5   8    2.25    0.27
   8  -5   8    2.28    0.32
  -8   5  -8    3.09    0.34
   9  -5   8    0.38    0.18
   9  -5   8    0.07    0.22
   9  -5   8   -0.05    0.25
  -9   5  -8    0.78    0.24
  10  -5   8    3.79    0.42
  10  -5   8    3.31    0.41
 -10   5  -8    3.00    0.36
   9  -6  -8    0.11    0.21
   9  -6  -8    0.32    0.22
   9  -6  -8    1.16    0.29
  -9   6   8    0.44    0.24
   9   6  -8    0.45    0.23
   8  -6  -8    0.79    0.22
   8  -6  -8    0.39    0.23
   8  -6  -8    0.44    0.22
   8  -6  -8    0.61    0.24
  -8   6   8    0.86    0.27
   8   6  -8    0.78    0.25
   7  -6  -8    0.33    0.21
   7  -6  -8    0.18    0.20
   7  -6  -8    0.18    0.20
   7  -6  -8    0.10    0.20
   7  -6  -8    0.48    0.21
   7   6  -8    0.03    0.18
  -7   6   8    0.07    0.23
  -7   6   8    0.01    0.19
   6  -6  -8   -0.12    0.17
   6  -6  -8    0.10    0.16
   6  -6  -8   -0.06    0.18
   6  -6  -8   -0.01    0.17
   6  -6  -8    0.03    0.18
   6   6  -8   -0.07    0.15
  -6   6   8   -0.11    0.19
  -6   6   8    0.10    0.19
  -5  -6   8    0.02    0.11
   5  -6  -8    0.01    0.17
   5  -6  -8    0.02    0.17
   5  -6  -8   -0.13    0.17
   5  -6  -8   -0.16    0.15
  -5   6   8    0.20    0.20
   5   6  -8    0.43    0.16
  -5   6   8    0.02    0.16
   4  -6  -8   11.80    0.49
   4  -6  -8   12.40    0.48
  -4  -6   8   11.99    0.38
   4  -6  -8   11.65    0.48
   4  -6  -8   11.63    0.45
  -4   6   8   11.54    0.49
   4   6  -8   11.81    0.46
  -4   6   8   11.07    0.45
   3  -6  -8    1.70    0.22
  -3  -6   8    1.85    0.18
   3  -6  -8    1.32    0.19
  -3  -6   8    1.63    0.18
   3  -6  -8    1.30    0.22
   3  -6  -8    1.50    0.22
  -3   6   8    2.02    0.24
   3   6  -8    1.64    0.20
  -3   6   8    1.35    0.19
  -2  -6   8    2.61    0.21
  -2  -6   8    2.78    0.22
   2  -6  -8    3.35    0.24
   2  -6  -8    2.79    0.26
   2  -6  -8    3.02    0.26
   2   6  -8    3.06    0.19
   2   6  -8    2.52    0.25
  -2   6   8    2.81    0.24
  -2   6   8    2.52    0.24
   1  -6  -8    3.88    0.26
   1  -6  -8    3.39    0.27
  -1  -6   8    3.45    0.25
   1  -6  -8    3.91    0.26
  -1  -6   8    3.94    0.25
   1   6  -8    4.09    0.24
  -1   6   8    3.88    0.26
  -1   6   8    3.53    0.27
   1   6  -8    3.44    0.26
   0  -6  -8    3.42    0.26
   0  -6   8    3.48    0.25
   0  -6  -8    3.23    0.28
   0  -6   8    3.15    0.24
   0   6  -8    3.39    0.24
   0   6  -8    3.73    0.26
   0   6   8    3.62    0.23
   0   6   8    3.33    0.24
   1  -6   8    0.21    0.15
  -1  -6  -8    0.03    0.13
  -1  -6  -8    0.06    0.12
   1  -6   8    0.06    0.11
   1  -6   8   -0.30    0.11
  -1   6  -8    0.26    0.15
  -1   6  -8   -0.02    0.14
   1   6   8   -0.04    0.10
   1   6   8   -0.03    0.11
   2  -6   8    0.14    0.15
  -2  -6  -8    0.04    0.13
   2  -6   8   -0.04    0.13
  -2  -6  -8   -0.02    0.11
   2  -6   8    0.10    0.12
  -2   6  -8   -0.03    0.14
  -2   6  -8    0.07    0.14
   2   6   8    0.13    0.11
   3  -6   8    2.37    0.26
  -3  -6  -8    1.61    0.22
  -3  -6  -8    2.14    0.19
   3  -6   8    1.88    0.17
   3  -6   8    2.26    0.25
   3  -6   8    1.67    0.21
  -3   6  -8    2.01    0.24
  -3   6  -8    1.99    0.23
   3   6   8    2.01    0.19
  -4  -6  -8    0.42    0.18
  -4  -6  -8    0.25    0.11
   4  -6   8    0.19    0.16
   4  -6   8    0.52    0.14
   4  -6   8    0.16    0.18
   4  -6   8    0.15    0.16
   4   6   8    0.31    0.12
  -4   6  -8    0.21    0.17
   5  -6   8   -0.11    0.17
   5  -6   8    0.25    0.16
   5  -6   8    0.13    0.15
  -5  -6  -8    0.08    0.10
  -5  -6  -8    0.18    0.17
   5  -6   8    0.21    0.17
  -5   6  -8    0.34    0.20
   5   6   8    0.10    0.11
   6  -6   8    4.83    0.33
   6  -6   8    4.42    0.35
  -6  -6  -8    5.04    0.36
   6  -6   8    4.63    0.33
  -6   6  -8    4.88    0.37
   7  -6   8    0.96    0.24
  -7  -6  -8    0.97    0.24
   7  -6   8    0.28    0.24
   7  -6   8    0.16    0.20
  -7   6  -8    0.93    0.26
   8  -6   8   -0.51    0.19
   8  -6   8   -0.31    0.19
   8  -6   8    0.62    0.22
  -8  -6  -8    0.14    0.21
  -8   6  -8    0.44    0.22
   9  -6   8    3.47    0.33
  -9  -6  -8    4.02    0.41
   9  -6   8    3.84    0.42
   9  -6   8    3.70    0.40
  -9   6  -8    3.36    0.39
   9  -7  -8    0.58    0.29
   9  -7  -8    0.44    0.25
   9  -7  -8   -0.01    0.26
  -9   7   8    0.06    0.27
   9   7  -8    0.58    0.24
   8  -7  -8    1.46    0.29
   8  -7  -8    1.29    0.30
   8  -7  -8    1.07    0.28
   8  -7  -8    0.62    0.24
   8   7  -8    1.11    0.29
  -8   7   8    0.70    0.28
   7  -7  -8   -0.16    0.20
   7  -7  -8    0.11    0.21
   7  -7  -8    0.43    0.23
   7  -7  -8    0.26    0.19
   7  -7  -8    0.04    0.21
  -7   7   8    0.15    0.22
   7   7  -8    0.06    0.19
   6  -7  -8    0.64    0.23
   6  -7  -8    0.26    0.19
   6  -7  -8    0.55    0.24
   6  -7  -8    0.27    0.21
   6  -7  -8    0.21    0.19
  -6   7   8    0.80    0.26
   6   7  -8    0.25    0.20
   5  -7  -8   -0.07    0.20
   5  -7  -8   -0.02    0.17
   5  -7  -8   -0.22    0.18
   5  -7  -8   -0.05    0.17
  -5   7   8    0.06    0.21
   5   7  -8    0.10    0.17
   4  -7  -8    0.65    0.20
   4  -7  -8    1.06    0.21
  -4  -7   8    1.21    0.18
   4  -7  -8    1.01    0.23
   4  -7  -8    1.37    0.24
  -4   7   8    1.15    0.25
   4   7  -8    1.01    0.21
   3  -7  -8    1.83    0.26
  -3  -7   8    1.88    0.24
  -3  -7   8    2.14    0.23
   3  -7  -8    1.96    0.22
   3  -7  -8    2.25    0.28
   3  -7  -8    1.76    0.26
  -3   7   8    1.91    0.26
   3   7  -8    2.32    0.26
   2  -7  -8   -0.04    0.13
  -2  -7   8   -0.02    0.14
  -2  -7   8    0.38    0.14
   2  -7  -8    0.18    0.15
   2  -7  -8    0.28    0.17
   2  -7  -8   -0.05    0.17
  -2   7   8    0.17    0.16
   2   7  -8    0.13    0.15
   1  -7  -8    2.41    0.26
   1  -7  -8    2.11    0.25
  -1  -7   8    2.25    0.23
  -1  -7   8    2.05    0.22
   1  -7  -8    2.08    0.24
   1   7  -8    2.29    0.21
  -1   7   8    2.58    0.26
   1   7  -8    2.10    0.25
   0  -7   8    0.20    0.16
   0  -7  -8   -0.05    0.14
   0  -7   8    0.13    0.15
   0  -7  -8    0.03    0.15
   0  -7  -8    0.03    0.15
   0   7   8    0.45    0.15
   0   7   8    0.11    0.13
   0   7  -8    0.05    0.14
   0   7  -8   -0.02    0.14
  -1  -7  -8    0.18    0.14
  -1  -7  -8    0.22    0.15
   1  -7   8    0.42    0.17
  -1  -7  -8    0.21    0.16
   1  -7   8    0.47    0.18
   1  -7   8    0.31    0.13
  -1   7  -8    0.31    0.15
   1   7   8    0.26    0.15
  -1   7  -8    0.05    0.14
  -2  -7  -8    0.89    0.18
   2  -7   8    1.09    0.22
   2  -7   8    1.27    0.19
   2  -7   8    1.27    0.23
  -2  -7  -8    0.96    0.21
   2   7   8    0.97    0.17
  -2   7  -8    1.03    0.20
  -2   7  -8    0.76    0.19
  -3  -7  -8    3.50    0.24
   3  -7   8    2.96    0.30
  -3  -7  -8    2.94    0.30
   3  -7   8    3.28    0.28
   3  -7   8    2.67    0.28
   3   7   8    3.40    0.26
  -3   7  -8    2.91    0.28
  -3   7  -8    3.30    0.31
   4  -7   8    1.99    0.26
   4  -7   8    1.64    0.24
   4  -7   8    1.85    0.27
  -4  -7  -8    1.78    0.26
  -4  -7  -8    1.85    0.19
  -4   7  -8    1.78    0.26
  -4   7  -8    2.16    0.27
   4   7   8    1.60    0.20
   5  -7   8    0.27    0.21
   5  -7   8    0.58    0.21
   5  -7   8    0.53    0.21
  -5  -7  -8    0.52    0.13
  -5  -7  -8    0.14    0.18
  -5   7  -8    0.42    0.23
   6  -7   8    0.95    0.25
   6  -7   8    1.44    0.27
  -6  -7  -8    1.04    0.26
   6  -7   8    1.29    0.27
  -6   7  -8    1.01    0.25
   7  -7   8    1.51    0.30
  -7  -7  -8    1.74    0.30
   7  -7   8    1.90    0.30
  -7   7  -8    1.43    0.31
   8  -7   8   11.06    0.56
   8  -7   8   10.10    0.57
  -8  -7  -8   10.00    0.55
  -8   7  -8   10.03    0.60
   8  -8  -8    0.35    0.24
   8  -8  -8    0.23    0.23
   8  -8  -8    0.18    0.24
   8  -8  -8    0.43    0.28
  -8   8   8    0.71    0.31
   8   8  -8    0.04    0.21
   7  -8  -8    0.33    0.23
   7  -8  -8   -0.01    0.23
   7  -8  -8    0.20    0.23
   7  -8  -8    0.53    0.25
   7  -8  -8    0.97    0.28
   7   8  -8    0.29    0.25
  -7   8   8   -0.02    0.26
   6  -8  -8   -0.05    0.20
   6  -8  -8    0.01    0.20
   6  -8  -8    0.07    0.22
   6  -8  -8    0.07    0.18
   6  -8  -8    0.20    0.24
  -6   8   8    0.09    0.25
   6   8  -8    0.10    0.19
   5  -8  -8    1.45    0.27
   5  -8  -8    1.57    0.28
   5  -8  -8    1.65    0.26
   5  -8  -8    1.33    0.27
  -5   8   8    1.45    0.28
   5   8  -8    1.35    0.27
   4  -8  -8    2.42    0.30
   4  -8  -8    2.73    0.31
   4  -8  -8    2.44    0.28
   4  -8  -8    3.05    0.34
  -4   8   8    2.59    0.31
   4   8  -8    2.35    0.29
  -3  -8   8    5.13    0.33
   3  -8  -8    4.80    0.40
   3  -8  -8    5.08    0.32
   3  -8  -8    5.20    0.42
   3  -8  -8    5.37    0.42
  -3   8   8    4.35    0.37
   3   8  -8    5.19    0.37
   2  -8  -8    2.55    0.30
   2  -8  -8    2.43    0.29
  -2  -8   8    3.07    0.29
  -2  -8   8    2.78    0.27
   2  -8  -8    2.74    0.26
   2  -8  -8    3.51    0.34
  -2   8   8    3.12    0.32
   2   8  -8    2.51    0.28
  -1  -8   8   -0.17    0.14
   1  -8  -8    0.10    0.18
   1  -8  -8    0.03    0.17
   1  -8  -8    0.06    0.16
  -1  -8   8   -0.08    0.17
   1   8  -8   -0.12    0.15
  -1   8   8    0.13    0.17
  -1   8   8   -0.01    0.15
   0  -8  -8    0.30    0.20
   0  -8  -8    0.23    0.16
   0  -8   8    0.30    0.18
   0  -8  -8    0.08    0.16
   0  -8   8    0.32    0.18
   0   8  -8    0.09    0.16
   0   8  -8    0.16    0.18
   0   8   8    0.31    0.18
  -1  -8  -8    0.14    0.16
   1  -8   8    0.25    0.18
   1  -8   8   -0.05    0.17
  -1  -8  -8    0.12    0.16
   1  -8   8   -0.11    0.14
  -1  -8  -8   -0.22    0.16
   1   8   8    0.00    0.16
  -1   8  -8    0.12    0.16
  -1   8  -8    0.28    0.15
   2  -8   8    0.30    0.21
  -2  -8  -8    0.42    0.20
   2  -8   8    0.76    0.19
  -2  -8  -8    0.67    0.18
   2  -8   8    0.49    0.22
  -2  -8  -8    0.88    0.19
  -2   8  -8    0.69    0.22
   2   8   8    0.95    0.20
  -2   8  -8    0.81    0.20
   3  -8   8    1.25    0.22
  -3  -8  -8    1.24    0.20
   3  -8   8    1.65    0.28
  -3  -8  -8    1.30    0.25
   3  -8   8    1.14    0.26
  -3   8  -8    1.25    0.24
  -3   8  -8    1.25    0.26
   3   8   8    1.03    0.20
   4  -8   8    1.52    0.26
   4  -8   8    1.24    0.26
  -4  -8  -8    1.38    0.28
  -4  -8  -8    1.77    0.21
   4  -8   8    1.70    0.29
   4   8   8    0.78    0.21
  -4   8  -8    0.64    0.23
  -4   8  -8    0.80    0.22
  -5  -8  -8    0.26    0.14
   5  -8   8    0.62    0.25
   5  -8   8    0.28    0.21
  -5  -8  -8    0.51    0.24
   5  -8   8    0.09    0.23
  -5   8  -8    0.67    0.22
  -5   8  -8    0.24    0.24
   6  -8   8    2.05    0.31
   6  -8   8    3.24    0.36
  -6  -8  -8    1.84    0.32
   6  -8   8    2.37    0.34
  -6   8  -8    2.90    0.36
  -7  -8  -8    2.35    0.35
   7  -8   8    2.94    0.36
   7  -8   8    2.27    0.34
  -7   8  -8    2.92    0.37
   6  -9  -8    0.34    0.26
   6  -9  -8    0.07    0.25
   6  -9  -8    0.60    0.29
   6  -9  -8    0.34    0.23
   6   9  -8    0.56    0.26
  -6   9   8    0.25    0.24
   5  -9  -8    0.78    0.26
   5  -9  -8    1.03    0.29
   5  -9  -8    0.20    0.24
   5   9  -8    0.53    0.23
  -5   9   8    0.88    0.27
   4  -9  -8   -0.35    0.23
   4  -9  -8   -0.38    0.18
   4  -9  -8    0.10    0.24
   4   9  -8    0.03    0.20
  -4   9   8    0.02    0.20
   3  -9  -8    0.05    0.22
   3  -9  -8    0.05    0.23
   3  -9  -8    0.06    0.20
  -3  -9   8    0.28    0.22
  -3   9   8    0.14    0.20
   3   9  -8    0.29    0.21
  -2  -9   8    0.78    0.23
   2  -9  -8    1.31    0.27
   2  -9  -8    1.11    0.26
   2  -9  -8    1.20    0.28
  -2   9   8    1.27    0.26
   2   9  -8    1.17    0.27
  -2   9   8    1.55    0.26
  -1  -9   8    0.32    0.21
  -1  -9   8    0.76    0.22
   1  -9  -8    0.76    0.22
   1  -9  -8    0.57    0.22
   1  -9  -8    0.33    0.22
   1   9  -8    0.07    0.18
  -1   9   8    0.35    0.19
   0  -9  -8    2.87    0.31
   0  -9  -8    2.45    0.34
   0  -9   8    2.98    0.32
   0  -9  -8    3.61    0.34
   0  -9   8    2.69    0.30
   0   9  -8    2.62    0.32
   0   9   8    2.28    0.28
  -1  -9  -8    0.30    0.19
  -1  -9  -8    0.12    0.18
   1  -9   8    0.21    0.21
   1  -9   8    0.24    0.21
  -1  -9  -8   -0.14    0.22
  -1   9  -8    0.40    0.20
   1   9   8    0.08    0.18
   2  -9   8    0.39    0.24
   2  -9   8    0.32    0.21
  -2  -9  -8    0.31    0.19
  -2  -9  -8    0.52    0.25
  -2   9  -8    0.31    0.20
  -2   9  -8    0.32    0.19
   2   9   8    0.25    0.20
   3  -9   8    3.63    0.38
   3  -9   8    4.00    0.34
  -3  -9  -8    3.42    0.30
  -3  -9  -8    3.10    0.37
   3  -9   8    3.42    0.38
   3   9   8    4.62    0.34
  -3   9  -8    3.60    0.37
  -3   9  -8    4.19    0.39
   4  -9   8    5.27    0.42
   4  -9   8    5.42    0.40
  -4  -9  -8    5.06    0.45
  -4  -9  -8    4.89    0.34
   4  -9   8    4.68    0.43
  -4   9  -8    5.39    0.43
  -4   9  -8    4.81    0.43
   5  -9   8    0.60    0.24
   5  -9   8    0.64    0.27
   5  -9   8   -0.14    0.24
  -5  -9  -8    0.31    0.23
  -5   9  -8    0.44    0.24
  -5   9  -8    0.10    0.23
   6  -9   8    0.92    0.31
   6  -9   8    1.05    0.29
  -6  -9  -8    0.43    0.24
   6  -9   8    1.02    0.28
  -6   9  -8    0.26    0.23
  -6   9  -8    0.53    0.29
   4 -10  -8    2.30    0.35
   4 -10  -8    2.23    0.34
   4 -10  -8    1.36    0.34
   4  10  -8    1.91    0.34
  -4  10   8    1.66    0.31
   3 -10  -8   -0.15    0.25
   3 -10  -8   -0.08    0.23
   3 -10  -8   -0.06    0.23
   3  10  -8    0.28    0.22
  -3  10   8   -0.19    0.22
  -2 -10   8   -0.27    0.31
   2 -10  -8    0.18    0.22
   2 -10  -8    0.17    0.26
   2 -10  -8   -0.26    0.19
   2  10  -8   -0.03    0.20
  -2  10   8    0.26    0.24
   1 -10  -8   -0.21    0.23
  -1 -10   8    0.28    0.23
   1 -10  -8    0.03    0.19
   1 -10  -8    0.01    0.21
   1  10  -8    0.13    0.21
  -1  10   8    0.16    0.22
   0 -10  -8    0.35    0.20
   0 -10  -8    0.09    0.23
   0 -10   8    0.26    0.24
   0 -10   8    0.16    0.23
   0 -10  -8    0.25    0.22
   0  10   8    0.33    0.20
   0  10  -8    0.43    0.23
  -1 -10  -8   -0.05    0.22
  -1 -10  -8    0.36    0.22
   1 -10   8    0.37    0.24
   1 -10   8   -0.17    0.21
   1  10   8    0.31    0.22
  -1  10  -8    0.39    0.25
  -2 -10  -8    0.23    0.26
   2 -10   8   -0.17    0.20
   2 -10   8   -0.34    0.18
  -2 -10  -8    0.38    0.21
   2  10   8   -0.23    0.18
  -2  10  -8    0.10    0.20
  -3 -10  -8    0.01    0.19
   3 -10   8   -0.10    0.23
   3 -10   8    0.25    0.23
  -3 -10  -8    0.28    0.27
  -3  10  -8   -0.24    0.19
  -3  10  -8    0.00    0.30
   4 -10   8   -0.28    0.22
  -4 -10  -8    0.29    0.27
  -4 -10  -8   -0.27    0.16
   4 -10   8   -0.12    0.26
  -4  10  -8   -0.17    0.24
  -4  10  -8    0.14    0.23
  11   0  -9    0.06    0.18
  11   0  -9    0.27    0.26
 -10   0   9   -0.09    0.14
  10   0  -9    0.25    0.22
  10   0  -9   -0.03    0.16
   9   0  -9   -0.10    0.19
  -9   0   9    0.19    0.14
   9   0  -9   -0.05    0.15
   8   0  -9   -0.13    0.10
  -8   0   9    0.12    0.13
   8   0  -9    0.08    0.17
   7   0  -9   -0.08    0.11
  -7   0   9   -0.10    0.11
  -7   0   9   -0.11    0.10
   7   0  -9   -0.04    0.17
   6   0  -9    0.03    0.08
   6   0  -9    0.00    0.06
   6   0  -9   -0.07    0.10
   6   0  -9    0.19    0.16
  -6   0   9    0.00    0.09
   5   0  -9   -0.06    0.08
  -5   0   9   -0.05    0.08
   5   0  -9    0.13    0.12
   5   0  -9   -0.10    0.06
   5   0  -9   -0.05    0.07
   4   0  -9    0.01    0.07
   4   0  -9   -0.01    0.10
   4   0  -9   -0.09    0.07
  -4   0   9    0.01    0.08
  -3   0   9   -0.11    0.07
   3   0  -9   -0.04    0.09
   3   0  -9   -0.05    0.07
   3   0  -9   -0.07    0.06
   2   0  -9   -0.03    0.08
   2   0  -9    0.04    0.04
  -2   0   9   -0.02    0.06
   2   0  -9   -0.04    0.07
   1   0  -9    0.00    0.07
  -1   0   9   -0.07    0.06
   1   0  -9   -0.03    0.04
   1   0  -9    0.03    0.06
   0   0  -9    0.07    0.08
   0   0   9   -0.07    0.07
   0   0  -9   -0.04    0.05
   1   0   9    0.05    0.08
  -1   0  -9    0.04    0.08
  -1   0  -9    0.03    0.04
   1   0   9    0.05    0.06
  -2   0  -9    0.01    0.07
  -2   0  -9    0.01    0.03
   2   0   9    0.05    0.06
   2   0   9   -0.01    0.08
  -3   0  -9    0.11    0.08
   3   0   9   -0.14    0.08
   3   0   9   -0.03    0.06
   4   0   9   -0.08    0.10
   4   0   9    0.03    0.06
  -4   0  -9   -0.02    0.07
   5   0   9   -0.02    0.05
   5   0   9   -0.10    0.11
  -5   0  -9   -0.02    0.08
   5   0   9   -0.10    0.13
   6   0   9   -0.03    0.05
   6   0   9   -0.14    0.15
  -6   0  -9   -0.02    0.09
   6   0   9    0.00    0.13
   7   0   9   -0.09    0.20
  -7   0  -9    0.06    0.10
   7   0   9   -0.07    0.14
   8   0   9    0.06    0.20
  -8   0  -9    0.05    0.11
   8   0   9    0.01    0.19
   9   0   9   -0.13    0.20
   9   0   9    0.19    0.22
  -9   0  -9   -0.13    0.11
 -10   0  -9   -0.09    0.11
  10   0   9    0.33    0.27
  10   0   9   -0.15    0.19
  11   0   9   -0.33    0.23
  11  -1  -9    1.73    0.29
  11  -1  -9    1.13    0.31
  11   1  -9    1.46    0.31
 -11   1   9    0.66    0.19
  10  -1  -9    0.25    0.26
  10  -1  -9    0.00    0.16
  10   1  -9    0.13    0.17
 -10   1   9    0.24    0.17
  10   1  -9    0.07    0.21
   9  -1  -9    0.49    0.17
  -9  -1   9    0.37    0.13
   9  -1  -9    0.73    0.23
   9   1  -9    0.44    0.16
  -9   1   9    0.51    0.17
   9   1  -9    0.49    0.21
   8  -1  -9    0.70    0.21
  -8  -1   9    0.50    0.13
   8  -1  -9    0.72    0.17
   8   1  -9    0.74    0.16
  -8   1   9    0.79    0.17
   8   1  -9    0.43    0.21
   7  -1  -9    1.18    0.19
  -7  -1   9    1.30    0.14
   7  -1  -9    1.24    0.21
   7  -1  -9    1.24    0.12
  -7   1   9    1.08    0.16
   7   1  -9    0.99    0.16
   7   1  -9    1.23    0.22
  -7   1   9    1.28    0.18
  -6  -1   9    0.33    0.09
   6  -1  -9    0.06    0.12
   6  -1  -9    0.08    0.14
   6  -1  -9    0.21    0.09
   6  -1  -9    0.26    0.09
  -6   1   9    0.43    0.13
   6   1  -9    0.51    0.11
   6   1  -9    0.28    0.13
  -6   1   9    0.26    0.11
   5  -1  -9    0.72    0.11
   5  -1  -9    1.01    0.14
   5  -1  -9    1.05    0.12
   5  -1  -9    1.12    0.17
  -5  -1   9    0.81    0.10
   5   1  -9    0.95    0.07
   5   1  -9    1.01    0.09
   5   1  -9    0.74    0.15
  -5   1   9    0.85    0.13
   5   1  -9    1.07    0.12
  -4  -1   9    0.43    0.08
   4  -1  -9    0.41    0.08
   4  -1  -9    0.49    0.11
   4  -1  -9    0.49    0.11
   4  -1  -9    0.61    0.13
   4   1  -9    0.43    0.08
   4   1  -9    0.63    0.08
  -4   1   9    0.29    0.10
   4   1  -9    0.43    0.11
   4   1  -9    0.56    0.11
  -3  -1   9    1.40    0.06
   3  -1  -9    1.62    0.12
  -3  -1   9    1.54    0.12
   3  -1  -9    1.84    0.14
   3  -1  -9    1.52    0.16
   3   1  -9    1.70    0.10
   3   1  -9    1.51    0.12
   3   1  -9    1.85    0.15
   3   1  -9    1.57    0.14
  -3   1   9    1.92    0.15
   2  -1  -9   17.89    0.38
   2  -1  -9   17.80    0.43
  -2  -1   9   18.04    0.40
   2   1  -9   18.20    0.40
   2   1  -9   18.07    0.33
   2   1  -9   17.13    0.41
  -2   1   9   17.28    0.41
   1  -1  -9    2.10    0.12
  -1  -1   9    2.06    0.13
   1  -1  -9    2.44    0.15
  -1   1   9    2.24    0.16
   1   1  -9    2.24    0.07
   1   1  -9    2.25    0.07
   1   1  -9    2.25    0.15
   1   1  -9    2.23    0.13
   0  -1   9    4.47    0.14
   0  -1  -9    4.71    0.18
   0   1  -9    4.04    0.18
   0   1   9    4.42    0.17
   0   1  -9    4.48    0.16
  -1  -1  -9    0.82    0.10
   1  -1   9    1.02    0.09
   1  -1   9    0.86    0.10
  -1   1  -9    0.84    0.12
  -1   1  -9    0.90    0.08
   1   1   9    0.77    0.09
   2  -1   9   48.17    0.92
  -2  -1  -9   49.10    0.91
   2  -1   9   47.79    0.92
   2   1   9   47.02    0.94
   2   1   9   50.09    0.89
  -2   1  -9   46.96    0.93
   3  -1   9    1.25    0.13
   3  -1   9    1.27    0.12
  -3  -1  -9    1.29    0.12
   3   1   9    1.27    0.10
  -3   1  -9    0.99    0.12
   3   1   9    1.13    0.15
   4  -1   9    0.09    0.07
   4  -1   9    0.25    0.11
   4  -1   9    0.18    0.12
  -4  -1  -9    0.09    0.07
  -4   1  -9    0.24    0.11
   4   1   9    0.21    0.11
   4   1   9    0.22    0.06
   5  -1   9    4.02    0.19
   5  -1   9    4.18    0.27
  -5  -1  -9    4.14    0.19
   5  -1   9    4.17    0.25
   5   1   9    4.02    0.12
   5   1   9    3.84    0.25
  -5   1  -9    3.85    0.22
   6  -1   9    2.64    0.27
   6  -1   9    2.94    0.25
   6  -1   9    2.55    0.16
  -6  -1  -9    2.43    0.16
  -6   1  -9    2.25    0.20
   6   1   9    2.65    0.25
   7  -1   9    1.66    0.13
   7  -1   9    1.26    0.24
  -7  -1  -9    1.64    0.15
   7  -1   9    1.60    0.23
   7   1   9    1.58    0.25
  -7   1  -9    1.54    0.18
   7   1   9    1.28    0.21
   8  -1   9    2.74    0.29
   8  -1   9    2.62    0.32
  -8  -1  -9    2.66    0.19
   8   1   9    2.78    0.30
  -8   1  -9    2.73    0.24
  -9  -1  -9    1.34    0.16
   9  -1   9    2.04    0.30
   9  -1   9    1.58    0.31
   9   1   9    2.12    0.30
  -9   1  -9    1.42    0.20
  10  -1   9    0.62    0.31
  10  -1   9    0.69    0.25
 -10   1  -9    0.61    0.18
  10   1   9    0.40    0.25
  11  -1   9    0.22    0.31
  11  -1   9    0.69    0.27
  11   1   9    0.52    0.26
  11  -2  -9   11.64    0.63
  11  -2  -9   10.70    0.56
  11   2  -9   10.41    0.61
 -11   2   9    9.85    0.49
  10  -2  -9    0.97    0.31
  10  -2  -9    0.99    0.23
 -10   2   9    1.52    0.24
  10   2  -9    1.13    0.27
   9  -2  -9    8.05    0.50
   9  -2  -9    7.95    0.44
   9   2  -9    7.91    0.46
  -9   2   9    8.29    0.41
   9   2  -9    7.53    0.36
   8  -2  -9    2.07    0.24
  -8  -2   9    2.04    0.16
   8  -2  -9    1.52    0.26
   8  -2  -9    1.92    0.17
   8   2  -9    1.92    0.20
  -8   2   9    1.75    0.22
   8   2  -9    1.79    0.25
  -8   2   9    1.86    0.23
   7  -2  -9    1.57    0.17
   7  -2  -9    1.68    0.24
   7  -2  -9    1.37    0.21
   7   2  -9    1.35    0.22
  -7   2   9    1.61    0.20
  -7   2   9    1.68    0.21
   7   2  -9    1.44    0.16
   6  -2  -9    9.15    0.32
   6  -2  -9    9.06    0.33
  -6  -2   9    9.08    0.30
   6  -2  -9    9.64    0.36
   6  -2  -9    9.80    0.34
   6  -2  -9    8.95    0.40
   6   2  -9    8.61    0.36
  -6   2   9    9.50    0.37
   6   2  -9    9.52    0.31
  -6   2   9    9.29    0.35
   6   2  -9    8.92    0.36
   5  -2  -9    0.02    0.10
   5  -2  -9    0.01    0.10
   5  -2  -9    0.08    0.14
  -5  -2   9    0.08    0.07
   5  -2  -9   -0.04    0.11
   5  -2  -9   -0.02    0.09
   5   2  -9    0.14    0.10
   5   2  -9    0.02    0.06
  -5   2   9   -0.02    0.11
   5   2  -9    0.23    0.12
  -5   2   9    0.05    0.11
  -4  -2   9    4.86    0.15
   4  -2  -9    5.34    0.27
  -4  -2   9    5.04    0.19
   4  -2  -9    5.14    0.23
   4  -2  -9    4.94    0.22
   4   2  -9    4.84    0.16
  -4   2   9    5.33    0.25
   4   2  -9    4.90    0.24
   4   2  -9    4.68    0.22
  -4   2   9    5.04    0.24
   4   2  -9    5.07    0.16
   3  -2  -9    2.69    0.20
   3  -2  -9    3.02    0.18
   3  -2  -9    2.83    0.17
  -3  -2   9    3.03    0.15
  -3  -2   9    3.01    0.09
   3   2  -9    2.70    0.13
  -3   2   9    3.04    0.19
   3   2  -9    2.92    0.10
   3   2  -9    2.97    0.16
   3   2  -9    2.85    0.18
   2  -2  -9   45.21    0.90
  -2  -2   9   46.73    0.78
   2  -2  -9   44.54    0.87
  -2  -2   9   45.21    0.86
   2   2  -9   46.74    0.85
  -2   2   9   44.20    0.89
   2   2  -9   46.30    0.90
   2   2  -9   45.43    0.86
  -1  -2   9    5.58    0.15
   1  -2  -9    5.35    0.22
  -1  -2   9    5.85    0.21
   1  -2  -9    5.92    0.21
   1   2  -9    5.42    0.20
  -1   2   9    5.34    0.21
   1   2  -9    5.41    0.21
   0  -2   9   11.89    0.25
   0  -2   9   11.55    0.28
   0  -2   9   11.19    0.31
   0  -2  -9   11.38    0.32
   0  -2  -9   11.72    0.32
   0   2   9   11.66    0.31
   0   2  -9   11.80    0.30
   0   2  -9   11.52    0.32
   1  -2   9   12.69    0.30
   1  -2   9   12.98    0.34
  -1  -2  -9   12.89    0.33
   1   2   9   13.08    0.32
  -1   2  -9   12.52    0.36
  -1   2  -9   12.62    0.32
  -2  -2  -9   70.50    1.25
   2  -2   9   68.09    1.26
   2  -2   9   67.22    1.27
   2   2   9   69.35    1.15
  -2   2  -9   67.00    1.29
   2   2   9   67.77    1.22
   3  -2   9    4.02    0.22
   3  -2   9    4.41    0.21
  -3  -2  -9    4.33    0.18
   3  -2   9    4.40    0.20
   3   2   9    4.33    0.15
   3   2   9    4.10    0.24
  -3   2  -9    4.22    0.23
  -4  -2  -9    0.18    0.07
   4  -2   9    0.06    0.12
   4  -2   9    0.08    0.10
   4  -2   9    0.16    0.10
   4   2   9    0.16    0.11
   4   2   9    0.21    0.04
  -4   2  -9    0.37    0.12
   5  -2   9   19.55    0.49
  -5  -2  -9   19.51    0.44
   5  -2   9   19.12    0.55
   5  -2   9   19.71    0.56
  -5   2  -9   18.27    0.52
   5   2   9   19.17    0.56
   6  -2   9    0.99    0.20
   6  -2   9    1.09    0.15
  -6  -2  -9    1.38    0.13
   6  -2   9    1.42    0.21
  -6   2  -9    0.98    0.17
   6   2   9    1.13    0.20
   7  -2   9    0.90    0.21
   7  -2   9    0.78    0.13
   7  -2   9    0.88    0.20
  -7  -2  -9    0.72    0.11
   7   2   9    1.02    0.20
  -7   2  -9    0.70    0.17
   8  -2   9   -0.05    0.18
  -8  -2  -9    0.06    0.08
   8  -2   9    0.02    0.10
   8  -2   9   -0.27    0.18
   8   2   9   -0.08    0.17
  -8   2  -9    0.09    0.14
   9  -2   9    0.32    0.25
   9  -2   9    0.70    0.22
  -9   2  -9    0.47    0.18
   9   2   9    0.68    0.23
  10  -2   9    0.84    0.30
  10  -2   9    0.65    0.27
 -10   2  -9    0.44    0.19
  10   2   9    0.51    0.25
  11  -2   9    0.61    0.29
  11  -2   9    0.24    0.30
  11   2   9    0.32    0.27
 -11   2  -9    0.14    0.17
  11  -3  -9    3.86    0.41
  11  -3  -9    3.60    0.44
 -11   3   9    3.42    0.34
  11   3  -9    3.49    0.41
  10  -3  -9    0.33    0.24
  10  -3  -9    0.55    0.29
  10   3  -9    0.26    0.24
 -10   3   9    0.49    0.22
   9  -3  -9    1.05    0.27
   9  -3  -9    1.00    0.25
   9  -3  -9    0.81    0.27
  -9   3   9    1.14    0.24
   9   3  -9    0.50    0.21
  -9   3   9    1.14    0.25
   8  -3  -9    4.48    0.33
   8  -3  -9    5.15    0.38
   8  -3  -9    4.70    0.28
   8   3  -9    4.54    0.29
  -8   3   9    4.48    0.32
  -8   3   9    4.76    0.35
   8   3  -9    4.59    0.32
   7  -3  -9    4.46    0.27
   7  -3  -9    4.76    0.33
   7  -3  -9    4.63    0.34
   7  -3  -9    4.65    0.26
   7   3  -9    3.96    0.23
  -7   3   9    3.92    0.31
   7   3  -9    4.78    0.31
   7   3  -9    4.15    0.30
  -7   3   9    4.72    0.31
   6  -3  -9    0.14    0.13
   6  -3  -9    0.09    0.13
   6  -3  -9    0.27    0.14
  -6  -3   9    0.17    0.09
   6  -3  -9    0.22    0.18
   6  -3  -9   -0.02    0.11
  -6   3   9    0.34    0.17
   6   3  -9    0.25    0.15
   6   3  -9    0.18    0.09
   6   3  -9    0.40    0.14
  -6   3   9    0.31    0.15
   5  -3  -9    5.60    0.28
  -5  -3   9    6.01    0.20
  -5  -3   9    6.31    0.21
   5  -3  -9    5.80    0.28
   5  -3  -9    5.91    0.32
   5  -3  -9    5.78    0.27
   5   3  -9    5.67    0.30
  -5   3   9    6.14    0.32
   5   3  -9    6.01    0.26
   5   3  -9    6.30    0.21
  -5   3   9    6.06    0.30
   4  -3  -9    6.63    0.31
   4  -3  -9    6.70    0.30
   4  -3  -9    6.85    0.28
  -4  -3   9    6.20    0.21
  -4  -3   9    6.76    0.20
   4  -3  -9    6.76    0.28
   4   3  -9    6.90    0.25
  -4   3   9    6.36    0.30
   4   3  -9    6.97    0.29
  -4   3   9    6.59    0.28
  -3  -3   9   -0.01    0.05
   3  -3  -9    0.01    0.10
   3  -3  -9    0.07    0.09
  -3  -3   9    0.06    0.07
   3  -3  -9    0.15    0.12
   3   3  -9    0.08    0.07
   3   3  -9    0.00    0.06
  -3   3   9    0.02    0.10
   3   3  -9    0.08    0.09
  -3   3   9    0.16    0.10
  -2  -3   9   23.25    0.46
   2  -3  -9   23.73    0.56
   2  -3  -9   22.91    0.55
  -2  -3   9   23.40    0.51
   2   3  -9   23.96    0.46
   2   3  -9   23.95    0.51
  -2   3   9   23.25    0.56
   2   3  -9   23.05    0.55
  -2   3   9   22.64    0.55
  -1  -3   9    5.24    0.12
  -1  -3   9    4.99    0.17
  -1  -3   9    4.99    0.21
   1  -3  -9    4.82    0.22
   1  -3  -9    5.02    0.23
   1   3  -9    5.03    0.22
   1   3  -9    5.21    0.14
  -1   3   9    4.79    0.21
   1   3  -9    5.28    0.21
  -1   3   9    5.17    0.23
   0  -3  -9    7.32    0.27
   0  -3   9    7.19    0.26
   0  -3  -9    6.97    0.25
   0  -3   9    6.83    0.18
   0  -3   9    7.05    0.23
   0   3   9    6.67    0.24
   0   3  -9    6.54    0.24
   0   3  -9    7.02    0.26
   1  -3   9    2.46    0.17
  -1  -3  -9    2.41    0.18
   1  -3   9    2.48    0.14
  -1  -3  -9    2.43    0.16
   1  -3   9    2.73    0.19
  -1   3  -9    2.64    0.16
   1   3   9    2.53    0.15
  -1   3  -9    2.30    0.19
   2  -3   9   53.69    1.02
   2  -3   9   52.83    1.05
   2  -3   9   51.70    1.04
  -2  -3  -9   52.24    1.00
   2   3   9   54.42    0.95
  -2   3  -9   52.89    1.06
   2   3   9   52.71    0.97
  -2   3  -9   52.75    1.03
   3  -3   9    5.23    0.26
  -3  -3  -9    4.87    0.20
   3  -3   9    5.35    0.23
   3  -3   9    4.98    0.23
   3   3   9    5.18    0.16
   3   3   9    5.36    0.18
   3   3   9    5.00    0.16
  -3   3  -9    5.37    0.26
   4  -3   9    2.07    0.19
   4  -3   9    2.24    0.19
   4  -3   9    2.06    0.19
  -4  -3  -9    2.08    0.14
   4   3   9    2.20    0.11
  -4   3  -9    1.81    0.19
   5  -3   9   15.20    0.49
   5  -3   9   15.60    0.50
   5  -3   9   15.61    0.46
  -5  -3  -9   15.05    0.37
   5   3   9   15.77    0.52
  -5   3  -9   15.59    0.49
  -6  -3  -9    0.25    0.08
   6  -3   9    0.28    0.18
   6  -3   9    0.38    0.14
   6  -3   9   -0.01    0.15
   6   3   9   -0.15    0.16
  -6   3  -9    0.29    0.16
   7  -3   9    4.89    0.35
  -7  -3  -9    4.46    0.19
   7  -3   9    4.84    0.28
   7  -3   9    4.50    0.33
   7   3   9    5.25    0.35
  -7   3  -9    4.71    0.31
   8  -3   9    0.33    0.22
   8  -3   9    0.13    0.18
   8  -3   9    0.09    0.13
  -8   3  -9   -0.25    0.13
   8   3   9   -0.02    0.20
   9  -3   9    0.22    0.22
   9  -3   9    0.14    0.23
  -9   3  -9    0.00    0.16
   9   3   9    0.24    0.21
  10  -3   9    0.23    0.26
  10  -3   9    0.30    0.25
 -10   3  -9    0.26    0.19
  10   3   9    0.69    0.25
  10  -4  -9    1.99    0.35
  10  -4  -9    1.41    0.29
  10   4  -9    1.40    0.31
 -10   4   9    1.25    0.28
   9  -4  -9   -0.06    0.22
   9  -4  -9   -0.08    0.18
   9  -4  -9    0.09    0.15
  -9   4   9    0.27    0.21
  -9   4   9    0.07    0.19
   9   4  -9    0.45    0.20
   8  -4  -9   12.33    0.53
   8  -4  -9   12.28    0.47
   8  -4  -9   12.03    0.55
  -8   4   9   13.38    0.55
[truncated: 547,428 more chars]
