# Supplementary material for: (E)-2-(3,5-Di­meth­oxy­benzyl­idene)indan-1-one
Source: IUCrdata. 2020 Jun 12;5(Pt 6):x200759. doi: 10.1107/S2414314620007592 (PMC9462231; doi:10.1107/S2414314620007592)
Supplement: Supplementary file 2 [file x-05-x200759-Isup2.hkl]

data_I                                                                          
_shelx_title ' rds867_0m in P2(1)/c'                                            
_shelx_refln_list_code          4                                               
_shelx_F_calc_maximum      208.63                                               
_exptl_crystal_F_000       592.00                                               
_reflns_d_resolution_high  0.6474                                               
                                                                                
loop_                                                                           
 _space_group_symop_operation_xyz                                               
 'x, y, z'                                                                      
 '-x, y+1/2, -z+1/2'                                                            
 '-x, -y, -z'                                                                   
 'x, -y-1/2, z-1/2'                                                             
                                                                                
_cell_length_a     7.7611                                                       
_cell_length_b     7.2894                                                       
_cell_length_c    24.0331                                                       
_cell_angle_alpha  90.000                                                       
_cell_angle_beta   93.557                                                       
_cell_angle_gamma  90.000                                                       
                                                                                
_shelx_F_squared_multiplier     1.000                                           
                                                                                
loop_                                                                           
 _refln_index_h                                                                 
 _refln_index_k                                                                 
 _refln_index_l                                                                 
 _refln_F_squared_calc                                                          
 _refln_F_squared_meas                                                          
 _refln_F_squared_sigma                                                         
 _refln_observed_status                                                         
   1   0   0        427.28        460.08         3.26 o                         
   2   0   0       8854.55       9198.65       104.59 o                         
   3   0   0       9539.15      10315.14        78.12 o                         
   4   0   0         16.11         30.68         2.49 o                         
   5   0   0          0.05         -0.08         1.47 o                         
   6   0   0        148.77        135.15         4.24 o                         
   7   0   0        433.82        376.27         8.62 o                         
   8   0   0        674.69        558.14        12.90 o                         
   9   0   0          1.02         -1.48         3.60 o                         
  10   0   0          7.00          2.71        14.24 o                         
  11   0   0        375.83        380.32        16.67 o                         
   1   1   0         20.32         20.97         0.67 o                         
   2   1   0        672.18        683.50         4.97 o                         
   3   1   0         31.20         30.74         0.90 o                         
   4   1   0        284.47        308.69         2.91 o                         
   5   1   0        111.33        121.52         2.09 o                         
   6   1   0          0.00          1.05         1.20 o                         
   7   1   0        106.45        108.69         3.12 o                         
   8   1   0         43.52         36.27         4.21 o                         
   9   1   0          0.08          1.36         3.80 o                         
  10   1   0          0.02          1.74         3.64 o                         
  11   1   0        306.56        353.63        11.73 o                         
   0   2   0      43524.59      43511.76       697.09 o                         
   1   2   0      12552.55      12928.46        70.07 o                         
   2   2   0        825.80        795.07         5.14 o                         
   3   2   0       2934.89       3113.54        17.03 o                         
   4   2   0          1.92          5.54         1.29 o                         
   5   2   0        319.48        344.33         3.66 o                         
   6   2   0         90.82         71.22         1.94 o                         
   7   2   0        238.78        175.18         3.56 o                         
   8   2   0        274.60        269.15         5.87 o                         
   9   2   0          0.01          0.72         3.48 o                         
  10   2   0        120.53        126.84         7.67 o                         
  11   2   0         13.48         12.58         4.76 o                         
   1   3   0        267.38        311.48         3.27 o                         
   2   3   0        652.39        710.06         6.39 o                         
   3   3   0          1.17          0.16         1.01 o                         
   4   3   0         32.04         40.49         1.61 o                         
   5   3   0        533.86        584.03         6.48 o                         
   6   3   0        108.88        106.34         3.64 o                         
   7   3   0          5.47          9.32         2.69 o                         
   8   3   0         42.83         39.74         3.77 o                         
   9   3   0         39.64         31.78         4.39 o                         
  10   3   0         46.29         53.12         5.32 o                         
  11   3   0         46.48         50.83         5.74 o                         
   0   4   0        225.76        199.13         5.63 o                         
   1   4   0       5760.12       6174.13        34.15 o                         
   2   4   0        258.77        260.13         3.21 o                         
   3   4   0         30.66         35.57         1.74 o                         
   4   4   0         34.30         36.44         1.51 o                         
   5   4   0        856.52        844.36         9.13 o                         
   6   4   0         84.21         75.05         3.53 o                         
   7   4   0          0.07         -0.17         2.45 o                         
   8   4   0         29.48         36.93         3.71 o                         
   9   4   0         15.08         16.73         3.62 o                         
  10   4   0        144.21        157.93         8.33 o                         
  11   4   0         74.44         72.11         7.02 o                         
   1   5   0         36.91         44.31         1.88 o                         
   2   5   0         16.02         13.48         1.53 o                         
   3   5   0          5.91          9.15         1.63 o                         
   4   5   0         16.60         14.58         1.69 o                         
   5   5   0        181.12        184.51         4.43 o                         
   6   5   0        381.23        378.91         6.65 o                         
   7   5   0          0.80         -0.12         2.67 o                         
   8   5   0         85.99         95.64         4.98 o                         
   9   5   0        119.44        134.34         6.58 o                         
  10   5   0          0.02          1.88         6.18 o                         
   0   6   0         16.81         16.77         2.09 o                         
   1   6   0          5.96          3.64         1.58 o                         
   2   6   0         26.31         27.72         2.96 o                         
   3   6   0        749.07        774.24         7.55 o                         
   4   6   0        277.74        267.10         4.91 o                         
   5   6   0        301.07        286.79         5.98 o                         
   6   6   0         53.60         61.23         3.85 o                         
   7   6   0         40.80         34.17         3.60 o                         
   8   6   0          6.36          4.92         3.46 o                         
   9   6   0        204.62        209.01        10.25 o                         
  10   6   0          0.15         -0.79         7.57 o                         
   1   7   0         15.47         14.67         2.13 o                         
   2   7   0        147.79        161.37         4.44 o                         
   3   7   0          1.33          1.07         2.72 o                         
   4   7   0          0.97          4.58         4.62 o                         
   5   7   0         72.88         65.99         3.94 o                         
   6   7   0         96.95        102.61         4.95 o                         
   7   7   0          6.34          9.80         3.36 o                         
   8   7   0         88.62         91.29         6.00 o                         
   9   7   0         22.03         21.90         6.06 o                         
   0   8   0         63.96         64.16         4.56 o                         
   1   8   0         36.88         40.96         3.04 o                         
   2   8   0         90.60         89.76         3.87 o                         
   3   8   0        461.08        460.22         8.78 o                         
   4   8   0         77.44         75.79         5.27 o                         
   5   8   0         67.67         74.97         5.11 o                         
   6   8   0         10.91         15.79         3.99 o                         
   7   8   0          0.27          1.57         3.78 o                         
   8   8   0         37.82         27.89         7.60 o                         
   1   9   0          8.50          4.54         3.32 o                         
   2   9   0        239.72        256.10         7.54 o                         
   3   9   0         50.66         48.89         4.65 o                         
   4   9   0         10.74          1.46         3.67 o                         
   5   9   0         13.51         16.08         4.81 o                         
   6   9   0          0.04          0.55         4.00 o                         
   7   9   0          4.03         10.11         7.00 o                         
   0  10   0        132.23        151.66         9.86 o                         
   1  10   0         48.61         43.98         5.40 o                         
   2  10   0          1.39         -1.94         6.54 o                         
   3  10   0          1.17          0.69         4.20 o                         
   4  10   0         18.92         20.78         4.77 o                         
   5  10   0          0.01         -1.74         3.79 o                         
   1  11   0          0.14         -3.88         4.59 o                         
   2  11   0        160.32        140.62         7.84 o                         
 -11   1   1         77.60         90.00         7.60 o                         
 -10   1   1         93.34         99.60         7.35 o                         
  -9   1   1          0.01         -3.22         3.22 o                         
  -8   1   1          7.15          6.56         2.44 o                         
  -7   1   1         24.77         17.98         2.15 o                         
  -6   1   1         14.28         20.02         1.62 o                         
  -5   1   1         98.91        111.40         2.04 o                         
  -4   1   1         11.85         16.61         1.39 o                         
  -3   1   1         25.48         26.16         0.98 o                         
  -2   1   1         19.55         23.02         0.89 o                         
  -1   1   1          3.32          2.08         0.56 o                         
   0   1   1        184.06        188.72         1.75 o                         
   1   1   1         42.16         44.84         1.24 o                         
   2   1   1         53.57         50.20         1.58 o                         
   3   1   1        109.25        122.14         1.89 o                         
   4   1   1          8.40          6.45         0.92 o                         
   5   1   1        223.71        233.45         3.20 o                         
   6   1   1         17.37         13.15         1.67 o                         
   7   1   1         99.25         85.21         3.23 o                         
   8   1   1         21.89         19.45         2.63 o                         
   9   1   1         99.13         88.67         6.91 o                         
  10   1   1         25.03         30.11         4.35 o                         
  11   1   1         21.41         28.77         6.12 o                         
 -11   2   1         38.86         40.93         5.49 o                         
 -10   2   1          0.57         -3.73         3.73 o                         
  -9   2   1          5.32          8.13         3.57 o                         
  -8   2   1        194.13        187.39         5.20 o                         
  -7   2   1        142.97        125.18         3.22 o                         
  -6   2   1        549.52        486.60         4.72 o                         
  -5   2   1        140.56        177.96         2.07 o                         
  -4   2   1       4656.42       4811.62        27.31 o                         
  -3   2   1        499.24        583.29         4.37 o                         
  -2   2   1       1027.59       1037.27         6.04 o                         
  -1   2   1      29538.44      30323.24       155.85 o                         
   0   2   1       4173.00       4304.64        26.23 o                         
   1   2   1       8668.70       8887.61        49.95 o                         
   2   2   1        553.74        594.77         4.69 o                         
   3   2   1       1583.33       1648.34        10.27 o                         
   4   2   1          5.97         13.60         1.55 o                         
   5   2   1        237.38        253.78         2.87 o                         
   6   2   1        126.04        134.11         2.70 o                         
   7   2   1        455.80        381.51         7.04 o                         
   8   2   1        188.92        151.35         5.59 o                         
   9   2   1         61.32         60.66         4.89 o                         
  10   2   1        114.65        137.45         6.76 o                         
  11   2   1        120.89        135.73         7.19 o                         
 -11   3   1         27.04         23.87         5.12 o                         
 -10   3   1         35.26         49.65         5.28 o                         
  -9   3   1         48.11         43.36         4.74 o                         
  -8   3   1          8.24          6.70         2.90 o                         
  -7   3   1         25.10         21.62         2.93 o                         
  -6   3   1          3.23          6.35         2.10 o                         
  -5   3   1         62.25         63.93         2.38 o                         
  -4   3   1         98.78         95.16         1.65 o                         
  -3   3   1         26.46         28.04         1.15 o                         
  -2   3   1         27.59         35.71         1.46 o                         
  -1   3   1          2.95          5.71         1.10 o                         
   0   3   1        272.98        270.66         3.16 o                         
   1   3   1        132.14        170.14         2.57 o                         
   2   3   1        216.99        234.46         3.26 o                         
   3   3   1         21.12         28.72         1.37 o                         
   4   3   1         48.28         53.19         1.70 o                         
   5   3   1        601.42        604.30         8.91 o                         
   6   3   1         77.11         69.81         3.23 o                         
   7   3   1        161.36        151.72         5.02 o                         
   8   3   1          0.06          1.96         2.83 o                         
   9   3   1         89.78         79.87         5.44 o                         
  10   3   1        191.29        205.70        10.12 o                         
  11   3   1          3.07          1.76         4.79 o                         
 -11   4   1          9.70         18.17         6.88 o                         
 -10   4   1        279.56        292.28         9.28 o                         
  -9   4   1        285.94        275.23         7.20 o                         
  -8   4   1         39.04         29.63         3.56 o                         
  -7   4   1         77.01         65.89         3.73 o                         
  -6   4   1         53.64         36.81         2.92 o                         
  -5   4   1        225.23        205.52         4.05 o                         
  -4   4   1        621.16        621.25         5.48 o                         
  -3   4   1        212.44        190.00         3.07 o                         
  -2   4   1        298.41        294.94         3.38 o                         
  -1   4   1       9231.19       9840.84        53.21 o                         
   0   4   1        613.97        564.15         4.83 o                         
   1   4   1         31.29         42.92         1.72 o                         
   2   4   1       5414.07       5663.39        34.25 o                         
   3   4   1          9.03          8.11         1.73 o                         
   4   4   1         40.42         39.57         2.16 o                         
   5   4   1         56.19         67.66         3.57 o                         
   6   4   1        268.36        233.72         5.59 o                         
   7   4   1         74.96         76.37         4.08 o                         
   8   4   1         25.98         23.17         3.54 o                         
   9   4   1          7.03         19.80         3.90 o                         
  10   4   1         70.63         72.59         6.68 o                         
  11   4   1         23.77         30.90         6.04 o                         
 -10   5   1         68.25         81.04         9.30 o                         
  -9   5   1        164.91        186.15         7.27 o                         
  -8   5   1          0.56          3.06         3.06 o                         
  -7   5   1         10.46          8.52         3.58 o                         
  -6   5   1         57.90         66.68         3.64 o                         
  -5   5   1         48.33         47.91         2.92 o                         
  -4   5   1        288.58        283.65         4.61 o                         
  -3   5   1        217.30        234.95         5.29 o                         
  -2   5   1        129.85        164.91         2.95 o                         
  -1   5   1          0.57          0.69         1.30 o                         
   0   5   1          5.87         11.04         1.33 o                         
   1   5   1        498.51        543.89         5.13 o                         
   2   5   1        375.79        374.86         4.49 o                         
   3   5   1         30.11         34.97         2.03 o                         
   4   5   1         57.93         62.12         2.42 o                         
   5   5   1         43.20         45.02         3.02 o                         
   6   5   1          0.45         -2.37         2.37 o                         
   7   5   1         16.41         12.49         3.05 o                         
   8   5   1         26.86         30.32         3.76 o                         
   9   5   1          0.94          0.00         3.98 o                         
  10   5   1        125.57        127.00        16.94 o                         
 -10   6   1        115.33        122.21         9.00 o                         
  -9   6   1        156.69        153.38         7.39 o                         
  -8   6   1         10.74         10.56         3.60 o                         
  -7   6   1          0.11          0.23         2.89 o                         
  -6   6   1        111.68        109.62         4.53 o                         
  -5   6   1        361.27        355.37         6.22 o                         
  -4   6   1         19.75         24.08         2.85 o                         
  -3   6   1          0.06          0.80         1.79 o                         
  -2   6   1        538.33        538.83         5.64 o                         
  -1   6   1        522.87        544.93         5.65 o                         
   0   6   1        300.68        312.95         3.67 o                         
   1   6   1         73.75         83.60         2.49 o                         
   2   6   1       1231.01       1207.85         9.33 o                         
   3   6   1         67.25         69.28         2.75 o                         
   4   6   1          0.92          2.69         1.93 o                         
   5   6   1         48.93         45.56         3.42 o                         
   6   6   1        109.26        102.79         4.56 o                         
   7   6   1          6.65          3.52         3.03 o                         
   8   6   1         17.88         17.39         3.68 o                         
   9   6   1         14.67         30.36         4.87 o                         
  10   6   1         11.54         -0.07         6.35 o                         
  -9   7   1         21.26         30.48         6.16 o                         
  -8   7   1         10.39         17.25         4.43 o                         
  -7   7   1         40.25         46.06         4.02 o                         
  -6   7   1        137.97        134.96         5.24 o                         
  -5   7   1         61.72         59.68         3.69 o                         
  -4   7   1        120.52        123.31         4.92 o                         
  -3   7   1        424.18        423.54         7.07 o                         
  -2   7   1         65.24         73.39         3.52 o                         
  -1   7   1         14.10         16.29         2.18 o                         
   0   7   1          0.12          0.49         1.90 o                         
   1   7   1         99.13        103.29         3.23 o                         
   2   7   1          0.30         -1.05         2.18 o                         
   3   7   1         10.82         15.00         2.53 o                         
   4   7   1          2.44          1.51         2.29 o                         
   5   7   1         51.07         47.78         3.64 o                         
   6   7   1         21.90         20.30         3.36 o                         
   7   7   1         80.90         78.38         4.81 o                         
   8   7   1         84.09        102.06         6.65 o                         
   9   7   1         51.57         53.17         6.68 o                         
  -8   8   1          5.95          7.04         5.85 o                         
  -7   8   1         10.49         14.01         4.24 o                         
  -6   8   1         73.28         66.26         5.08 o                         
  -5   8   1          1.87         -0.30         3.41 o                         
  -4   8   1         18.81         20.27         3.90 o                         
  -3   8   1        368.13        368.14         7.96 o                         
  -2   8   1        361.36        358.95         7.77 o                         
  -1   8   1          2.71          1.90         2.39 o                         
   0   8   1         44.97         46.00         2.92 o                         
   1   8   1        395.08        372.38         6.45 o                         
   2   8   1        191.74        193.34         5.65 o                         
   3   8   1         30.45         40.93         3.92 o                         
   4   8   1        118.97        121.29         5.54 o                         
   5   8   1         43.80         42.51         4.35 o                         
   6   8   1          0.00          3.06         3.74 o                         
   7   8   1         30.45         25.87         4.36 o                         
   8   8   1         10.74          6.26         6.39 o                         
  -7   9   1         49.66         47.74         7.59 o                         
  -6   9   1        138.43        130.70         6.68 o                         
  -5   9   1          7.31          9.46         4.04 o                         
  -4   9   1         91.69         91.46         6.15 o                         
  -3   9   1        111.86        115.80         5.93 o                         
  -2   9   1          6.28          2.89         3.34 o                         
  -1   9   1         13.76         11.45         3.39 o                         
   0   9   1         15.63         14.63         3.46 o                         
   1   9   1          0.60          5.64         3.39 o                         
   2   9   1          3.79          2.23         3.77 o                         
   3   9   1         47.48         56.38         5.26 o                         
   4   9   1         27.61         24.80         4.00 o                         
   5   9   1          3.42          3.87         3.86 o                         
   6   9   1          0.80          1.68         4.12 o                         
   7   9   1         67.46         69.81         7.56 o                         
  -5  10   1         17.13         14.04         4.23 o                         
  -4  10   1        180.26        177.87         6.94 o                         
  -3  10   1         42.26         46.79         5.12 o                         
  -2  10   1          0.85          2.72         4.37 o                         
  -1  10   1         49.58         59.37         6.57 o                         
   0  10   1          1.86          5.10         4.00 o                         
   1  10   1         48.66         51.30         5.53 o                         
   2  10   1         39.91         40.42         7.12 o                         
   3  10   1         20.02         16.86         4.58 o                         
   4  10   1        159.78        161.95        10.40 o                         
   5  10   1          0.89          2.02         3.98 o                         
  -2  11   1         83.23         88.07         8.63 o                         
  -1  11   1          2.01         11.83         4.96 o                         
   0  11   1         22.26         14.55         5.65 o                         
   1  11   1         32.15         25.70         5.48 o                         
   2  11   1         24.94         23.99         5.20 o                         
 -11   0   2        451.29        474.83        18.36 o                         
 -10   0   2          4.36         -0.38         4.32 o                         
  -9   0   2          1.40         -3.38         3.38 o                         
  -8   0   2        474.70        381.00        13.42 o                         
  -7   0   2        736.43        616.35        12.92 o                         
  -6   0   2        108.99         93.28         3.79 o                         
  -5   0   2       2643.41       2804.10        23.06 o                         
  -4   0   2       4234.70       4797.85        43.04 o                         
  -3   0   2       1443.05       1509.37        13.16 o                         
  -2   0   2        666.06        637.20         4.91 o                         
  -1   0   2      10375.83      10377.35        62.81 o                         
   1   0   2       3651.43       3715.77        31.69 o                         
   2   0   2       7333.22       7527.03        56.98 o                         
   3   0   2          0.07          2.75         1.08 o                         
   4   0   2       3967.88       4407.12        41.36 o                         
   5   0   2        519.27        543.49         6.82 o                         
   6   0   2         91.62         95.85         4.71 o                         
   7   0   2        746.42        569.63        10.96 o                         
   8   0   2         50.72         48.40         7.04 o                         
   9   0   2          3.11         -2.71         4.05 o                         
  10   0   2          1.12          4.70         6.82 o                         
  11   0   2         30.13         49.34         9.97 o                         
 -11   1   2         19.17         21.22         5.85 o                         
 -10   1   2         35.99         41.53         5.60 o                         
  -9   1   2         10.91         13.74         3.66 o                         
  -8   1   2         38.05         32.23         3.42 o                         
  -7   1   2         23.07         20.80         1.79 o                         
  -6   1   2          5.23          8.22         1.30 o                         
  -5   1   2        340.86        319.61         3.60 o                         
  -4   1   2         52.72         46.38         1.85 o                         
  -3   1   2         56.46         69.66         1.32 o                         
  -2   1   2        248.24        200.14         1.90 o                         
  -1   1   2         38.16         48.12         0.89 o                         
   0   1   2        314.60        353.79         2.99 o                         
   1   1   2       2378.94       2486.14        14.34 o                         
   2   1   2        428.26        432.51         3.57 o                         
   3   1   2        605.61        630.91         5.26 o                         
   4   1   2       2869.58       3126.64        21.77 o                         
   5   1   2         39.36         36.03         1.67 o                         
   6   1   2        232.17        237.40         4.00 o                         
   7   1   2          4.28          1.85         1.52 o                         
   8   1   2        371.58        298.97         6.02 o                         
   9   1   2          0.43          4.39         3.48 o                         
  10   1   2         71.57         59.64         5.18 o                         
  11   1   2        531.85        545.00        14.07 o                         
 -11   2   2        304.71        321.41        10.45 o                         
 -10   2   2          4.05          7.14         5.46 o                         
  -9   2   2         82.48         79.27         5.53 o                         
  -8   2   2         58.19         51.44         3.93 o                         
  -7   2   2        250.99        226.44         3.92 o                         
  -6   2   2        414.69        387.53         4.12 o                         
  -5   2   2        214.90        217.33         2.28 o                         
  -4   2   2        201.64        236.35         2.36 o                         
  -3   2   2        496.41        553.67         4.06 o                         
  -2   2   2        262.22        261.28         2.91 o                         
  -1   2   2      14609.58      15454.27        83.98 o                         
   0   2   2       1163.90       1238.32         8.48 o                         
   1   2   2       4386.41       4534.29        26.04 o                         
   2   2   2         33.39         27.65         1.36 o                         
   3   2   2        980.19       1037.93         7.44 o                         
   4   2   2        967.97       1054.83         7.86 o                         
   5   2   2        440.91        438.18         4.77 o                         
   6   2   2         10.32          3.56         1.35 o                         
   7   2   2        257.67        216.87         4.02 o                         
   8   2   2         33.18         30.09         3.71 o                         
   9   2   2          6.60          3.77         3.62 o                         
  10   2   2         19.30         20.20         4.58 o                         
  11   2   2         43.86         54.56         5.44 o                         
 -11   3   2         26.93         24.83         8.36 o                         
 -10   3   2        201.31        215.23         9.55 o                         
  -9   3   2          2.61          1.81         3.53 o                         
  -8   3   2         10.25          7.04         2.85 o                         
  -7   3   2         33.61         25.30         2.81 o                         
  -6   3   2          1.24          2.05         1.72 o                         
  -5   3   2         79.99         79.18         1.90 o                         
  -4   3   2        210.23        184.56         2.31 o                         
  -3   3   2          3.26          5.69         1.05 o                         
  -2   3   2          7.40          8.49         1.06 o                         
  -1   3   2         81.77        114.67         2.04 o                         
   0   3   2          3.62          7.08         1.16 o                         
   1   3   2        444.28        433.39         4.82 o                         
   2   3   2          2.40         -1.20         1.20 o                         
   3   3   2       1066.32       1141.58         8.89 o                         
   4   3   2         49.82         58.30         1.98 o                         
   5   3   2        185.21        215.06         4.00 o                         
   6   3   2         12.45          8.11         2.18 o                         
   7   3   2         26.99         24.24         3.01 o                         
   8   3   2         13.39         22.97         3.23 o                         
   9   3   2        215.46        192.83         7.48 o                         
  10   3   2         37.30         49.10         8.98 o                         
  11   3   2        240.70        234.95         9.14 o                         
 -11   4   2         30.57         26.66        10.18 o                         
 -10   4   2         17.90          4.23         5.17 o                         
  -9   4   2        120.25        110.34         5.69 o                         
  -8   4   2         46.70         39.58         3.87 o                         
  -7   4   2          0.14          3.31         2.45 o                         
  -6   4   2        782.06        722.52         8.19 o                         
  -5   4   2        290.11        286.49         4.92 o                         
  -4   4   2         59.82         62.66         2.02 o                         
  -3   4   2        885.77        909.29         7.54 o                         
  -2   4   2        485.05        583.96         4.83 o                         
  -1   4   2       3776.03       4067.08        23.29 o                         
   0   4   2        165.07        191.78         2.69 o                         
   1   4   2         14.14         15.41         1.46 o                         
   2   4   2        160.58        152.59         2.74 o                         
   3   4   2        795.97        845.60         7.21 o                         
   4   4   2          4.29          3.97         1.54 o                         
   5   4   2         78.44         75.43         3.03 o                         
   6   4   2        348.96        289.14         6.09 o                         
   7   4   2         10.83          9.44         3.17 o                         
   8   4   2        146.69        145.59         6.02 o                         
   9   4   2         46.75         57.26         5.35 o                         
  10   4   2          0.78         -0.15         4.76 o                         
  11   4   2         17.11         15.67         5.67 o                         
 -10   5   2         11.12         27.43         6.93 o                         
  -9   5   2        123.42        135.22         7.54 o                         
  -8   5   2          3.76          5.69         3.13 o                         
  -7   5   2          1.32          2.99         2.69 o                         
  -6   5   2         47.98         48.99         3.16 o                         
  -5   5   2          1.77          0.34         1.98 o                         
  -4   5   2        354.08        343.29         4.98 o                         
  -3   5   2          4.33          5.18         1.79 o                         
  -2   5   2          0.14         -0.09         1.31 o                         
  -1   5   2          0.15         -0.50         1.32 o                         
   0   5   2          4.86          2.56         1.20 o                         
   1   5   2         68.81         73.90         2.17 o                         
   2   5   2         46.49         60.41         2.10 o                         
   3   5   2         97.22        107.58         2.82 o                         
   4   5   2         10.35          6.99         1.86 o                         
   5   5   2        281.25        281.28         5.10 o                         
   6   5   2        150.67        133.78         4.62 o                         
   7   5   2         11.45         10.09         3.91 o                         
   8   5   2          0.80          0.46         3.02 o                         
   9   5   2         10.23         16.24         4.14 o                         
  10   5   2         29.08         17.95         5.19 o                         
 -10   6   2        250.55        248.58        10.56 o                         
  -9   6   2          0.51          2.13         5.03 o                         
  -8   6   2         28.02         24.17         3.75 o                         
  -7   6   2          1.94          1.22         2.82 o                         
  -6   6   2        208.92        194.66         5.26 o                         
  -5   6   2         99.03        101.94         4.01 o                         
  -4   6   2        245.60        234.73         5.36 o                         
  -3   6   2         76.34         76.06         3.10 o                         
  -2   6   2       4614.94       4734.94        27.97 o                         
  -1   6   2          6.13          9.58         1.70 o                         
   0   6   2         40.05         46.18         2.53 o                         
   1   6   2        814.77        821.73         6.82 o                         
   2   6   2        244.32        265.62         3.93 o                         
   3   6   2          0.55          1.62         1.76 o                         
   4   6   2         11.43          8.92         2.22 o                         
   5   6   2          7.19          6.30         2.13 o                         
   6   6   2        295.33        280.61         6.39 o                         
   7   6   2         10.50          8.61         3.18 o                         
   8   6   2          9.67         11.28         3.58 o                         
   9   6   2        363.42        395.94        10.27 o                         
  10   6   2         66.94         49.49         7.90 o                         
  -9   7   2        208.85        211.12         8.67 o                         
  -8   7   2          1.75          0.95         3.94 o                         
  -7   7   2          0.00          0.34         3.16 o                         
  -6   7   2         41.56         43.41         3.74 o                         
  -5   7   2          0.02          2.44         2.66 o                         
  -4   7   2         53.53         54.51         3.57 o                         
  -3   7   2        186.70        197.32         5.16 o                         
  -2   7   2         21.19         19.72         2.84 o                         
  -1   7   2          4.25          4.28         1.78 o                         
   0   7   2         22.22         20.21         2.22 o                         
   1   7   2        122.82        126.33         3.55 o                         
   2   7   2         41.74         43.82         2.96 o                         
   3   7   2         34.99         33.20         3.29 o                         
   4   7   2         19.04         15.89         2.57 o                         
   5   7   2         72.11         75.64         4.11 o                         
   6   7   2          5.97          5.22         3.25 o                         
   7   7   2         14.91         19.57         3.63 o                         
   8   7   2         51.88         62.26         5.49 o                         
   9   7   2        123.51        143.22         8.79 o                         
  -8   8   2         10.45         17.28         5.11 o                         
  -7   8   2         35.16         31.01         7.20 o                         
  -6   8   2         44.56         46.88         4.50 o                         
  -5   8   2          0.63          7.80         3.65 o                         
  -4   8   2         85.04         77.71         4.82 o                         
  -3   8   2        135.28        137.70         5.65 o                         
  -2   8   2        973.64        952.06        10.64 o                         
  -1   8   2          0.23          0.11         2.58 o                         
   0   8   2         18.03         19.36         2.64 o                         
   1   8   2        122.55        123.51         4.46 o                         
   2   8   2        110.11        106.85         4.23 o                         
   3   8   2          1.66          4.94         3.38 o                         
   4   8   2         68.62         66.99         4.09 o                         
   5   8   2        124.68        123.08         6.41 o                         
   6   8   2         12.15         14.20         3.86 o                         
   7   8   2          7.01          9.42         4.20 o                         
   8   8   2         37.91         52.14         6.53 o                         
  -7   9   2         30.04         30.03         5.58 o                         
  -6   9   2          2.29          3.23         6.11 o                         
  -5   9   2          1.72         -1.70         4.02 o                         
  -4   9   2          4.48         10.93         4.49 o                         
  -3   9   2        452.16        441.80         8.79 o                         
  -2   9   2          1.46          0.08         3.25 o                         
  -1   9   2          0.28         -3.01         3.01 o                         
   0   9   2         21.92         19.73         3.58 o                         
   1   9   2         15.52         15.31         3.31 o                         
   2   9   2         19.45         21.65         3.63 o                         
   3   9   2          7.50          9.24         3.30 o                         
   4   9   2         47.95         48.26         4.62 o                         
   5   9   2          0.01          1.59         4.04 o                         
   6   9   2         46.23         45.55         4.93 o                         
   7   9   2          1.00          3.38         7.34 o                         
  -5  10   2          1.19          5.47         4.95 o                         
  -4  10   2         26.09         28.73         5.32 o                         
  -3  10   2       1031.18        985.02        14.60 o                         
  -2  10   2         29.13         39.41         5.36 o                         
  -1  10   2         21.94         22.67         4.37 o                         
   0  10   2         33.44         26.11         4.15 o                         
   1  10   2         68.27         61.02         5.70 o                         
   2  10   2          0.03         -0.63         4.29 o                         
   3  10   2         75.27         68.51         5.76 o                         
   4  10   2          2.37          5.36         4.05 o                         
   5  10   2         29.49         27.11         4.44 o                         
  -2  11   2         40.30         33.28         5.79 o                         
  -1  11   2          0.25          1.59         4.67 o                         
   0  11   2          1.59          1.29         4.98 o                         
   1  11   2          2.32         -3.00         4.57 o                         
   2  11   2         32.46         31.72         5.61 o                         
 -11   1   3          0.00         11.50         7.31 o                         
 -10   1   3          4.70          9.70         3.85 o                         
  -9   1   3         12.86         11.71         3.59 o                         
  -8   1   3         10.99         15.95         2.56 o                         
  -7   1   3          0.76          3.21         1.56 o                         
  -6   1   3        102.82        105.61         2.54 o                         
  -5   1   3        250.75        239.13         2.79 o                         
  -4   1   3          1.30          1.61         0.87 o                         
  -3   1   3         13.38         15.79         1.24 o                         
  -2   1   3         83.54         94.26         1.50 o                         
  -1   1   3        427.87        476.70         2.88 o                         
   0   1   3       2197.47       2284.30        14.00 o                         
   1   1   3         92.33        107.05         1.46 o                         
   2   1   3          0.20         -0.66         0.66 o                         
   3   1   3        440.98        464.84         4.59 o                         
   4   1   3        326.11        349.06         4.22 o                         
   5   1   3         76.47         92.11         2.29 o                         
   6   1   3          0.61          1.35         1.48 o                         
   7   1   3          1.61         -1.88         2.43 o                         
   8   1   3         44.56         47.25         3.16 o                         
   9   1   3         44.08         45.73         4.44 o                         
  10   1   3         63.09         60.15         5.03 o                         
  11   1   3         64.35         61.02         7.15 o                         
 -11   2   3        117.23        134.47         7.12 o                         
 -10   2   3         72.05         78.59         5.57 o                         
  -9   2   3        196.53        180.18         7.58 o                         
  -8   2   3         39.19         25.79         2.67 o                         
  -7   2   3         19.53         14.96         1.89 o                         
  -6   2   3          2.90          2.63         1.52 o                         
  -5   2   3        142.07        159.91         2.78 o                         
  -4   2   3          1.90          1.54         0.75 o                         
  -3   2   3        614.30        611.33         4.44 o                         
  -2   2   3          0.17          3.02         0.95 o                         
  -1   2   3      12483.30      12954.61        70.06 o                         
   0   2   3       4774.59       4944.55        30.04 o                         
   1   2   3        324.79        362.17         3.19 o                         
   2   2   3        224.53        247.46         3.18 o                         
   3   2   3        726.30        796.87         6.16 o                         
   4   2   3         68.46         71.56         2.35 o                         
   5   2   3         21.61         22.32         1.61 o                         
   6   2   3         13.54          5.44         1.45 o                         
   7   2   3          0.79         -1.39         1.58 o                         
   8   2   3         70.10         69.88         3.71 o                         
   9   2   3          0.13         -0.86         3.70 o                         
  10   2   3         29.23         17.27         4.92 o                         
  11   2   3         70.47         67.89         5.94 o                         
 -11   3   3          0.45          5.43         4.45 o                         
 -10   3   3         89.92        106.64         6.35 o                         
  -9   3   3          5.62          5.55         4.55 o                         
  -8   3   3         48.10         53.92         3.81 o                         
  -7   3   3          6.06          4.22         2.19 o                         
  -6   3   3         36.30         41.22         2.28 o                         
  -5   3   3        324.52        316.79         3.17 o                         
  -4   3   3         22.13         23.57         1.34 o                         
  -3   3   3         49.73         54.46         1.84 o                         
  -2   3   3         78.89         82.76         1.79 o                         
  -1   3   3        137.33        165.65         2.85 o                         
   0   3   3       2783.34       2960.43        16.91 o                         
   1   3   3        155.96        164.29         2.47 o                         
   2   3   3        149.71        156.96         4.10 o                         
   3   3   3        502.14        541.82         5.56 o                         
   4   3   3        349.16        388.82         4.52 o                         
   5   3   3         94.01        105.45         2.74 o                         
   6   3   3          5.79          1.35         3.48 o                         
   7   3   3         28.37         16.87         2.99 o                         
   8   3   3         84.86         93.25         4.53 o                         
   9   3   3          7.30          0.51         3.85 o                         
  10   3   3         11.97         26.17         6.55 o                         
  11   3   3          5.98         11.24         5.18 o                         
 -11   4   3         21.51         23.71         6.72 o                         
 -10   4   3         98.05        100.68         7.47 o                         
  -9   4   3        156.03        160.35         7.43 o                         
  -8   4   3         40.15         46.02         3.59 o                         
  -7   4   3         12.43         12.90         2.51 o                         
  -6   4   3         44.23         51.60         2.81 o                         
  -5   4   3        222.68        245.23         4.01 o                         
  -4   4   3         50.71         61.89         1.93 o                         
  -3   4   3         33.58         39.49         1.70 o                         
  -2   4   3       5666.85       6072.88        33.89 o                         
  -1   4   3          3.11          7.88         1.39 o                         
   0   4   3         62.89         54.72         2.45 o                         
   1   4   3        167.62        187.88         3.14 o                         
   2   4   3         41.46         42.50         1.85 o                         
   3   4   3        368.69        399.27         5.04 o                         
   4   4   3        179.19        180.63         3.48 o                         
   5   4   3         49.92         55.45         2.87 o                         
   6   4   3        129.24        106.14         6.15 o                         
   7   4   3         23.52         19.07         4.09 o                         
   8   4   3         64.12         76.32         6.02 o                         
   9   4   3         37.02         44.51         4.69 o                         
  10   4   3          9.18          3.86         6.46 o                         
  11   4   3          4.51          1.68         5.15 o                         
 -10   5   3        108.31        118.83         9.54 o                         
  -9   5   3          1.55          0.60         4.26 o                         
  -8   5   3         15.37         17.08         3.43 o                         
  -7   5   3         12.94         10.35         2.90 o                         
  -6   5   3         13.75         13.16         2.62 o                         
  -5   5   3         24.74         26.87         2.58 o                         
  -4   5   3        365.38        355.18         5.69 o                         
  -3   5   3        196.48        185.97         4.48 o                         
  -2   5   3         14.40         20.25         1.69 o                         
  -1   5   3        228.13        228.32         3.36 o                         
   0   5   3        121.76        131.40         2.24 o                         
   1   5   3         29.74         40.49         1.96 o                         
   2   5   3        216.75        211.86         3.89 o                         
   3   5   3         13.21         16.65         1.93 o                         
   4   5   3          8.69          3.78         1.81 o                         
   5   5   3          1.86          3.41         1.75 o                         
   6   5   3          0.21          1.60         2.53 o                         
   7   5   3          0.84         -2.90         2.90 o                         
   8   5   3         10.87         13.01         4.08 o                         
   9   5   3        245.61        255.98         9.46 o                         
  10   5   3        291.91        283.83        19.18 o                         
 -10   6   3         41.98         51.86         6.37 o                         
  -9   6   3         68.77         67.90         5.77 o                         
  -8   6   3         29.33         27.45         4.24 o                         
  -7   6   3        139.29        123.48         4.99 o                         
  -6   6   3          6.47          6.01         2.85 o                         
  -5   6   3          2.08          2.58         2.37 o                         
  -4   6   3         34.70         35.32         2.94 o                         
  -3   6   3         29.40         34.43         2.54 o                         
  -2   6   3       2742.22       2824.36        19.03 o                         
  -1   6   3         63.20         58.73         2.50 o                         
   0   6   3        249.02        254.22         4.06 o                         
   1   6   3         32.70         36.55         1.90 o                         
   2   6   3        111.32        108.21         3.49 o                         
   3   6   3        116.37        121.38         3.52 o                         
   4   6   3        219.44        230.61         5.10 o                         
   5   6   3         14.12         16.02         2.46 o                         
   6   6   3          1.94          3.70         2.73 o                         
   7   6   3          3.83          2.30         3.18 o                         
   8   6   3         16.82         18.32         4.27 o                         
   9   6   3          6.22          8.94         4.89 o                         
  10   6   3          6.93         14.01        11.75 o                         
  -9   7   3         17.62         24.58         5.03 o                         
  -8   7   3          3.13         -0.49         3.91 o                         
  -7   7   3        197.54        195.15         6.42 o                         
  -6   7   3          5.72          3.19         2.75 o                         
  -5   7   3         13.08         13.63         2.85 o                         
  -4   7   3        339.50        343.57         6.76 o                         
  -3   7   3         23.77         19.98         2.85 o                         
  -2   7   3          0.02          1.23         2.15 o                         
  -1   7   3        129.36        118.40         3.43 o                         
   0   7   3          5.04          5.09         1.94 o                         
   1   7   3         33.33         42.62         2.58 o                         
   2   7   3         78.06         85.97         3.57 o                         
   3   7   3          0.68          1.76         2.69 o                         
   4   7   3          9.65         11.07         2.72 o                         
   5   7   3         48.18         52.94         3.27 o                         
   6   7   3         69.16         69.35         4.31 o                         
   7   7   3         18.26         21.96         3.75 o                         
   8   7   3         36.87         40.63         5.51 o                         
   9   7   3          3.97         13.06         5.12 o                         
  -8   8   3          3.61         11.45         4.86 o                         
  -7   8   3        343.09        314.75         9.91 o                         
  -6   8   3         45.06         42.88         4.65 o                         
  -5   8   3         76.80         75.75         4.79 o                         
  -4   8   3        389.84        380.21         8.34 o                         
  -3   8   3        999.10        924.37        12.57 o                         
  -2   8   3         30.61         32.88         3.33 o                         
  -1   8   3        131.89        133.43         4.60 o                         
   0   8   3         20.82         21.79         3.20 o                         
   1   8   3         83.23         85.46         4.02 o                         
   2   8   3         70.49         67.78         4.06 o                         
   3   8   3        148.20        149.49         6.85 o                         
   4   8   3         56.82         58.19         4.71 o                         
   5   8   3        132.98        123.65         5.93 o                         
   6   8   3         47.28         44.71         4.49 o                         
   7   8   3          0.95          1.00         4.37 o                         
   8   8   3        188.69        197.94         9.56 o                         
  -7   9   3        124.61        120.13         7.48 o                         
  -6   9   3         30.62         34.43         5.22 o                         
  -5   9   3         17.98         20.86         5.10 o                         
  -4   9   3         32.00         34.34         4.44 o                         
  -3   9   3         92.40        106.40         5.38 o                         
  -2   9   3         16.24         18.05         3.65 o                         
  -1   9   3         15.79         16.14         3.55 o                         
   0   9   3          0.00         -0.30         3.11 o                         
   1   9   3          0.25          0.72         3.12 o                         
   2   9   3          6.46          7.33         3.32 o                         
   3   9   3          6.50          1.47         3.08 o                         
   4   9   3         14.29         15.06         3.99 o                         
   5   9   3         29.51         28.59         5.07 o                         
   6   9   3          9.83          0.92         5.56 o                         
   7   9   3         15.64          8.00         6.25 o                         
  -5  10   3         20.15         26.66         5.40 o                         
  -4  10   3        188.53        184.13         7.75 o                         
  -3  10   3        240.63        213.25         8.30 o                         
  -2  10   3         65.02         59.33         5.24 o                         
  -1  10   3          0.43          3.95         3.93 o                         
   0  10   3        135.42        131.10         6.00 o                         
   1  10   3         28.67         31.27         4.63 o                         
   2  10   3         31.01         37.16         5.46 o                         
   3  10   3         58.74         66.03         6.61 o                         
   4  10   3          0.08          0.17         3.99 o                         
   5  10   3         13.97          8.53         4.63 o                         
  -2  11   3          0.00          1.58         5.45 o                         
  -1  11   3          1.34         -1.47         4.57 o                         
   0  11   3          6.02          9.41         5.01 o                         
   1  11   3         13.42         19.17         5.38 o                         
   2  11   3          3.80          7.89         4.99 o                         
 -11   0   4        239.86        239.74        13.77 o                         
 -10   0   4         74.66         74.00         6.04 o                         
  -9   0   4         17.01         14.00         4.05 o                         
  -8   0   4        531.87        485.48        12.48 o                         
  -7   0   4       1173.13       1108.80        13.72 o                         
  -6   0   4          7.42          4.11         2.09 o                         
  -5   0   4       1129.89       1140.81        10.78 o                         
  -4   0   4         46.61         73.36         2.01 o                         
  -3   0   4       1865.65       1838.79        22.39 o                         
  -2   0   4       3611.85       3615.79        31.24 o                         
  -1   0   4       4584.34       4648.43        50.70 o                         
   0   0   4      14810.19      14890.21       126.98 o                         
   1   0   4        424.07        449.25         5.91 o                         
   2   0   4         12.84         25.10         1.70 o                         
   3   0   4          6.27         17.76         3.50 o                         
   4   0   4         13.60         20.51         1.61 o                         
   5   0   4         44.82         39.04         2.26 o                         
   6   0   4          4.41          5.83         2.77 o                         
   7   0   4        711.25        637.06        11.76 o                         
   8   0   4        121.00        116.44         6.41 o                         
   9   0   4         59.91         58.37         9.36 o                         
  10   0   4          1.80         -6.50         6.50 o                         
  11   0   4        162.59        186.55        17.40 o                         
 -11   1   4        259.33        292.20        16.11 o                         
 -10   1   4         80.07         92.66         6.33 o                         
  -9   1   4         36.33         40.10         3.54 o                         
  -8   1   4         48.50         41.54         3.57 o                         
  -7   1   4          0.74          1.54         1.55 o                         
  -6   1   4        581.93        566.94         7.19 o                         
  -5   1   4        130.47        113.52         2.21 o                         
  -4   1   4        166.55        208.38         2.35 o                         
  -3   1   4        731.67        752.56         4.86 o                         
  -2   1   4         31.31         38.60         1.08 o                         
  -1   1   4       6372.79       6578.67        37.09 o                         
   0   1   4       1378.06       1525.85         9.11 o                         
   1   1   4        406.82        389.74         3.12 o                         
   2   1   4        802.27        837.39         6.08 o                         
   3   1   4       2416.64       2597.02        18.13 o                         
   4   1   4         55.68         59.49         2.14 o                         
   5   1   4         15.55         10.26         1.53 o                         
   6   1   4        292.06        268.22         4.37 o                         
   7   1   4        363.68        301.56         4.77 o                         
   8   1   4        442.03        365.60         6.63 o                         
   9   1   4        211.27        188.58         6.68 o                         
  10   1   4        375.20        395.95         9.62 o                         
  11   1   4        714.91        728.58        16.50 o                         
 -11   2   4          7.41          6.35         4.40 o                         
 -10   2   4         89.85         96.47         5.99 o                         
  -9   2   4          2.78          6.64         3.69 o                         
  -8   2   4        249.36        250.37         7.25 o                         
  -7   2   4        320.66        288.45         5.17 o                         
  -6   2   4        182.74        209.33         3.28 o                         
  -5   2   4         60.60         59.74         2.12 o                         
  -4   2   4         95.87         69.66         1.60 o                         
  -3   2   4        146.51        138.42         2.00 o                         
  -2   2   4        117.63        153.14         1.95 o                         
  -1   2   4        538.96        509.50         4.02 o                         
   0   2   4        489.46        545.10         4.18 o                         
   1   2   4       1127.53       1205.28         7.46 o                         
   2   2   4          0.01          0.78         0.93 o                         
   3   2   4         15.88         27.83         1.57 o                         
   4   2   4          1.39          0.50         1.15 o                         
   5   2   4         33.83         38.43         2.90 o                         
   6   2   4        218.31        182.36         3.79 o                         
   7   2   4         32.75         34.35         3.45 o                         
   8   2   4          3.84          4.12         2.56 o                         
   9   2   4         42.65         39.01         4.69 o                         
  10   2   4         26.36         33.34         4.84 o                         
  11   2   4         88.71         95.94         6.72 o                         
 -11   3   4         28.65         32.16         6.07 o                         
 -10   3   4         27.48         32.13         4.81 o                         
  -9   3   4         26.12         30.75         4.38 o                         
  -8   3   4         67.55         83.55         3.98 o                         
  -7   3   4         17.62         12.55         2.39 o                         
  -6   3   4         76.67         69.92         2.59 o                         
  -5   3   4        500.44        462.45         4.09 o                         
  -4   3   4         75.39         79.27         1.83 o                         
  -3   3   4          2.19          4.92         1.13 o                         
  -2   3   4       1076.65       1119.14         7.19 o                         
  -1   3   4        140.52        126.32         2.71 o                         
   0   3   4        244.60        256.59         3.33 o                         
   1   3   4        165.26        201.01         3.35 o                         
   2   3   4        140.57        155.87         2.45 o                         
   3   3   4        373.61        426.97         4.91 o                         
   4   3   4          8.38          8.93         1.43 o                         
   5   3   4         10.11          9.94         1.39 o                         
   6   3   4          1.08          0.25         1.86 o                         
   7   3   4        546.77        460.71         7.82 o                         
   8   3   4         19.77         14.57         3.64 o                         
   9   3   4         48.76         46.33         4.92 o                         
  10   3   4        730.82        727.72        14.88 o                         
  11   3   4         14.26          2.78         5.00 o                         
 -11   4   4         43.78         46.67         6.37 o                         
 -10   4   4          4.70          3.54         4.89 o                         
  -9   4   4          1.01         -1.36         3.19 o                         
  -8   4   4          6.87          6.16         2.81 o                         
  -7   4   4          3.48          2.36         2.10 o                         
  -6   4   4          4.08          4.57         1.93 o                         
  -5   4   4       1609.52       1584.80        11.90 o                         
  -4   4   4         15.04         14.20         1.37 o                         
  -3   4   4        267.39        284.22         3.85 o                         
  -2   4   4       2620.15       2852.61        17.20 o                         
  -1   4   4        657.33        707.87         6.11 o                         
   0   4   4         23.71         20.61         1.69 o                         
   1   4   4         89.91        101.63         2.40 o                         
   2   4   4          1.22          2.97         1.47 o                         
   3   4   4          0.00         -1.37         1.37 o                         
   4   4   4          4.37          3.33         1.60 o                         
   5   4   4        134.54        126.27         3.62 o                         
   6   4   4        420.35        394.20         7.57 o                         
   7   4   4         98.69         95.96         4.41 o                         
   8   4   4        156.25        166.92         6.61 o                         
   9   4   4          3.76         -3.40         3.40 o                         
  10   4   4         74.92         76.04         6.95 o                         
  11   4   4         35.18         51.98         9.16 o                         
 -10   5   4         24.27         16.52         6.51 o                         
  -9   5   4         36.03         40.77         5.40 o                         
  -8   5   4        104.79        109.64         4.91 o                         
  -7   5   4         38.05         37.92         2.97 o                         
  -6   5   4         41.78         41.76         3.01 o                         
  -5   5   4        180.76        179.38         4.13 o                         
  -4   5   4        166.43        175.80         3.75 o                         
  -3   5   4          1.59          0.32         1.61 o                         
  -2   5   4        315.76        330.55         4.09 o                         
  -1   5   4        545.60        554.78         6.05 o                         
   0   5   4         75.63         83.40         3.40 o                         
   1   5   4         18.21         20.57         1.55 o                         
   2   5   4         75.21         83.24         3.45 o                         
   3   5   4          6.67          6.93         1.80 o                         
   4   5   4          4.64          7.35         1.86 o                         
   5   5   4         28.13         28.16         2.36 o                         
   6   5   4          0.77          0.53         2.45 o                         
   7   5   4          2.52          1.15         2.92 o                         
   8   5   4         15.24         17.44         4.67 o                         
   9   5   4          1.20          0.74         5.09 o                         
  10   5   4         81.15         94.72         9.01 o                         
 -10   6   4         79.42         78.28         7.44 o                         
  -9   6   4         12.72          9.10         4.53 o                         
  -8   6   4         35.99         54.22         4.78 o                         
  -7   6   4          0.29          1.64         2.70 o                         
  -6   6   4        624.56        613.36         8.36 o                         
  -5   6   4        372.32        355.54         6.54 o                         
  -4   6   4        580.98        565.35         7.83 o                         
  -3   6   4        594.86        631.16         7.83 o                         
  -2   6   4        697.62        712.60         7.12 o                         
  -1   6   4         78.61         71.52         2.72 o                         
   0   6   4        326.90        342.68         5.55 o                         
   1   6   4        203.37        195.37         3.59 o                         
   2   6   4         88.32         97.21         2.87 o                         
   3   6   4          3.24          2.08         1.79 o                         
   4   6   4          1.33          3.85         2.13 o                         
   5   6   4        339.71        315.74         5.43 o                         
   6   6   4          4.79          8.69         2.91 o                         
   7   6   4          0.41          1.53         3.06 o                         
   8   6   4         14.11          8.25         4.94 o                         
   9   6   4         17.94          4.49         4.31 o                         
  -9   7   4         18.21         20.47         5.18 o                         
  -8   7   4          2.25         -0.08         3.92 o                         
  -7   7   4         76.30         85.89         5.37 o                         
  -6   7   4          4.68          6.73         2.90 o                         
  -5   7   4         20.60         24.00         3.34 o                         
  -4   7   4        560.39        558.19         8.39 o                         
  -3   7   4          1.27          5.81         2.55 o                         
  -2   7   4         24.89         21.81         2.61 o                         
  -1   7   4         47.09         51.67         2.75 o                         
   0   7   4         66.06         70.03         3.10 o                         
   1   7   4          0.09          0.11         1.99 o                         
   2   7   4         44.91         47.60         2.97 o                         
   3   7   4          6.57         10.04         2.69 o                         
   4   7   4         28.37         28.00         3.27 o                         
   5   7   4         27.68         17.23         2.93 o                         
   6   7   4          2.46          3.70         3.39 o                         
   7   7   4         49.48         59.78         7.78 o                         
   8   7   4          0.15         -1.20         6.15 o                         
   9   7   4          3.86          1.47         5.02 o                         
  -8   8   4          6.18          4.83         5.65 o                         
  -7   8   4         35.48         51.47         8.58 o                         
  -6   8   4        302.02        299.06         8.58 o                         
  -5   8   4        192.99        186.72         8.29 o                         
  -4   8   4        400.91        403.47         8.51 o                         
  -3   8   4        807.23        788.26        11.55 o                         
  -2   8   4         32.20         38.86         3.72 o                         
  -1   8   4          1.20          4.59         2.54 o                         
   0   8   4         33.98         42.53         4.17 o                         
   1   8   4         24.59         21.96         2.98 o                         
   2   8   4         61.95         58.38         3.59 o                         
   3   8   4         44.71         44.09         3.48 o                         
   4   8   4          0.98          2.70         3.03 o                         
   5   8   4         24.59         25.86         4.36 o                         
   6   8   4          0.33          3.12         4.39 o                         
   7   8   4          0.04         -0.83         4.24 o                         
   8   8   4          8.92         13.80         5.48 o                         
  -7   9   4         35.98         39.16         5.94 o                         
  -6   9   4          0.30          2.39         5.14 o                         
  -5   9   4          3.65          0.45         3.94 o                         
  -4   9   4        299.47        293.99        13.14 o                         
  -3   9   4         33.25         46.48         4.65 o                         
  -2   9   4        171.75        149.32         5.73 o                         
  -1   9   4          9.40         13.71         3.44 o                         
   0   9   4         40.95         45.68         3.97 o                         
   1   9   4         67.52         67.50         4.40 o                         
   2   9   4          1.07         -3.10         3.10 o                         
   3   9   4          1.07         -1.00         3.07 o                         
   4   9   4         38.04         41.70         3.91 o                         
   5   9   4         13.99          5.81         3.67 o                         
   6   9   4         28.97         21.13         5.46 o                         
  -5  10   4         55.65         54.94         8.39 o                         
  -4  10   4        261.85        252.02         9.61 o                         
  -3  10   4        380.24        368.41        13.18 o                         
  -2  10   4         31.64         29.57         4.88 o                         
  -1  10   4         20.25         24.28         4.45 o                         
   0  10   4         14.23         18.15         3.84 o                         
   1  10   4        505.80        489.93        10.23 o                         
   2  10   4         11.76         10.10         3.85 o                         
   3  10   4         88.97         94.59         5.58 o                         
   4  10   4         20.64         16.66         4.85 o                         
   5  10   4         50.47         43.33         5.33 o                         
  -2  11   4         87.14         72.21         6.58 o                         
  -1  11   4         15.33         17.92         5.13 o                         
   0  11   4          3.53         -4.71         4.71 o                         
   1  11   4         63.23         67.68         6.56 o                         
   2  11   4         10.09         -6.73         6.73 o                         
 -11   1   5          4.24         -1.39         4.22 o                         
 -10   1   5         15.22         10.14         4.86 o                         
  -9   1   5        104.23        114.05         4.70 o                         
  -8   1   5          2.37          0.60         2.36 o                         
  -7   1   5          6.56          6.10         1.73 o                         
  -6   1   5          3.37          3.70         1.27 o                         
  -5   1   5        208.37        202.04         3.01 o                         
  -4   1   5         22.37         16.98         1.08 o                         
  -3   1   5        116.07        116.52         2.06 o                         
  -2   1   5        582.43        570.89         4.10 o                         
  -1   1   5        366.93        377.95         3.13 o                         
   0   1   5        339.15        325.97         2.80 o                         
   1   1   5        734.24        757.27         6.69 o                         
   2   1   5         89.94        102.43         1.85 o                         
   3   1   5         82.60         94.04         2.26 o                         
   4   1   5         15.21          7.39         1.44 o                         
   5   1   5        152.72        161.62         3.34 o                         
   6   1   5          3.45          1.28         1.63 o                         
   7   1   5        285.69        233.74         4.36 o                         
   8   1   5         27.54         27.31         2.95 o                         
   9   1   5        225.38        212.94        11.25 o                         
  10   1   5         50.78         51.33         4.90 o                         
  11   1   5         20.73         14.59         5.78 o                         
 -11   2   5          3.19          4.07         4.26 o                         
 -10   2   5          9.62          2.29         3.91 o                         
  -9   2   5        239.75        235.88         7.39 o                         
  -8   2   5        323.80        305.09         5.72 o                         
  -7   2   5        179.65        186.21         3.83 o                         
  -6   2   5       1379.53       1349.65        11.92 o                         
  -5   2   5          1.95          6.75         1.06 o                         
  -4   2   5       2009.86       2108.38        11.86 o                         
  -3   2   5          0.05          1.64         0.94 o                         
  -2   2   5        665.27        653.24         4.50 o                         
  -1   2   5        252.27        272.28         2.79 o                         
   0   2   5        742.84        797.36         5.97 o                         
   1   2   5        627.97        651.35         4.93 o                         
   2   2   5        529.08        570.55         4.82 o                         
   3   2   5         54.53         65.45         2.49 o                         
   4   2   5        400.26        442.82         5.00 o                         
   5   2   5         86.46         85.34         3.51 o                         
   6   2   5        245.37        208.11         4.08 o                         
   7   2   5        252.92        250.50         4.69 o                         
   8   2   5          5.47          5.04         2.62 o                         
   9   2   5          5.58          6.83         3.76 o                         
  10   2   5          0.08          3.83         4.72 o                         
  11   2   5        210.59        224.75         9.79 o                         
 -11   3   5          0.82          8.33         5.17 o                         
 -10   3   5         58.50         69.59         5.52 o                         
  -9   3   5        157.57        147.30         6.56 o                         
  -8   3   5         44.54         50.62         4.19 o                         
  -7   3   5          0.45         -1.97         1.97 o                         
  -6   3   5         19.73         10.64         1.86 o                         
  -5   3   5       1089.99       1087.28         7.40 o                         
  -4   3   5         19.17         14.69         1.17 o                         
  -3   3   5          1.28          1.32         1.09 o                         
  -2   3   5        929.56        977.13         6.80 o                         
  -1   3   5        460.23        510.34         4.90 o                         
   0   3   5         26.48         19.61         1.48 o                         
   1   3   5        695.87        717.33         5.60 o                         
   2   3   5        311.27        340.01         3.35 o                         
   3   3   5        206.14        212.22         2.92 o                         
   4   3   5         49.25         44.58         1.98 o                         
   5   3   5        441.54        441.05         6.90 o                         
   6   3   5        175.97        157.90         3.83 o                         
   7   3   5        205.41        155.78         6.09 o                         
   8   3   5        153.40        145.97         5.89 o                         
   9   3   5        385.43        410.28        10.70 o                         
  10   3   5        272.87        282.96        10.21 o                         
  11   3   5         15.56         14.75         5.32 o                         
 -11   4   5         39.54         41.96         6.78 o                         
 -10   4   5          9.44         13.70         6.96 o                         
  -9   4   5        317.81        305.58         7.59 o                         
  -8   4   5        718.57        739.19         9.75 o                         
  -7   4   5        359.92        372.64         5.17 o                         
  -6   4   5        405.12        392.23         5.33 o                         
  -5   4   5       1286.26       1222.83         9.67 o                         
  -4   4   5          9.82          8.12         1.41 o                         
  -3   4   5        533.66        506.77         4.83 o                         
  -2   4   5         62.56         78.97         2.19 o                         
  -1   4   5        102.55        108.93         2.77 o                         
   0   4   5       1043.97       1073.44         8.74 o                         
   1   4   5         19.23         16.97         1.31 o                         
   2   4   5        479.28        533.01         5.06 o                         
   3   4   5        190.48        198.28         3.48 o                         
   4   4   5          9.56          8.09         1.80 o                         
   5   4   5          0.10         -1.57         1.57 o                         
   6   4   5         37.44         38.65         3.20 o                         
   7   4   5         13.66         11.28         3.40 o                         
   8   4   5        313.01        318.01         8.33 o                         
   9   4   5         27.36         18.27         4.01 o                         
  10   4   5         37.91         44.77         6.37 o                         
 -10   5   5         19.08         27.11         6.93 o                         
  -9   5   5          0.01         -3.30         6.07 o                         
  -8   5   5        200.79        215.47         7.19 o                         
  -7   5   5         44.07         42.30         3.02 o                         
  -6   5   5         64.41         65.52         3.07 o                         
  -5   5   5        646.29        620.73         7.60 o                         
  -4   5   5        105.41         99.40         3.20 o                         
  -3   5   5        160.18        149.31         3.34 o                         
  -2   5   5         45.77         62.55         2.26 o                         
  -1   5   5          3.50          1.42         1.59 o                         
   0   5   5         50.54         58.87         3.12 o                         
   1   5   5         32.73         42.00         1.82 o                         
   2   5   5        546.03        593.02         6.17 o                         
   3   5   5         16.70         16.25         1.97 o                         
   4   5   5          9.11          9.39         2.54 o                         
   5   5   5        108.53        106.99         3.40 o                         
   6   5   5        442.48        371.73         6.64 o                         
   7   5   5         38.73         51.94         3.93 o                         
   8   5   5        549.65        546.29        12.34 o                         
   9   5   5        249.94        258.78         9.73 o                         
  10   5   5         96.00         78.15        12.67 o                         
 -10   6   5         13.95          9.12         5.33 o                         
  -9   6   5         97.02         84.16         6.14 o                         
  -8   6   5        354.51        380.20         8.81 o                         
  -7   6   5        250.54        242.94         6.72 o                         
  -6   6   5          0.52          4.21         2.73 o                         
  -5   6   5        664.41        633.31         8.65 o                         
  -4   6   5         80.22         82.33         4.88 o                         
  -3   6   5        383.15        420.23         5.96 o                         
  -2   6   5         49.25         53.32         2.53 o                         
  -1   6   5          0.40         -0.29         1.82 o                         
   0   6   5         70.38         77.35         2.91 o                         
   1   6   5         42.30         44.91         2.46 o                         
   2   6   5         24.56         25.71         2.07 o                         
   3   6   5         40.70         47.31         2.70 o                         
   4   6   5        188.52        178.33         4.89 o                         
   5   6   5         88.60         85.96         3.98 o                         
   6   6   5          1.67          3.28         2.73 o                         
   7   6   5        162.67        165.45         8.45 o                         
   8   6   5         84.72         85.91         9.04 o                         
   9   6   5          0.03          5.70         4.72 o                         
  -9   7   5         22.23         29.18         5.38 o                         
  -8   7   5         28.96         29.09         4.56 o                         
  -7   7   5          0.06          3.55         3.37 o                         
  -6   7   5         33.79         33.16         3.33 o                         
  -5   7   5         80.08         74.00         4.67 o                         
  -4   7   5        181.03        169.55         6.25 o                         
  -3   7   5        299.54        297.49         6.16 o                         
  -2   7   5         48.50         50.45         3.20 o                         
  -1   7   5         45.35         43.64         2.69 o                         
   0   7   5         24.62         25.54         2.42 o                         
   1   7   5        111.14        123.02         3.73 o                         
   2   7   5         86.04         85.61         3.70 o                         
   3   7   5         81.98         84.28         3.91 o                         
   4   7   5          2.91         -0.07         2.58 o                         
   5   7   5          0.06          0.18         2.55 o                         
   6   7   5         47.92         36.84         4.05 o                         
   7   7   5          0.02          2.73         4.78 o                         
   8   7   5          2.46          1.02         5.48 o                         
   9   7   5        654.22        673.82        15.14 o                         
  -8   8   5         71.11         69.92         6.58 o                         
  -7   8   5         35.08         36.30         5.03 o                         
  -6   8   5          5.53          8.32         3.75 o                         
  -5   8   5          2.76         10.97         3.91 o                         
  -4   8   5         21.70         28.62         4.05 o                         
  -3   8   5       2733.39       2701.29        25.30 o                         
  -2   8   5          7.10          7.19         2.90 o                         
  -1   8   5         36.59         40.25         3.33 o                         
   0   8   5        740.26        720.82         8.96 o                         
   1   8   5         82.55         85.75         5.21 o                         
   2   8   5          4.78         12.06         2.75 o                         
   3   8   5          0.39         -1.50         2.67 o                         
   4   8   5        253.34        242.60         5.88 o                         
   5   8   5        134.36        127.33         5.14 o                         
   6   8   5         12.58         11.30         4.57 o                         
   7   8   5         44.15         47.42         5.79 o                         
   8   8   5         81.47         75.38         8.42 o                         
  -7   9   5         38.06         35.29         5.97 o                         
  -6   9   5          0.73         -0.44         4.50 o                         
  -5   9   5          0.47         -3.30         4.36 o                         
  -4   9   5         80.58         82.92         7.35 o                         
  -3   9   5        123.05        112.20         5.79 o                         
  -2   9   5         13.29         20.74         3.77 o                         
  -1   9   5          0.67         -0.87         3.24 o                         
   0   9   5         53.21         60.98         4.25 o                         
   1   9   5         65.36         57.30         4.12 o                         
   2   9   5          3.34         -0.48         3.14 o                         
   3   9   5          5.24          6.99         3.17 o                         
   4   9   5         57.23         61.88         4.09 o                         
   5   9   5         14.70         19.15         4.50 o                         
   6   9   5          3.69         -3.20         5.25 o                         
  -5  10   5          1.72         -0.74         4.68 o                         
  -4  10   5        274.53        259.03         8.88 o                         
  -3  10   5        565.44        546.62        10.40 o                         
  -2  10   5         37.41         35.53         4.85 o                         
  -1  10   5         73.76         71.23         5.37 o                         
   0  10   5        109.75        103.56         5.57 o                         
   1  10   5          8.36          6.89         3.98 o                         
   2  10   5         35.60         37.37         4.71 o                         
   3  10   5          8.15          3.26         3.50 o                         
   4  10   5        138.86        127.93         7.62 o                         
   5  10   5         72.46         64.53         5.87 o                         
  -2  11   5          8.47          4.97        11.30 o                         
  -1  11   5         24.83         30.34         5.90 o                         
   0  11   5          0.09         -1.97         4.47 o                         
   1  11   5          0.00          0.67         4.27 o                         
 -11   0   6         21.05         26.99         8.11 o                         
 -10   0   6        173.97        194.72         9.60 o                         
  -9   0   6        203.07        208.63         8.80 o                         
  -8   0   6        409.23        409.76         9.96 o                         
  -7   0   6        807.07        759.66        10.84 o                         
  -6   0   6       2407.31       2314.43        21.57 o                         
  -5   0   6        363.56        447.21         5.70 o                         
  -4   0   6        397.95        421.13         5.29 o                         
  -3   0   6       3234.27       3406.05        42.53 o                         
  -2   0   6       2987.31       2984.46        23.51 o                         
  -1   0   6       5503.08       5724.87        58.32 o                         
   0   0   6        203.29        200.28         3.59 o                         
   1   0   6       1076.79       1065.77        10.18 o                         
   2   0   6        188.80        156.21         3.78 o                         
   3   0   6       2359.51       2416.32        22.56 o                         
   4   0   6         79.02         61.27         2.66 o                         
   5   0   6         66.22         76.91         3.74 o                         
   6   0   6          3.72          2.41         3.24 o                         
   7   0   6        351.69        304.58        10.32 o                         
   8   0   6         89.95         83.31         5.69 o                         
   9   0   6         76.96         81.72         7.05 o                         
  10   0   6         65.47         59.39         6.80 o                         
  11   0   6        659.21        681.98        28.02 o                         
 -11   1   6        115.55        142.30         9.39 o                         
 -10   1   6         70.44         74.62         5.39 o                         
  -9   1   6        109.06        126.00         4.88 o                         
  -8   1   6         95.14         93.44         4.04 o                         
  -7   1   6        246.36        245.10         4.18 o                         
  -6   1   6       2062.03       1986.25        12.83 o                         
  -5   1   6          0.09          0.56         1.09 o                         
  -4   1   6          0.25         -0.23         0.74 o                         
  -3   1   6          3.37          6.41         0.93 o                         
  -2   1   6         21.79         14.43         1.09 o                         
  -1   1   6        174.08        161.25         3.72 o                         
   0   1   6        566.14        547.34         4.64 o                         
   1   1   6        278.67        249.16         3.38 o                         
   2   1   6         59.50         68.74         1.66 o                         
   3   1   6        119.42         87.91         2.46 o                         
   4   1   6        644.90        742.69         5.69 o                         
   5   1   6        200.56        194.21         3.64 o                         
   6   1   6         20.50         13.62         1.87 o                         
   7   1   6         69.42         80.97         3.05 o                         
   8   1   6        337.52        308.75         6.37 o                         
   9   1   6         27.12         36.12         3.60 o                         
  10   1   6         66.17         61.49         5.34 o                         
  11   1   6        121.11        127.38         8.87 o                         
 -11   2   6         18.91         23.92         5.13 o                         
 -10   2   6         69.15         65.22         5.34 o                         
  -9   2   6        156.47        176.61         6.76 o                         
  -8   2   6         46.95         49.91         2.76 o                         
  -7   2   6        950.56        916.05         8.74 o                         
  -6   2   6       1169.31       1128.95         9.36 o                         
  -5   2   6         36.33         44.94         1.62 o                         
  -4   2   6        416.01        454.54         3.99 o                         
  -3   2   6         13.94         17.31         1.28 o                         
  -2   2   6          0.19         -0.12         0.96 o                         
  -1   2   6         66.27         87.07         1.91 o                         
   0   2   6         40.56         38.64         1.47 o                         
   1   2   6        523.34        537.25         5.04 o                         
   2   2   6        312.01        309.30         4.01 o                         
   3   2   6         29.39         26.28         1.20 o                         
   4   2   6        241.13        239.69         3.72 o                         
   5   2   6          8.87          8.33         2.09 o                         
   6   2   6          2.25         -0.21         1.71 o                         
   7   2   6        134.25        116.62         5.69 o                         
   8   2   6        129.41        123.48         5.17 o                         
   9   2   6          6.25         -1.10         3.83 o                         
  10   2   6          7.21         10.78         4.81 o                         
  11   2   6        283.89        298.01        10.77 o                         
 -11   3   6         75.87         82.46         7.38 o                         
 -10   3   6          0.13         -4.06         4.54 o                         
  -9   3   6        128.90        129.04         5.73 o                         
  -8   3   6          7.76          2.32         3.43 o                         
  -7   3   6        562.92        562.41         6.03 o                         
  -6   3   6        198.04        179.92         3.66 o                         
  -5   3   6        278.04        256.88         3.41 o                         
  -4   3   6          6.76          6.62         1.10 o                         
  -3   3   6          2.06          0.99         1.10 o                         
  -2   3   6         11.18         25.31         1.33 o                         
  -1   3   6        316.34        342.57         3.91 o                         
   0   3   6          7.51         12.63         1.22 o                         
   1   3   6          3.75          5.59         1.07 o                         
   2   3   6        598.98        653.18         5.10 o                         
   3   3   6         12.55         10.96         1.57 o                         
   4   3   6        115.38        115.82         3.53 o                         
   5   3   6         42.43         38.56         2.17 o                         
   6   3   6        113.17         83.03         3.07 o                         
   7   3   6         22.27         25.42         3.51 o                         
   8   3   6         29.88         26.21         5.20 o                         
   9   3   6         20.74          9.25         4.46 o                         
  10   3   6         84.57         90.94         7.11 o                         
  11   3   6        217.14        234.75        10.37 o                         
 -11   4   6          6.92          5.25         5.42 o                         
 -10   4   6         10.55          7.45         4.99 o                         
  -9   4   6         10.47         17.47         4.17 o                         
  -8   4   6          0.17          0.79         2.54 o                         
  -7   4   6        167.93        166.04         3.81 o                         
  -6   4   6        186.65        183.42         3.94 o                         
  -5   4   6         11.62         12.06         1.99 o                         
  -4   4   6         90.22         83.71         2.40 o                         
  -3   4   6        300.17        288.01         4.62 o                         
  -2   4   6          0.63          1.96         1.41 o                         
  -1   4   6       2937.05       3159.66        23.94 o                         
   0   4   6         11.49         13.16         1.59 o                         
   1   4   6        241.72        247.23         3.12 o                         
   2   4   6         36.86         41.45         1.86 o                         
   3   4   6        558.40        565.47         5.94 o                         
   4   4   6         54.18         55.51         3.51 o                         
   5   4   6         28.01         36.77         2.43 o                         
   6   4   6         27.16         29.61         2.63 o                         
   7   4   6         39.33         53.58         4.99 o                         
   8   4   6          4.51          7.14         3.99 o                         
   9   4   6          3.32          1.44         3.72 o                         
  10   4   6        243.42        273.45        10.79 o                         
 -10   5   6         73.77         72.32         8.29 o                         
  -9   5   6         10.50          5.39         4.58 o                         
  -8   5   6        106.50        113.30         5.52 o                         
  -7   5   6        142.59        140.21         4.12 o                         
  -6   5   6          0.06          2.29         2.08 o                         
  -5   5   6        311.87        301.78         4.91 o                         
  -4   5   6         52.83         51.88         2.51 o                         
  -3   5   6         78.69         87.76         2.83 o                         
  -2   5   6         54.49         58.76         2.21 o                         
  -1   5   6        152.73        149.02         3.43 o                         
   0   5   6          7.20          7.86         1.86 o                         
   1   5   6         24.35         27.40         2.07 o                         
   2   5   6        470.36        481.73         5.13 o                         
   3   5   6         43.09         40.98         2.32 o                         
   4   5   6        181.90        192.82         4.03 o                         
   5   5   6         33.30         29.21         2.36 o                         
   6   5   6        345.13        298.03         6.51 o                         
   7   5   6        157.55        144.23         7.26 o                         
   8   5   6          4.87         10.67         5.28 o                         
   9   5   6        235.46        236.69        10.50 o                         
  10   5   6          0.66         -5.82         6.25 o                         
 -10   6   6         67.28         81.79         7.25 o                         
  -9   6   6        118.17        126.64         7.10 o                         
  -8   6   6         45.31         42.29         4.46 o                         
  -7   6   6         82.63         86.08         4.82 o                         
  -6   6   6         72.73         67.37         3.71 o                         
  -5   6   6         77.02         75.82         3.57 o                         
  -4   6   6       1225.26       1195.24        11.51 o                         
  -3   6   6        167.21        175.47         4.83 o                         
  -2   6   6       1066.55       1090.62         9.43 o                         
  -1   6   6        926.45        963.53         9.25 o                         
   0   6   6        203.09        204.44         3.98 o                         
   1   6   6        234.47        249.01         4.61 o                         
   2   6   6        133.81        125.82         3.28 o                         
   3   6   6         68.51         67.17         2.96 o                         
   4   6   6        189.26        190.04         4.38 o                         
   5   6   6         99.64         93.71         3.63 o                         
   6   6   6        100.71         95.33         4.43 o                         
   7   6   6        344.95        330.46         8.74 o                         
   8   6   6        106.55        114.18         6.51 o                         
   9   6   6        103.04        109.29         6.68 o                         
  -9   7   6         13.79         22.90         5.18 o                         
  -8   7   6        181.08        181.41         8.97 o                         
  -7   7   6          0.36          4.07         3.54 o                         
  -6   7   6          0.65         -0.24         3.16 o                         
  -5   7   6         58.83         60.32         4.01 o                         
  -4   7   6         80.18         77.58         4.10 o                         
  -3   7   6         25.05         28.38         3.10 o                         
  -2   7   6         35.94         42.11         3.00 o                         
  -1   7   6         31.04         33.86         2.59 o                         
   0   7   6         52.28         50.83         2.83 o                         
   1   7   6         53.12         64.67         3.21 o                         
   2   7   6         16.86         15.67         2.42 o                         
   3   7   6         64.89         71.79         3.60 o                         
   4   7   6        340.45        329.96         6.51 o                         
   5   7   6         36.55         34.93         3.27 o                         
   6   7   6         99.88         95.31         5.99 o                         
   7   7   6        285.06        279.00        10.94 o                         
   8   7   6          4.04         -1.36         4.95 o                         
   9   7   6        136.21        152.51        10.20 o                         
  -8   8   6          0.90         -1.22         5.44 o                         
  -7   8   6          3.20         -1.21         3.96 o                         
  -6   8   6          1.33          3.33         3.47 o                         
  -5   8   6          7.60         16.92         5.49 o                         
  -4   8   6          0.00         -1.54         2.98 o                         
  -3   8   6         34.87         52.69         4.29 o                         
  -2   8   6        124.08        133.66         5.71 o                         
  -1   8   6        280.79        272.43         5.86 o                         
   0   8   6        352.40        341.27         6.27 o                         
   1   8   6          3.63          1.17         2.61 o                         
   2   8   6        189.37        196.99         4.96 o                         
   3   8   6          1.93          2.60         2.60 o                         
   4   8   6         34.27         30.06         3.29 o                         
   5   8   6         31.42         35.25         3.86 o                         
   6   8   6         20.96         22.21         5.08 o                         
   7   8   6        116.21        117.20         8.06 o                         
   8   8   6          2.84         10.19         6.20 o                         
  -7   9   6          0.00         -4.07         9.94 o                         
  -6   9   6          0.05         -3.42         4.27 o                         
  -5   9   6          1.65          6.12         4.55 o                         
  -4   9   6          4.00          8.88         4.50 o                         
  -3   9   6         63.52         71.17         5.07 o                         
  -2   9   6          2.87          2.83         3.26 o                         
  -1   9   6          0.32         -3.10         3.10 o                         
   0   9   6         65.15         77.90         4.74 o                         
   1   9   6          7.53          4.20         3.21 o                         
   2   9   6         28.79         27.18         3.41 o                         
   3   9   6         81.86         76.64         4.44 o                         
   4   9   6         24.51         24.93         3.65 o                         
   5   9   6        199.13        195.09         7.82 o                         
   6   9   6          9.12          0.50         4.33 o                         
  -5  10   6          3.77          0.69         4.77 o                         
  -4  10   6        736.22        697.62        14.22 o                         
  -3  10   6        389.90        372.81        10.70 o                         
  -2  10   6         48.13         49.10         5.03 o                         
  -1  10   6         37.88         43.60         4.82 o                         
   0  10   6        140.19        127.25         5.95 o                         
   1  10   6          1.97         -1.14         3.89 o                         
   2  10   6         25.55         25.86         4.44 o                         
   3  10   6         15.90         20.20         3.99 o                         
   4  10   6         33.81         33.86         4.42 o                         
  -1  11   6         46.00         43.47         5.20 o                         
   0  11   6         51.27         47.11         6.75 o                         
   1  11   6          0.25          5.03         4.63 o                         
 -11   1   7          3.85          6.93         4.28 o                         
 -10   1   7         10.72         12.80         3.95 o                         
  -9   1   7         21.23         24.62         3.30 o                         
  -8   1   7          2.51          3.50         2.47 o                         
  -7   1   7        126.55        134.26         3.91 o                         
  -6   1   7        168.87        169.05         3.17 o                         
  -5   1   7         12.83         13.05         1.47 o                         
  -4   1   7         30.38         34.50         1.32 o                         
  -3   1   7         59.44         57.60         1.68 o                         
  -2   1   7        337.37        350.41         3.41 o                         
  -1   1   7         15.97         22.19         1.00 o                         
   0   1   7        162.29        147.84         2.39 o                         
   1   1   7         76.58         75.83         2.14 o                         
   2   1   7          1.43          2.03         0.92 o                         
   3   1   7         45.76         52.50         1.94 o                         
   4   1   7        207.52        210.85         3.08 o                         
   5   1   7        211.55        189.64         3.69 o                         
   6   1   7        474.49        477.05         6.37 o                         
   7   1   7        107.98         98.59         5.04 o                         
   8   1   7          0.01          1.73         2.37 o                         
   9   1   7         83.71         76.37         4.23 o                         
  10   1   7         47.47         41.68         4.97 o                         
  11   1   7        198.12        218.50        12.41 o                         
 -11   2   7         19.21         12.72         5.14 o                         
 -10   2   7         12.28          9.38         4.26 o                         
  -9   2   7         27.45         36.63         4.26 o                         
  -8   2   7          5.69          7.18         2.30 o                         
  -7   2   7        585.66        573.43         6.62 o                         
  -6   2   7        982.26        953.18         8.38 o                         
  -5   2   7       2287.03       2166.24        12.61 o                         
  -4   2   7          2.90          3.42         1.06 o                         
  -3   2   7          1.57          2.17         0.82 o                         
  -2   2   7       4446.90       4785.00        30.28 o                         
  -1   2   7         31.14         26.91         1.53 o                         
   0   2   7       1042.81       1069.49         7.80 o                         
   1   2   7        159.10        170.22         2.48 o                         
   2   2   7       1042.71       1052.41         8.92 o                         
   3   2   7        110.38        115.45         2.24 o                         
   4   2   7        287.04        299.54         4.64 o                         
   5   2   7         71.88         76.07         2.99 o                         
   6   2   7       1275.72       1202.11        11.95 o                         
   7   2   7        645.82        594.24         7.42 o                         
   8   2   7          5.80          3.04         2.27 o                         
   9   2   7         20.41         24.67         4.75 o                         
  10   2   7        190.34        189.24         8.57 o                         
  11   2   7          5.46          4.48         4.99 o                         
 -11   3   7         42.92         55.80         6.85 o                         
 -10   3   7         13.47         14.48         5.87 o                         
  -9   3   7         71.88         75.09         4.81 o                         
  -8   3   7          4.25          3.78         2.59 o                         
  -7   3   7        175.20        174.97         4.07 o                         
  -6   3   7        356.07        329.06         4.66 o                         
  -5   3   7        159.65        156.14         2.67 o                         
  -4   3   7         80.91         78.07         2.06 o                         
  -3   3   7         31.09         20.77         1.32 o                         
  -2   3   7        281.60        287.17         3.28 o                         
  -1   3   7          7.55          7.40         0.97 o                         
   0   3   7        357.32        378.32         3.52 o                         
   1   3   7          0.21         -0.13         1.08 o                         
   2   3   7         52.60         51.65         1.65 o                         
   3   3   7        425.76        499.79         5.56 o                         
   4   3   7         34.03         23.69         2.00 o                         
   5   3   7         48.35         46.56         2.90 o                         
   6   3   7        355.26        387.40         6.14 o                         
   7   3   7         64.82         57.15         3.07 o                         
   8   3   7         22.84         21.24         3.57 o                         
   9   3   7         19.75         14.06         4.77 o                         
  10   3   7          7.68          8.52         4.89 o                         
  11   3   7        286.31        305.68        11.19 o                         
 -11   4   7         15.72          9.42         6.13 o                         
 -10   4   7         11.81         19.99         5.61 o                         
  -9   4   7        120.46        132.76         6.35 o                         
  -8   4   7        119.77        129.78         6.35 o                         
  -7   4   7          1.74          1.72         1.91 o                         
  -6   4   7          0.04          2.03         1.85 o                         
  -5   4   7        442.82        428.47         6.32 o                         
  -4   4   7        447.08        436.55         5.11 o                         
  -3   4   7        241.81        246.87         3.08 o                         
  -2   4   7        524.14        565.99         5.79 o                         
  -1   4   7        978.53       1015.00         8.51 o                         
   0   4   7        128.52        126.66         2.93 o                         
   1   4   7        286.50        305.83         3.62 o                         
   2   4   7        192.06        201.43         2.90 o                         
   3   4   7        841.66        877.94         8.02 o                         
   4   4   7         35.58         30.57         2.22 o                         
   5   4   7        253.17        226.36         4.58 o                         
   6   4   7        220.75        215.75         4.61 o                         
   7   4   7        271.94        255.55        11.42 o                         
   8   4   7          2.93          7.21         3.54 o                         
   9   4   7          0.09          3.64         3.65 o                         
  10   4   7        244.76        263.91        12.07 o                         
 -10   5   7          1.97         13.77         6.77 o                         
  -9   5   7         33.13         38.66         5.66 o                         
  -8   5   7         49.02         58.57         5.02 o                         
  -7   5   7          1.74         -0.10         2.65 o                         
  -6   5   7         66.91         62.47         2.97 o                         
  -5   5   7        274.37        250.69         4.56 o                         
  -4   5   7         88.52         96.01         3.09 o                         
  -3   5   7         16.86         28.07         2.13 o                         
  -2   5   7         52.42         57.24         3.15 o                         
  -1   5   7        159.26        167.83         3.59 o                         
   0   5   7        370.92        399.44         7.09 o                         
   1   5   7        151.33        179.24         3.40 o                         
   2   5   7         34.96         38.64         1.93 o                         
   3   5   7        315.99        315.77         4.66 o                         
   4   5   7         62.87         65.37         2.80 o                         
   5   5   7          5.23          5.88         1.98 o                         
   6   5   7         21.03         15.59         2.39 o                         
   7   5   7          3.57          6.46         4.10 o                         
   8   5   7        354.70        366.66        10.22 o                         
   9   5   7         73.06         67.05         6.20 o                         
  10   5   7        254.06        283.91        26.83 o                         
  -9   6   7         50.53         60.58         5.74 o                         
  -8   6   7          6.87         13.23         3.96 o                         
  -7   6   7          6.51         11.23         3.46 o                         
  -6   6   7         78.28         76.34         4.10 o                         
  -5   6   7         12.83          8.63         2.57 o                         
  -4   6   7        880.20        881.81         9.54 o                         
  -3   6   7         43.71         47.98         2.68 o                         
  -2   6   7         52.34         53.37         2.48 o                         
  -1   6   7        333.46        342.96         5.59 o                         
   0   6   7          3.01          4.67         2.02 o                         
   1   6   7        106.86        108.26         3.49 o                         
   2   6   7         10.54          9.14         2.17 o                         
   3   6   7        347.28        359.49         5.47 o                         
   4   6   7         16.54         13.69         3.03 o                         
   5   6   7        149.24        152.09         4.30 o                         
   6   6   7          4.26          4.25         3.64 o                         
   7   6   7          0.09          4.78         4.68 o                         
   8   6   7         61.69         65.05         5.72 o                         
   9   6   7         41.08         39.42         6.74 o                         
  -9   7   7          0.55          2.05         4.60 o                         
  -8   7   7         18.33         23.41         4.53 o                         
  -7   7   7          5.90          6.48         3.66 o                         
  -6   7   7          9.59          7.04         3.29 o                         
  -5   7   7         62.37         59.20         3.94 o                         
  -4   7   7        212.64        209.31         5.71 o                         
  -3   7   7          0.58         -0.11         3.51 o                         
  -2   7   7         95.00         98.00         5.05 o                         
  -1   7   7          2.37          6.81         2.30 o                         
   0   7   7         79.30         74.57         3.17 o                         
   1   7   7        425.66        443.50         6.59 o                         
   2   7   7         10.53          6.98         2.24 o                         
   3   7   7         26.90         33.53         2.95 o                         
   4   7   7         14.68         10.50         2.97 o                         
   5   7   7        308.38        311.58         6.41 o                         
   6   7   7          0.07         -1.29         4.06 o                         
   7   7   7         20.70         30.71         7.31 o                         
   8   7   7        898.76        875.61        22.00 o                         
  -8   8   7        128.70        133.59         7.37 o                         
  -7   8   7        134.04        140.32         6.60 o                         
  -6   8   7         44.67         44.33         4.56 o                         
  -5   8   7          0.01         -1.33         3.53 o                         
  -4   8   7        508.98        489.70         8.54 o                         
  -3   8   7         13.58         17.00         3.23 o                         
  -2   8   7          5.08          3.27         2.99 o                         
  -1   8   7          0.00         -3.43         3.43 o                         
   0   8   7          9.66         10.79         2.69 o                         
   1   8   7         36.03         37.56         3.22 o                         
   2   8   7         10.13         14.34         2.74 o                         
   3   8   7          0.51          2.04         2.71 o                         
   4   8   7        199.06        191.26         7.85 o                         
   5   8   7         48.65         50.44         4.31 o                         
   6   8   7          0.35          1.04         4.44 o                         
   7   8   7         24.44         35.61        10.21 o                         
  -6   9   7          0.83         -3.95         4.26 o                         
  -5   9   7          0.14          9.69         4.76 o                         
  -4   9   7        139.11        137.42         7.96 o                         
  -3   9   7          0.05         -1.96         3.67 o                         
  -2   9   7        109.86        114.35         5.30 o                         
  -1   9   7          5.73          0.20         3.20 o                         
   0   9   7         44.44         47.72         4.10 o                         
   1   9   7        198.36        188.66         6.08 o                         
   2   9   7          0.83          4.73         3.08 o                         
   3   9   7          0.20         -1.16         3.07 o                         
   4   9   7         43.23         43.63         4.52 o                         
   5   9   7        188.80        199.91         8.65 o                         
   6   9   7          8.02         12.46         4.45 o                         
  -5  10   7          4.36         -4.13         5.52 o                         
  -4  10   7         72.54         71.54         6.54 o                         
  -3  10   7         39.41         44.60         5.48 o                         
  -2  10   7        245.72        245.75         9.33 o                         
  -1  10   7         19.26         22.97         4.49 o                         
   0  10   7          0.03          0.51         3.53 o                         
   1  10   7        160.29        146.44         9.43 o                         
   2  10   7          4.95          0.43         6.00 o                         
   3  10   7          3.27          0.22         4.15 o                         
   4  10   7        104.24        103.01         6.18 o                         
  -1  11   7         25.50         25.89         6.27 o                         
   0  11   7         30.97         24.97         4.83 o                         
 -11   0   8          0.00          0.60         6.62 o                         
 -10   0   8        851.13        891.94        16.92 o                         
  -9   0   8         21.57         13.86         4.34 o                         
  -8   0   8        178.68        185.28        10.13 o                         
  -7   0   8       2415.46       2323.25        24.33 o                         
  -6   0   8       3426.41       3313.43        25.26 o                         
  -5   0   8        153.13        153.05         3.45 o                         
  -4   0   8       1791.85       1789.15        17.82 o                         
  -3   0   8       2861.29       3328.99        29.99 o                         
  -2   0   8       2533.15       2830.20        25.23 o                         
  -1   0   8        400.76        411.94         5.10 o                         
   0   0   8        371.39        409.81         5.92 o                         
   1   0   8         84.64         74.13         2.23 o                         
   2   0   8       2373.75       2637.65        28.00 o                         
   3   0   8        435.70        490.84         7.66 o                         
   4   0   8          9.56         15.46         2.14 o                         
   5   0   8       1810.35       1752.78        20.05 o                         
   6   0   8       2355.73       2108.70        21.72 o                         
   7   0   8        168.48        155.15         8.23 o                         
   8   0   8         15.04         10.76         5.31 o                         
   9   0   8         33.63         39.82         6.08 o                         
  10   0   8          6.11          8.71         4.77 o                         
  11   0   8         39.76         23.13         8.88 o                         
 -11   1   8          2.80          1.38         3.93 o                         
 -10   1   8        476.55        478.73        10.12 o                         
  -9   1   8        108.31        106.90         4.55 o                         
  -8   1   8        225.60        224.83         5.61 o                         
  -7   1   8       1150.56       1087.20         9.71 o                         
  -6   1   8        832.88        816.34         7.18 o                         
  -5   1   8        205.55        192.96         2.98 o                         
  -4   1   8         93.78         78.10         1.82 o                         
  -3   1   8        360.04        332.08         3.47 o                         
  -2   1   8         10.38         10.60         1.28 o                         
  -1   1   8       2366.50       2569.46        16.13 o                         
   0   1   8        195.63        202.37         3.01 o                         
   1   1   8         63.04         52.62         1.91 o                         
   2   1   8        390.16        480.90         5.30 o                         
   3   1   8        431.83        450.57         4.91 o                         
   4   1   8        268.06        298.63         4.11 o                         
   5   1   8       1254.71       1172.32        10.57 o                         
   6   1   8       1102.04       1010.48        10.21 o                         
   7   1   8         25.89         20.30         2.26 o                         
   8   1   8          8.95          4.46         2.62 o                         
   9   1   8          2.59         -0.40         2.87 o                         
  10   1   8         20.68         22.26         4.87 o                         
  11   1   8          2.73          1.71         6.98 o                         
 -11   2   8          9.74          5.80         5.09 o                         
 -10   2   8        217.21        226.79         8.00 o                         
  -9   2   8        110.88        105.25         5.62 o                         
  -8   2   8        231.72        231.71         4.65 o                         
  -7   2   8        367.12        345.77         5.83 o                         
  -6   2   8        170.79        177.20         4.08 o                         
  -5   2   8        980.84        935.50         7.04 o                         
  -4   2   8         67.06         84.90         2.10 o                         
  -3   2   8       3051.57       3338.41        19.07 o                         
  -2   2   8       1585.69       1808.17        12.25 o                         
  -1   2   8         26.04         32.94         1.61 o                         
   0   2   8        160.29        169.38         2.56 o                         
   1   2   8        267.07        275.57         3.52 o                         
   2   2   8        374.88        400.12         4.48 o                         
   3   2   8         32.12         27.23         1.48 o                         
   4   2   8        126.55        115.97         3.26 o                         
   5   2   8        123.76        140.46         3.74 o                         
   6   2   8        235.39        195.90         4.92 o                         
   7   2   8          5.77          4.02         2.26 o                         
   8   2   8          3.46          6.53         2.29 o                         
   9   2   8         25.72         35.95         5.17 o                         
  10   2   8         38.03         47.75         6.12 o                         
  11   2   8         16.63         13.41         5.55 o                         
 -11   3   8         19.37         32.29         5.97 o                         
 -10   3   8         47.51         50.60         7.63 o                         
  -9   3   8        147.82        156.07         6.36 o                         
  -8   3   8        249.04        260.24         6.03 o                         
  -7   3   8        332.14        330.10         5.53 o                         
  -6   3   8        302.69        288.89         4.36 o                         
  -5   3   8        226.94        211.89         3.06 o                         
  -4   3   8          6.30          6.33         1.35 o                         
  -3   3   8          0.01          1.29         0.96 o                         
  -2   3   8         42.35         42.13         1.63 o                         
  -1   3   8        522.25        553.13         4.80 o                         
   0   3   8         69.46         77.85         2.26 o                         
   1   3   8        141.21        158.28         2.46 o                         
   2   3   8          5.92          7.17         1.17 o                         
   3   3   8          4.64          2.67         1.10 o                         
   4   3   8          0.35          1.37         1.55 o                         
   5   3   8         13.12         14.72         2.26 o                         
   6   3   8        165.29        164.69         4.85 o                         
   7   3   8       1599.65       1515.36        14.97 o                         
   8   3   8         81.79         87.28         4.98 o                         
   9   3   8         17.83          8.71         4.78 o                         
  10   3   8         91.41         72.76         6.62 o                         
  11   3   8         17.47         14.76         5.50 o                         
 -11   4   8         37.72         38.28         9.44 o                         
 -10   4   8         17.32         10.61         5.27 o                         
  -9   4   8        147.82        162.36        10.44 o                         
  -8   4   8        176.43        174.85         5.71 o                         
  -7   4   8         48.86         51.13         3.09 o                         
  -6   4   8        373.97        360.80         5.11 o                         
  -5   4   8       2051.27       1976.97        14.49 o                         
  -4   4   8         12.16          5.40         1.57 o                         
  -3   4   8        882.79        893.28         6.69 o                         
  -2   4   8        358.52        414.72         6.82 o                         
  -1   4   8         92.62         92.58         2.63 o                         
   0   4   8         24.32         26.33         1.89 o                         
   1   4   8         58.57         61.98         1.99 o                         
   2   4   8          2.75          3.26         1.14 o                         
   3   4   8         37.37         44.98         1.89 o                         
   4   4   8        127.22        122.23         5.05 o                         
   5   4   8        249.07        231.96         4.77 o                         
   6   4   8        395.83        402.90         6.35 o                         
   7   4   8        117.09        109.44         7.96 o                         
   8   4   8         16.37         10.11         4.22 o                         
   9   4   8          2.48          4.28         4.00 o                         
  10   4   8        107.59        130.45         9.67 o                         
 -10   5   8          0.31          0.07         5.99 o                         
  -9   5   8         43.54         40.41         7.48 o                         
  -8   5   8        208.97        218.07         6.53 o                         
  -7   5   8         21.11         22.68         3.10 o                         
  -6   5   8          9.33          7.03         2.50 o                         
  -5   5   8         86.96         83.45         3.17 o                         
  -4   5   8         32.71         32.08         2.30 o                         
  -3   5   8        170.08        171.69         3.70 o                         
  -2   5   8         23.22         29.15         2.15 o                         
  -1   5   8         39.66         43.97         2.35 o                         
   0   5   8        193.04        219.15         5.32 o                         
   1   5   8        119.95        141.83         3.02 o                         
   2   5   8         34.64         33.66         1.86 o                         
   3   5   8         80.21         80.20         2.87 o                         
   4   5   8         17.76         13.24         2.04 o                         
   5   5   8         11.39         17.67         2.28 o                         
   6   5   8         32.43         29.66         3.23 o                         
   7   5   8        292.76        276.49         8.89 o                         
   8   5   8        110.09        115.38         7.57 o                         
   9   5   8          6.97         13.96         7.44 o                         
  10   5   8        152.49        151.80        10.28 o                         
  -9   6   8         16.84         22.38         5.99 o                         
  -8   6   8         33.25         29.17         4.36 o                         
  -7   6   8          7.30          7.61         3.21 o                         
  -6   6   8          4.38         -0.81         2.75 o                         
  -5   6   8          5.48          2.08         2.47 o                         
  -4   6   8        544.10        531.20         7.28 o                         
  -3   6   8         69.99         72.95         3.12 o                         
  -2   6   8        123.49        129.19         3.51 o                         
  -1   6   8        169.07        169.53         3.88 o                         
   0   6   8        138.67        155.04         3.97 o                         
   1   6   8          0.02          0.53         1.82 o                         
   2   6   8          1.36          2.19         2.02 o                         
   3   6   8         85.86         90.15         3.19 o                         
   4   6   8         13.39         13.00         2.33 o                         
   5   6   8          6.71          6.19         2.27 o                         
   6   6   8        219.20        215.24         7.01 o                         
   7   6   8         36.42         30.85         7.85 o                         
   8   6   8          3.57          2.17         8.91 o                         
   9   6   8        160.23        165.70         7.79 o                         
  -9   7   8         22.57         15.00         5.51 o                         
  -8   7   8         53.19         48.84         5.13 o                         
  -7   7   8          2.65          5.53         3.52 o                         
  -6   7   8         19.86         18.27         3.70 o                         
  -5   7   8          0.09         -1.52         3.35 o                         
  -4   7   8         47.16         49.55         3.65 o                         
  -3   7   8         84.35         91.25         3.98 o                         
  -2   7   8          2.32          5.72         2.39 o                         
  -1   7   8         92.94        101.11         3.80 o                         
   0   7   8          1.25          4.53         2.18 o                         
   1   7   8          8.81         11.88         2.26 o                         
   2   7   8         43.00         47.08         3.13 o                         
   3   7   8        142.65        143.21         4.45 o                         
   4   7   8         88.55         82.49         3.79 o                         
   5   7   8         21.08         19.04         3.40 o                         
   6   7   8         50.13         52.63         5.25 o                         
   7   7   8         71.94         75.45         6.83 o                         
   8   7   8        460.34        466.63        12.86 o                         
  -8   8   8         12.67         13.47         4.53 o                         
  -7   8   8          8.27         14.74         4.47 o                         
  -6   8   8          3.79          3.00         3.54 o                         
  -5   8   8         63.65         66.76         5.01 o                         
  -4   8   8        125.05        117.10         5.60 o                         
  -3   8   8        227.68        227.35         6.32 o                         
  -2   8   8        124.43        128.41         5.07 o                         
  -1   8   8          0.45         -0.62         2.55 o                         
   0   8   8         10.84          9.89         2.77 o                         
   1   8   8          0.80          2.54         2.39 o                         
   2   8   8         24.72         31.71         3.01 o                         
   3   8   8         57.17         56.90         3.74 o                         
   4   8   8         49.00         60.42         6.21 o                         
   5   8   8         11.16         16.71         3.53 o                         
   6   8   8        125.80        114.39        10.90 o                         
   7   8   8        121.16        119.29         8.09 o                         
  -6   9   8         10.42         15.92         4.67 o                         
  -5   9   8         34.28         30.66         5.79 o                         
  -4   9   8          0.12         -4.53         4.53 o                         
  -3   9   8         11.91          6.57         3.92 o                         
  -2   9   8         51.55         55.41         4.44 o                         
  -1   9   8         21.88         20.32         3.87 o                         
   0   9   8        126.66        127.05         5.88 o                         
   1   9   8          7.05          7.90         3.36 o                         
   2   9   8         16.60         15.33         3.56 o                         
   3   9   8        160.99        172.05         6.95 o                         
   4   9   8        244.34        229.71         7.00 o                         
   5   9   8         14.01         14.34         4.75 o                         
   6   9   8         32.18         31.50         5.96 o                         
  -4  10   8         70.21         87.79         6.97 o                         
  -3  10   8          0.13         -1.66         4.63 o                         
  -2  10   8          0.04          0.29         4.20 o                         
  -1  10   8          0.18          2.99         3.94 o                         
   0  10   8         13.89         12.21         3.76 o                         
   1  10   8          7.40          8.69         4.26 o                         
   2  10   8          1.50         -1.25         4.88 o                         
   3  10   8          6.62          0.82         4.16 o                         
   4  10   8          0.71         -4.05         4.05 o                         
 -11   1   9         40.90         57.09         9.13 o                         
 -10   1   9          0.36          5.89         3.74 o                         
  -9   1   9         15.74         22.13         3.13 o                         
  -8   1   9         33.08         29.82         3.10 o                         
  -7   1   9         47.62         54.40         2.61 o                         
  -6   1   9         13.19         13.02         1.75 o                         
  -5   1   9         45.20         42.73         1.81 o                         
  -4   1   9         27.05         22.15         1.35 o                         
  -3   1   9         66.28         71.92         2.09 o                         
  -2   1   9        706.13        804.86         6.67 o                         
  -1   1   9         79.46        100.78         1.68 o                         
   0   1   9        198.01        200.68         3.43 o                         
   1   1   9         31.20         39.85         1.74 o                         
   2   1   9       2047.12       2180.79        19.38 o                         
   3   1   9         44.61         55.04         2.23 o                         
   4   1   9         10.83          7.97         1.43 o                         
   5   1   9        189.59        182.18         3.27 o                         
   6   1   9        109.99        114.96         3.70 o                         
   7   1   9         76.37         70.75         3.12 o                         
   8   1   9        118.34        122.07         5.12 o                         
   9   1   9         62.74         72.88         6.47 o                         
  10   1   9         24.61         26.31         5.28 o                         
  11   1   9         26.46         22.08         7.24 o                         
 -11   2   9        456.14        478.33        13.57 o                         
 -10   2   9         51.93         54.94         5.82 o                         
  -9   2   9        337.50        358.08         8.61 o                         
  -8   2   9         88.04         86.00         3.31 o                         
  -7   2   9         71.28         69.22         3.35 o                         
  -6   2   9        424.44        418.00         4.66 o                         
  -5   2   9          3.41          2.11         1.27 o                         
  -4   2   9        221.54        225.44         2.73 o                         
  -3   2   9        154.20        132.21         1.99 o                         
  -2   2   9       1877.52       2061.29        13.76 o                         
  -1   2   9        237.25        251.49         3.68 o                         
   0   2   9        472.24        524.87         4.76 o                         
   1   2   9        527.50        578.62         6.03 o                         
   2   2   9       2814.85       3090.89        22.83 o                         
   3   2   9        158.75        193.63         3.37 o                         
   4   2   9         13.92          8.38         1.31 o                         
   5   2   9        978.94        870.04         9.48 o                         
   6   2   9         52.55         54.56         3.45 o                         
   7   2   9         37.94         36.45         2.86 o                         
   8   2   9          0.09         -0.64         2.25 o                         
   9   2   9         23.74         24.67         4.86 o                         
  10   2   9         36.76         26.52         5.46 o                         
  11   2   9          6.55         13.56         5.35 o                         
 -11   3   9        165.49        161.90         8.91 o                         
 -10   3   9         22.02         18.22         5.51 o                         
  -9   3   9         46.04         43.65         4.53 o                         
  -8   3   9        228.56        210.45         5.46 o                         
  -7   3   9        183.00        200.42         4.73 o                         
  -6   3   9          9.84          9.07         1.70 o                         
  -5   3   9        280.49        271.86         3.51 o                         
  -4   3   9        333.98        301.16         3.73 o                         
  -3   3   9          1.18          2.38         1.10 o                         
  -2   3   9        962.55       1057.05         7.82 o                         
  -1   3   9        193.46        230.52         2.60 o                         
   0   3   9        320.99        313.26         3.77 o                         
   1   3   9        122.56        113.19         2.63 o                         
   2   3   9       2324.55       2392.90        16.19 o                         
   3   3   9        237.70        232.99         3.18 o                         
   4   3   9         92.43         95.46         2.89 o                         
   5   3   9        762.67        697.14         8.53 o                         
   6   3   9         10.91          8.39         3.33 o                         
   7   3   9        215.27        212.72         5.17 o                         
   8   3   9          2.22          1.32         3.57 o                         
   9   3   9          1.93          6.25         4.49 o                         
  10   3   9         12.16         16.41         5.24 o                         
 -10   4   9         59.31         68.51         6.88 o                         
  -9   4   9          8.55          5.38         3.45 o                         
  -8   4   9        579.07        576.85        11.70 o                         
  -7   4   9        156.41        169.11         4.56 o                         
  -6   4   9          0.02          2.03         1.94 o                         
  -5   4   9        739.64        722.54         7.33 o                         
  -4   4   9        984.56        988.24         7.95 o                         
  -3   4   9        367.92        383.84         5.03 o                         
  -2   4   9        127.89        146.84         2.48 o                         
  -1   4   9         21.83         24.64         1.86 o                         
   0   4   9         81.19         88.98         2.63 o                         
   1   4   9          1.77          0.75         1.25 o                         
   2   4   9        254.06        269.38         3.47 o                         
   3   4   9         41.83         43.92         1.78 o                         
   4   4   9         40.38         49.94         2.62 o                         
   5   4   9        907.69        837.10         9.37 o                         
   6   4   9         22.31         25.04         2.91 o                         
   7   4   9          3.60          1.33         4.31 o                         
   8   4   9         77.34         81.31         7.89 o                         
   9   4   9          9.53         11.38         5.02 o                         
  10   4   9         14.18         14.10         6.41 o                         
 -10   5   9         35.28         27.12         6.93 o                         
  -9   5   9         82.54         92.89         6.23 o                         
  -8   5   9        217.90        221.20         6.52 o                         
  -7   5   9        112.84        117.40         4.65 o                         
  -6   5   9          4.17          6.39         2.66 o                         
  -5   5   9        195.42        178.78         5.00 o                         
  -4   5   9        211.76        195.05         4.00 o                         
  -3   5   9          0.43          1.15         1.72 o                         
  -2   5   9        131.84        142.72         3.50 o                         
  -1   5   9          0.28          0.88         1.71 o                         
   0   5   9         18.64         21.74         1.81 o                         
   1   5   9        304.47        300.40         4.61 o                         
   2   5   9        386.72        399.28         4.60 o                         
   3   5   9        891.65        903.74         8.65 o                         
   4   5   9        314.75        329.63         5.17 o                         
   5   5   9        167.56        166.04         4.29 o                         
   6   5   9        168.16        168.89         5.02 o                         
   7   5   9       1452.34       1450.27        20.15 o                         
   8   5   9        148.22        154.55         8.34 o                         
   9   5   9         75.98         82.10         6.64 o                         
  10   5   9         39.10         40.47         7.57 o                         
  -9   6   9          0.93         -1.98         4.36 o                         
  -8   6   9         85.97         92.64         5.83 o                         
  -7   6   9         61.90         67.39         5.09 o                         
  -6   6   9         31.83         38.47         3.57 o                         
  -5   6   9         94.37         88.48         4.37 o                         
  -4   6   9        751.99        711.74         8.47 o                         
  -3   6   9         51.12         59.56         3.28 o                         
  -2   6   9         49.16         53.73         2.69 o                         
  -1   6   9         56.99         58.56         2.89 o                         
   0   6   9        167.90        170.04         4.14 o                         
   1   6   9         56.90         61.64         2.69 o                         
   2   6   9          2.63          0.69         2.07 o                         
   3   6   9          1.82          1.88         2.07 o                         
   4   6   9         27.51         28.63         2.55 o                         
   5   6   9        100.71         96.67         4.22 o                         
   6   6   9         82.01         78.46         5.37 o                         
   7   6   9          1.24          8.94         4.19 o                         
   8   6   9         53.40         46.90         5.34 o                         
   9   6   9        128.07        120.85         6.93 o                         
  -9   7   9        163.95        156.61        12.81 o                         
  -8   7   9         45.91         54.96         5.39 o                         
  -7   7   9         10.64          3.87         5.02 o                         
  -6   7   9         20.96         34.43         4.28 o                         
  -5   7   9          1.81         -1.43         2.99 o                         
  -4   7   9         26.26         29.65         3.10 o                         
  -3   7   9        206.02        209.56         5.01 o                         
  -2   7   9          1.11         -1.18         2.22 o                         
  -1   7   9         32.88         35.90         2.84 o                         
   0   7   9        247.22        256.84         4.95 o                         
   1   7   9        115.89        118.05         4.06 o                         
   2   7   9        188.41        189.91         4.81 o                         
   3   7   9         53.66         58.52         3.95 o                         
   4   7   9          4.15          6.35         2.51 o                         
   5   7   9         22.23         23.81         3.51 o                         
   6   7   9          0.74          1.56         4.31 o                         
   7   7   9        173.17        165.17         8.63 o                         
   8   7   9        249.39        238.91        14.74 o                         
  -8   8   9         81.50         73.03         6.05 o                         
  -7   8   9          0.09         -3.24         3.78 o                         
  -6   8   9          0.05          4.70         4.39 o                         
  -5   8   9        294.17        290.75         8.12 o                         
  -4   8   9         49.16         49.90         4.70 o                         
  -3   8   9        462.18        463.74         8.27 o                         
  -2   8   9          0.21          0.12         2.65 o                         
  -1   8   9         12.18         11.51         2.73 o                         
   0   8   9        112.98        123.17         4.74 o                         
   1   8   9          2.08          3.59         2.45 o                         
   2   8   9          0.56          2.54         2.44 o                         
   3   8   9         31.13         36.46         3.38 o                         
   4   8   9        120.17        109.83         5.08 o                         
   5   8   9          8.66         11.38         3.32 o                         
   6   8   9          2.17          4.34         4.51 o                         
   7   8   9        111.79        104.31         7.77 o                         
  -6   9   9         11.96          6.07         4.53 o                         
  -5   9   9         12.66         11.33         4.80 o                         
  -4   9   9         54.86         54.68         7.55 o                         
  -3   9   9        144.01        142.45         7.83 o                         
  -2   9   9         25.87         23.28         3.83 o                         
  -1   9   9          1.74         -1.17         3.16 o                         
   0   9   9         39.33         41.66         4.95 o                         
   1   9   9          0.04          3.42         3.63 o                         
   2   9   9        109.01         99.91         5.69 o                         
   3   9   9         37.15         29.59         4.65 o                         
   4   9   9          9.40         10.85         3.74 o                         
   5   9   9         85.32         84.57         5.84 o                         
   6   9   9        103.73        100.35         6.51 o                         
  -4  10   9          4.00         -1.55         4.80 o                         
  -3  10   9        258.38        253.17         9.55 o                         
  -2  10   9         11.54         14.96         5.02 o                         
  -1  10   9          3.60         -3.92         3.92 o                         
   0  10   9          0.00         -3.44         3.44 o                         
   1  10   9          5.28         13.01         4.20 o                         
   2  10   9          9.55          8.45         4.73 o                         
   3  10   9          9.80         14.52         4.71 o                         
   4  10   9          0.14          1.72         4.32 o                         
 -11   0  10         27.98         25.27         7.71 o                         
 -10   0  10         79.39         87.56         6.85 o                         
  -9   0  10         10.13          8.44         4.61 o                         
  -8   0  10        166.43        165.47         8.08 o                         
  -7   0  10         82.14         92.14         5.09 o                         
  -6   0  10       3583.49       3528.09        59.56 o                         
  -5   0  10        108.02        147.69         3.73 o                         
  -4   0  10       1545.67       1691.29        17.30 o                         
  -3   0  10       6034.12       6848.13        58.96 o                         
  -2   0  10        237.17        270.20         5.33 o                         
  -1   0  10        855.67        913.51         9.67 o                         
   0   0  10        294.66        314.28         7.82 o                         
   1   0  10       6243.82       6715.14        57.56 o                         
   2   0  10         32.13         39.80         1.94 o                         
   3   0  10       1070.43       1218.75        18.78 o                         
   4   0  10        857.08        702.63        10.51 o                         
   5   0  10        129.24        149.98         4.78 o                         
   6   0  10          6.22          6.70         2.28 o                         
   7   0  10         16.04         16.75         3.98 o                         
   8   0  10         63.94         55.14         5.42 o                         
   9   0  10          1.10          0.80         9.08 o                         
  10   0  10         16.44         22.70         5.75 o                         
  11   0  10          2.69         10.85        11.75 o                         
 -11   1  10          3.97          8.01         5.09 o                         
 -10   1  10          2.90          3.71         3.67 o                         
  -9   1  10          0.14          0.67         2.80 o                         
  -8   1  10          1.32          3.10         3.44 o                         
  -7   1  10        142.98        132.64         3.93 o                         
  -6   1  10        623.69        597.84         6.07 o                         
  -5   1  10        642.41        603.06         5.03 o                         
  -4   1  10          0.50         -0.30         1.15 o                         
  -3   1  10        618.83        683.65         5.62 o                         
  -2   1  10       1217.40       1410.66        10.59 o                         
  -1   1  10        252.70        259.43         3.81 o                         
   0   1  10       1253.53       1406.69        11.42 o                         
   1   1  10       9191.09      10358.57       132.47 o                         
   2   1  10        623.05        621.43         5.88 o                         
   3   1  10        511.01        438.53         5.42 o                         
   4   1  10        715.05        673.45         7.29 o                         
   5   1  10         51.66         67.56         2.42 o                         
   6   1  10       1793.22       1581.81        14.86 o                         
   7   1  10         33.31         31.43         2.67 o                         
   8   1  10         34.62         35.67         3.71 o                         
   9   1  10         43.66         49.40         4.28 o                         
  10   1  10        525.17        573.74        15.85 o                         
  11   1  10         15.24         18.76        11.52 o                         
 -11   2  10          2.83          7.21         8.35 o                         
 -10   2  10          6.65          4.89         4.58 o                         
  -9   2  10         42.63         42.19         5.11 o                         
  -8   2  10        160.80        156.35         4.14 o                         
  -7   2  10        640.90        641.18         8.01 o                         
  -6   2  10        950.43        931.94         7.47 o                         
  -5   2  10         35.64         51.10         2.14 o                         
  -4   2  10       1252.85       1362.35        12.18 o                         
  -3   2  10        776.62        894.13         6.83 o                         
  -2   2  10         74.16         67.51         2.18 o                         
  -1   2  10         76.87         80.91         2.64 o                         
   0   2  10        121.55        119.91         2.48 o                         
   1   2  10       1397.73       1490.34        12.38 o                         
   2   2  10        139.35        138.76         2.32 o                         
   3   2  10         50.53         53.74         2.37 o                         
   4   2  10       1008.21        969.97         8.83 o                         
   5   2  10          1.28         -1.16         1.93 o                         
   6   2  10         14.36         17.15         2.40 o                         
   7   2  10         28.83         25.71         2.86 o                         
   8   2  10          4.63          6.68         2.43 o                         
   9   2  10         15.50         13.62         4.77 o                         
  10   2  10          7.87         13.42         5.14 o                         
  11   2  10          6.52          0.62         5.19 o                         
 -11   3  10         38.26         38.39         6.24 o                         
 -10   3  10          0.68         -0.51         6.26 o                         
  -9   3  10         17.77         14.17         3.91 o                         
  -8   3  10         41.75         39.65         3.84 o                         
  -7   3  10         90.94         79.77         3.06 o                         
  -6   3  10         20.76         19.83         1.82 o                         
  -5   3  10         10.43          9.40         1.49 o                         
  -4   3  10         21.34         14.81         1.37 o                         
  -3   3  10         91.77         96.65         2.23 o                         
  -2   3  10          5.71          8.39         1.65 o                         
  -1   3  10        285.95        346.13         4.47 o                         
   0   3  10        462.52        475.96         4.82 o                         
   1   3  10        471.77        533.11         5.37 o                         
   2   3  10       1076.86       1102.67         9.19 o                         
   3   3  10        395.61        433.86         5.18 o                         
   4   3  10       1074.70       1058.76        10.23 o                         
   5   3  10        811.09        732.28         8.92 o                         
   6   3  10        485.99        446.94         7.03 o                         
   7   3  10         56.63         53.97         4.82 o                         
   8   3  10        195.95        192.98         6.75 o                         
   9   3  10        109.19        113.17         7.05 o                         
  10   3  10         10.37          6.37         5.13 o                         
 -10   4  10        102.48        107.61         9.13 o                         
  -9   4  10          5.15          3.90         3.74 o                         
  -8   4  10        347.19        365.03         7.34 o                         
  -7   4  10        398.93        405.06         6.36 o                         
  -6   4  10         26.16         22.06         2.54 o                         
  -5   4  10         38.63         41.72         2.40 o                         
  -4   4  10        108.12        133.41         2.91 o                         
  -3   4  10        102.78        109.76         2.45 o                         
  -2   4  10        194.66        212.50         3.02 o                         
  -1   4  10        567.59        607.70         5.83 o                         
   0   4  10        265.26        293.08         3.84 o                         
   1   4  10        105.64        110.48         2.51 o                         
   2   4  10         82.87         94.63         2.40 o                         
   3   4  10          1.72          2.19         1.28 o                         
   4   4  10         52.73         55.19         3.30 o                         
   5   4  10          4.50          1.94         1.91 o                         
   6   4  10         76.36         74.50         4.06 o                         
   7   4  10         16.67         18.75         4.20 o                         
   8   4  10         15.12          8.99         4.23 o                         
   9   4  10         77.08         72.04         6.07 o                         
  10   4  10          0.28         -4.09         5.51 o                         
 -10   5  10          9.59         10.33         6.61 o                         
  -9   5  10         80.61         83.35         5.52 o                         
  -8   5  10        101.35        106.66         5.16 o                         
  -7   5  10         12.03          8.98         3.02 o                         
  -6   5  10         59.46         63.12         3.63 o                         
  -5   5  10        160.15        151.15         8.21 o                         
  -4   5  10        202.50        188.89         3.99 o                         
  -3   5  10        227.80        234.51         4.22 o                         
  -2   5  10          1.79          0.73         1.67 o                         
  -1   5  10        350.45        361.60         5.10 o                         
   0   5  10         38.59         42.92         2.19 o                         
   1   5  10         74.18         69.47         2.36 o                         
   2   5  10         19.55         26.69         1.86 o                         
   3   5  10          4.18          6.67         1.92 o                         
   4   5  10        265.62        267.22         4.70 o                         
   5   5  10        284.43        267.46         5.84 o                         
   6   5  10        189.83        176.70         5.28 o                         
   7   5  10        838.37        800.11        14.43 o                         
   8   5  10         19.14         25.45         5.05 o                         
   9   5  10          8.87          6.32         4.76 o                         
  10   5  10         89.31         97.93        12.13 o                         
  -9   6  10        589.36        570.14        12.48 o                         
  -8   6  10         94.49         89.96         5.18 o                         
  -7   6  10        143.36        141.06         5.35 o                         
  -6   6  10         18.68         13.55         3.29 o                         
  -5   6  10        162.04        167.39         9.08 o                         
  -4   6  10        425.96        410.03         7.25 o                         
  -3   6  10         16.31         20.27         2.39 o                         
  -2   6  10         10.98          8.19         2.05 o                         
  -1   6  10        205.74        207.23         4.48 o                         
   0   6  10         13.91         15.52         2.11 o                         
   1   6  10        145.02        147.80         3.40 o                         
   2   6  10         28.62         27.18         2.51 o                         
   3   6  10        136.59        134.00         4.51 o                         
   4   6  10        462.46        433.91         8.11 o                         
   5   6  10         76.25         85.42         4.29 o                         
   6   6  10         72.45         77.71         5.38 o                         
   7   6  10          0.03          1.73         3.89 o                         
   8   6  10          4.09          6.01         4.39 o                         
   9   6  10         37.18         47.49         5.59 o                         
  -8   7  10        109.64        112.72         6.41 o                         
  -7   7  10          3.69          6.74         3.82 o                         
  -6   7  10         52.80         60.68         4.49 o                         
  -5   7  10         63.08         63.43         4.81 o                         
  -4   7  10         49.48         51.96         4.00 o                         
  -3   7  10        227.43        226.90         5.13 o                         
  -2   7  10          4.08          2.08         2.27 o                         
  -1   7  10         11.69         13.43         2.36 o                         
   0   7  10         31.90         37.81         2.66 o                         
   1   7  10          5.13          0.56         2.23 o                         
   2   7  10        168.92        161.86         4.93 o                         
   3   7  10        460.22        458.51         6.99 o                         
   4   7  10       1155.01       1122.78        12.62 o                         
   5   7  10         16.13         11.74         3.18 o                         
   6   7  10         66.38         63.70         6.32 o                         
   7   7  10        692.06        722.11        15.25 o                         
   8   7  10          0.05          0.76         5.13 o                         
  -7   8  10         89.99         98.83         5.89 o                         
  -6   8  10          9.21          3.78         5.42 o                         
  -5   8  10         41.95         39.36         4.55 o                         
  -4   8  10         99.52        106.93         5.75 o                         
  -3   8  10          2.23          3.23         3.36 o                         
  -2   8  10          0.20         -1.00         2.72 o                         
  -1   8  10         19.17         15.03         2.77 o                         
   0   8  10         82.16         74.79         4.23 o                         
   1   8  10          1.33         -1.44         2.61 o                         
   2   8  10          0.36          0.23         2.49 o                         
   3   8  10          3.43          1.39         2.87 o                         
   4   8  10        137.50        129.36         5.47 o                         
   5   8  10         47.08         51.20         4.22 o                         
   6   8  10         32.57         34.66         5.05 o                         
   7   8  10          5.31          8.19         4.89 o                         
  -6   9  10         32.48         39.64         5.40 o                         
  -5   9  10          6.10          2.87         5.30 o                         
  -4   9  10         12.01         19.58         4.91 o                         
  -3   9  10        146.37        144.11         7.37 o                         
  -2   9  10          0.50          1.65         3.54 o                         
  -1   9  10         32.52         37.91         4.09 o                         
   0   9  10         27.59         31.57         3.80 o                         
   1   9  10          0.00         -3.10         3.10 o                         
   2   9  10          1.85          6.33         3.44 o                         
   3   9  10         16.05          5.28         4.38 o                         
   4   9  10         11.69         15.16         4.08 o                         
   5   9  10        136.42        137.94         6.80 o                         
   6   9  10          0.14         -5.22         5.22 o                         
  -4  10  10         25.07         35.26         5.84 o                         
  -3  10  10         12.20         16.79         5.16 o                         
  -2  10  10         90.54        101.12         6.86 o                         
  -1  10  10         55.73         58.67         5.86 o                         
   0  10  10         16.35         14.78         3.90 o                         
   1  10  10          0.68          0.86         3.89 o                         
   2  10  10         26.69         26.68         5.10 o                         
   3  10  10        173.71        149.47        11.27 o                         
   4  10  10          4.03          6.74         4.30 o                         
 -11   1  11          5.22         -1.21         4.67 o                         
 -10   1  11          0.53          3.28         4.34 o                         
  -9   1  11          0.78         -2.36         2.72 o                         
  -8   1  11          2.36          4.96         2.68 o                         
  -7   1  11        177.37        177.92         4.39 o                         
  -6   1  11        425.26        401.57         4.34 o                         
  -5   1  11        226.06        217.65         3.44 o                         
  -4   1  11         26.30         29.31         1.61 o                         
  -3   1  11         30.13         41.37         2.07 o                         
  -2   1  11        119.48        128.52         2.88 o                         
  -1   1  11         63.73         76.83         3.07 o                         
   0   1  11        251.26        278.26         5.43 o                         
   1   1  11        145.40        156.50         2.32 o                         
   2   1  11         47.55         46.19         1.90 o                         
   3   1  11         44.56         39.52         2.18 o                         
   4   1  11       1139.45       1141.39        10.72 o                         
   5   1  11        745.88        681.63         8.89 o                         
   6   1  11       1801.34       1710.15        15.95 o                         
   7   1  11         19.33         19.25         2.59 o                         
   8   1  11         13.03         11.27         3.22 o                         
   9   1  11        224.47        218.23         6.94 o                         
  10   1  11         13.21         13.61         5.37 o                         
  11   1  11         50.02         33.05         9.94 o                         
 -11   2  11         24.88         22.19         7.96 o                         
 -10   2  11         87.35         91.15         6.85 o                         
  -9   2  11         60.99         66.18         6.72 o                         
  -8   2  11         12.33         10.02         2.24 o                         
  -7   2  11       2159.00       2097.18        17.63 o                         
  -6   2  11        343.52        319.35         4.58 o                         
  -5   2  11       2173.26       2112.38        12.40 o                         
  -4   2  11        451.31        517.23         4.45 o                         
  -3   2  11          0.49          2.69         1.13 o                         
  -2   2  11       1019.21       1084.62         9.98 o                         
  -1   2  11        139.74        122.28         3.03 o                         
   0   2  11        532.26        583.87         6.20 o                         
   1   2  11        212.01        204.92         3.64 o                         
   2   2  11         28.23         28.42         1.90 o                         
   3   2  11        122.07        110.21         3.29 o                         
   4   2  11         50.99         58.25         3.46 o                         
   5   2  11        323.28        318.09         6.72 o                         
   6   2  11          0.94         -2.01         2.12 o                         
   7   2  11         20.51         26.38         2.82 o                         
   8   2  11          0.12         -0.93         2.63 o                         
   9   2  11          3.53         14.46         4.76 o                         
  10   2  11         54.85         45.53         5.95 o                         
 -11   3  11          0.56          6.94         5.20 o                         
 -10   3  11          5.57          9.54         5.61 o                         
  -9   3  11          2.47          6.00         3.57 o                         
  -8   3  11         45.74         54.06         4.05 o                         
  -7   3  11        350.10        368.30         5.73 o                         
  -6   3  11        776.83        746.16         7.21 o                         
  -5   3  11        232.44        210.98         3.25 o                         
  -4   3  11        320.44        314.88         3.86 o                         
  -3   3  11        192.99        249.99         3.71 o                         
  -2   3  11         87.51         90.60         3.39 o                         
  -1   3  11        512.74        570.70         6.01 o                         
   0   3  11        884.44        894.60         7.49 o                         
   1   3  11         19.96         17.15         1.62 o                         
   2   3  11         25.33         18.71         1.81 o                         
   3   3  11       1533.82       1537.06        12.96 o                         
   4   3  11        703.24        678.75         7.47 o                         
   5   3  11        203.15        177.81         5.62 o                         
   6   3  11       2681.94       2580.01        22.53 o                         
   7   3  11         65.64         68.05         3.74 o                         
   8   3  11         77.50         71.74         8.30 o                         
   9   3  11        422.98        452.23        13.52 o                         
  10   3  11          0.22          4.12         5.01 o                         
 -10   4  11         18.26         12.11         6.39 o                         
  -9   4  11         20.91         13.82         4.01 o                         
  -8   4  11        716.54        714.96        10.85 o                         
  -7   4  11        152.31        156.25         4.57 o                         
  -6   4  11        196.64        208.26         4.61 o                         
  -5   4  11        977.74        941.04         9.48 o                         
  -4   4  11        466.93        476.70         5.33 o                         
  -3   4  11         16.74         22.14         1.59 o                         
  -2   4  11        167.57        173.09         2.89 o                         
  -1   4  11        132.87        130.50         2.54 o                         
   0   4  11        832.02        829.92         8.03 o                         
   1   4  11         11.90         12.47         1.50 o                         
   2   4  11         78.41         80.42         2.29 o                         
   3   4  11        386.59        374.10         4.36 o                         
   4   4  11        249.93        228.81         4.47 o                         
   5   4  11         24.85         27.36         3.12 o                         
   6   4  11         54.77         55.11         3.71 o                         
   7   4  11          6.01          9.52         3.93 o                         
   8   4  11         14.28         13.20         4.35 o                         
   9   4  11          0.30         -1.62         4.18 o                         
  10   4  11         69.15         75.32         8.40 o                         
 -10   5  11         32.73         36.49         7.37 o                         
  -9   5  11          2.75          0.58         3.94 o                         
  -8   5  11        103.94        102.28         5.11 o                         
  -7   5  11         34.18         39.06         3.44 o                         
  -6   5  11         46.00         48.62         3.75 o                         
  -5   5  11         10.42          9.38         2.78 o                         
  -4   5  11        335.62        311.16         4.93 o                         
  -3   5  11        183.41        210.57         4.80 o                         
  -2   5  11          1.54          4.05         1.85 o                         
  -1   5  11        190.13        198.79         3.50 o                         
   0   5  11        162.83        161.01         4.00 o                         
   1   5  11         23.47         35.16         2.02 o                         
   2   5  11         29.54         37.37         2.04 o                         
   3   5  11       1783.32       1753.84        14.04 o                         
   4   5  11        160.68        149.58         7.71 o                         
   5   5  11        480.48        495.66         7.87 o                         
   6   5  11        133.40        152.60         5.21 o                         
   7   5  11        384.34        388.19        12.59 o                         
   8   5  11         42.94         44.27         5.54 o                         
   9   5  11         31.43         33.04         5.62 o                         
  -9   6  11         72.19         78.06         6.42 o                         
  -8   6  11        577.41        588.44        13.05 o                         
  -7   6  11         26.63         25.57         4.16 o                         
  -6   6  11        235.93        218.67         6.33 o                         
  -5   6  11        176.50        178.72         7.61 o                         
  -4   6  11        130.50        125.26         4.77 o                         
  -3   6  11         28.47         28.44         2.51 o                         
  -2   6  11         50.15         55.21         3.02 o                         
  -1   6  11        111.72        108.69         3.91 o                         
   0   6  11          0.65          0.23         1.81 o                         
   1   6  11          9.58         10.01         2.23 o                         
   2   6  11         40.29         42.88         2.77 o                         
   3   6  11         42.87         44.55         2.88 o                         
   4   6  11        247.97        235.07         7.35 o                         
   5   6  11          2.24          0.91         3.11 o                         
   6   6  11         81.34         77.81         5.37 o                         
   7   6  11         17.08         25.80         4.50 o                         
   8   6  11         81.33         92.61         6.34 o                         
   9   6  11          3.74         -0.09         4.93 o                         
  -8   7  11         42.02         37.39         5.10 o                         
  -7   7  11          0.64         -0.50         3.57 o                         
  -6   7  11         21.67         25.64         3.80 o                         
  -5   7  11         14.95         15.12         3.70 o                         
  -4   7  11         18.90         17.32         3.35 o                         
  -3   7  11         52.97         55.13         3.23 o                         
  -2   7  11         20.78         21.77         2.70 o                         
  -1   7  11          3.86          0.65         2.21 o                         
   0   7  11         28.57         32.64         3.00 o                         
   1   7  11         33.13         40.38         2.97 o                         
   2   7  11         13.50         14.57         3.09 o                         
   3   7  11         73.30         73.72         3.68 o                         
   4   7  11          6.84          8.70         2.95 o                         
   5   7  11         11.76         14.64         3.38 o                         
   6   7  11         25.73         25.27         5.45 o                         
   7   7  11         43.63         47.03         8.42 o                         
   8   7  11          1.03          1.91         5.29 o                         
  -7   8  11         28.92         29.92         4.39 o                         
  -6   8  11         36.51         41.07         5.00 o                         
  -5   8  11         89.66         81.71         5.41 o                         
  -4   8  11          2.10          3.03         3.68 o                         
  -3   8  11        114.46        120.50         5.68 o                         
  -2   8  11        133.91        147.84         5.26 o                         
  -1   8  11          7.03          7.90         2.85 o                         
   0   8  11         92.56         86.91         4.71 o                         
   1   8  11          1.67          6.71         2.76 o                         
   2   8  11         57.77         58.65         3.74 o                         
   3   8  11         66.40         70.38         4.47 o                         
   4   8  11          3.18          3.45         3.12 o                         
   5   8  11         18.36         18.22         3.74 o                         
   6   8  11         32.21         29.56         5.13 o                         
   7   8  11         35.02         41.29         5.64 o                         
  -6   9  11         36.04         31.58         5.72 o                         
  -5   9  11         11.04         12.50         5.08 o                         
  -4   9  11         45.59         43.02         5.93 o                         
  -3   9  11         14.09          5.72         4.66 o                         
  -2   9  11         69.89         63.68         5.07 o                         
  -1   9  11          1.66         -3.19         3.20 o                         
   0   9  11         66.49         61.35         4.63 o                         
   1   9  11        133.50        129.57         5.58 o                         
   2   9  11         89.82         92.97         6.80 o                         
   3   9  11        117.41        128.85         6.60 o                         
   4   9  11         26.13         27.39         4.26 o                         
   5   9  11         26.45         31.50         5.54 o                         
   6   9  11          3.89          3.51         8.55 o                         
  -4  10  11          3.43          9.77         5.44 o                         
  -3  10  11          4.16          0.36         4.65 o                         
  -2  10  11        143.94        144.62         7.61 o                         
  -1  10  11         27.33         24.90         5.29 o                         
   0  10  11          0.11          0.67         3.68 o                         
   1  10  11          8.55          4.52         5.92 o                         
   2  10  11         28.72         18.31         5.02 o                         
   3  10  11         19.25         20.07         5.00 o                         
 -11   0  12        341.79        356.59        23.95 o                         
 -10   0  12          8.38         -0.27         4.43 o                         
  -9   0  12        346.82        336.18        10.17 o                         
  -8   0  12        241.13        224.42         8.15 o                         
  -7   0  12        390.89        379.74         7.07 o                         
  -6   0  12       2405.68       2295.49        23.45 o                         
  -5   0  12         46.94         49.31         3.09 o                         
  -4   0  12         15.14         13.08         2.13 o                         
  -3   0  12        296.12        336.76         5.59 o                         
  -2   0  12         56.40         40.85         2.41 o                         
  -1   0  12         31.69         42.78         2.30 o                         
   0   0  12         14.25         25.31         2.35 o                         
   1   0  12       1046.51       1176.32        16.90 o                         
   2   0  12        242.39        235.49         4.04 o                         
   3   0  12        544.41        564.17         7.21 o                         
   4   0  12        492.56        460.63         8.54 o                         
   5   0  12        140.69        141.59         5.51 o                         
   6   0  12         36.20         44.63         3.61 o                         
   7   0  12          0.43          2.66         7.68 o                         
   8   0  12          4.05          2.74         4.59 o                         
   9   0  12        293.58        310.03        21.69 o                         
  10   0  12        264.89        292.52        20.11 o                         
  11   0  12          1.31         11.75        11.30 o                         
 -11   1  12         13.19         18.04         5.25 o                         
 -10   1  12         29.81         29.61         5.19 o                         
  -9   1  12          6.88         10.32         3.15 o                         
  -8   1  12         20.68         27.00         3.14 o                         
  -7   1  12        925.39        895.10         9.56 o                         
  -6   1  12        332.15        307.22         4.10 o                         
  -5   1  12        108.29         88.49         2.84 o                         
  -4   1  12         19.39         37.16         1.74 o                         
  -3   1  12         33.01         42.44         1.84 o                         
  -2   1  12        511.50        646.54         6.77 o                         
  -1   1  12        348.98        381.73         4.86 o                         
   0   1  12        194.18        198.77         3.89 o                         
   1   1  12        830.43        876.75         7.56 o                         
   2   1  12       3562.00       3813.48        26.17 o                         
   3   1  12        931.21        935.70         8.35 o                         
   4   1  12        559.14        492.68         6.67 o                         
   5   1  12       9596.24       8886.11        63.44 o                         
   6   1  12        285.71        259.15         6.34 o                         
   7   1  12        809.43        791.89        10.47 o                         
   8   1  12        175.54        184.28         7.27 o                         
   9   1  12          0.14         -3.16         3.31 o                         
  10   1  12          2.10         -3.33         4.82 o                         
  11   1  12          5.76         -0.68         7.67 o                         
 -11   2  12          0.31          1.40         4.85 o                         
 -10   2  12         57.41         62.59         6.09 o                         
  -9   2  12         97.68         99.15         6.61 o                         
  -8   2  12          0.85          2.22         3.07 o                         
  -7   2  12          0.01         -1.06         2.10 o                         
  -6   2  12        163.73        158.87         3.18 o                         
  -5   2  12         63.71         57.55         1.98 o                         
  -4   2  12        121.93        115.72         2.41 o                         
  -3   2  12         66.07         79.05         2.56 o                         
  -2   2  12         35.55         31.15         2.04 o                         
  -1   2  12          3.83          1.16         1.53 o                         
   0   2  12        488.52        492.77         5.22 o                         
   1   2  12         10.62          9.79         1.61 o                         
   2   2  12        117.66        140.48         3.33 o                         
   3   2  12        282.63        261.63         4.41 o                         
   4   2  12        223.03        221.34         4.19 o                         
   5   2  12        189.71        182.22         3.63 o                         
   6   2  12          2.68          3.81         2.32 o                         
   7   2  12          2.73          4.40         2.59 o                         
   8   2  12          3.00         -0.52         2.42 o                         
   9   2  12        198.66        199.63         9.83 o                         
  10   2  12        212.76        237.22        14.05 o                         
 -11   3  12          0.16         -5.01         5.02 o                         
 -10   3  12          0.43         -4.63         4.63 o                         
  -9   3  12          2.15          5.75         3.79 o                         
  -8   3  12         29.26         25.33         3.60 o                         
  -7   3  12          2.02          2.18         2.30 o                         
  -6   3  12          9.68          4.66         2.15 o                         
  -5   3  12        337.06        281.38         4.59 o                         
  -4   3  12        170.50        192.01         3.11 o                         
  -3   3  12        284.30        292.69         3.60 o                         
  -2   3  12          3.42          1.94         1.24 o                         
  -1   3  12        176.72        200.21         3.60 o                         
   0   3  12       1535.73       1656.98        12.07 o                         
   1   3  12         82.70         92.31         4.21 o                         
   2   3  12          4.89          6.09         1.40 o                         
   3   3  12        143.84        157.93         2.97 o                         
   4   3  12       1703.32       1638.92        15.74 o                         
   5   3  12        435.00        374.93         6.90 o                         
   6   3  12       1807.34       1730.72        17.54 o                         
   7   3  12         41.21         33.96         3.27 o                         
   8   3  12         86.67         93.03         8.26 o                         
   9   3  12         20.94         31.19         5.37 o                         
  10   3  12         40.05         38.56         6.74 o                         
 -10   4  12         42.73         45.82         7.40 o                         
  -9   4  12          7.80          3.82         3.92 o                         
  -8   4  12        290.14        280.19         8.49 o                         
  -7   4  12         26.04         23.16         2.84 o                         
  -6   4  12        226.96        224.36         4.74 o                         
  -5   4  12         39.05         33.01         2.71 o                         
  -4   4  12        326.11        306.66         4.44 o                         
  -3   4  12         96.37         87.07         2.47 o                         
  -2   4  12          1.28          1.17         1.17 o                         
  -1   4  12        137.83        144.47         2.23 o                         
   0   4  12        331.21        321.75         4.17 o                         
   1   4  12         33.53         33.67         1.79 o                         
   2   4  12        192.74        188.79         3.10 o                         
   3   4  12        136.44        144.42         2.89 o                         
   4   4  12         13.12         11.36         2.94 o                         
   5   4  12        148.86        143.96         5.45 o                         
   6   4  12         64.49         68.53         4.09 o                         
   7   4  12         17.15         16.76         3.47 o                         
   8   4  12          1.09          5.27         4.25 o                         
   9   4  12         43.28         51.67         8.52 o                         
  10   4  12         82.59         87.43        11.75 o                         
 -10   5  12         14.21         22.10         7.04 o                         
  -9   5  12         29.67         29.00         4.68 o                         
  -8   5  12        108.48         97.73         5.07 o                         
  -7   5  12        241.54        238.11         6.17 o                         
  -6   5  12          2.18          6.65         2.80 o                         
  -5   5  12          1.52          1.03         2.62 o                         
  -4   5  12         85.78         82.96         3.54 o                         
  -3   5  12         27.36         33.00         2.45 o                         
  -2   5  12        151.75        160.96         3.87 o                         
  -1   5  12        137.39        132.09         3.74 o                         
   0   5  12        568.49        590.50         6.18 o                         
   1   5  12          3.83          4.60         1.58 o                         
   2   5  12        186.54        174.32         3.34 o                         
   3   5  12         31.50         32.57         2.14 o                         
   4   5  12        983.92        940.02        11.17 o                         
   5   5  12         19.49         15.29         3.22 o                         
   6   5  12        116.48        111.39         4.67 o                         
   7   5  12          0.37          7.83         4.43 o                         
   8   5  12        117.92        112.23         7.04 o                         
   9   5  12         45.84         47.54         6.05 o                         
  -9   6  12          1.79          5.46         4.41 o                         
  -8   6  12        213.66        211.48         7.24 o                         
  -7   6  12        208.30        208.27         6.34 o                         
  -6   6  12         20.11         23.37         4.36 o                         
  -5   6  12        311.67        308.37         6.89 o                         
  -4   6  12          6.97          8.37         3.04 o                         
  -3   6  12        276.64        269.08         5.03 o                         
  -2   6  12         59.95         62.43         3.42 o                         
  -1   6  12        152.47        161.58         4.32 o                         
   0   6  12          0.01         -1.29         1.90 o                         
   1   6  12         51.75         53.20         2.51 o                         
   2   6  12          0.03         -0.74         1.85 o                         
   3   6  12          5.70          4.19         2.27 o                         
   4   6  12          0.59          0.99         2.61 o                         
   5   6  12         15.81         14.53         3.11 o                         
   6   6  12        151.07        141.36         6.05 o                         
   7   6  12          1.66          1.77         5.41 o                         
   8   6  12         15.91          6.13         5.07 o                         
   9   6  12          0.49          4.20         4.99 o                         
  -8   7  12         27.61         19.99         4.69 o                         
  -7   7  12        213.72        218.95         6.85 o                         
  -6   7  12         63.94         68.04         4.68 o                         
  -5   7  12         64.65         69.60         4.63 o                         
  -4   7  12        493.19        483.65         8.47 o                         
  -3   7  12         15.89         14.84         2.82 o                         
  -2   7  12          2.79          1.78         2.49 o                         
  -1   7  12        280.01        264.69         6.42 o                         
   0   7  12          3.75          3.12         2.22 o                         
   1   7  12         27.59         29.81         3.14 o                         
   2   7  12         88.53         88.25         4.22 o                         
   3   7  12          0.11         -2.71         2.71 o                         
   4   7  12         57.24         53.29         3.94 o                         
   5   7  12          8.96          4.87         3.24 o                         
   6   7  12        174.98        181.29         9.41 o                         
   7   7  12         26.02         25.02         5.75 o                         
   8   7  12        320.07        354.03        11.97 o                         
  -7   8  12        117.01        118.86         6.24 o                         
  -6   8  12        205.56        182.38         7.49 o                         
  -5   8  12         61.22         56.95         5.11 o                         
  -4   8  12          0.54          3.86         3.52 o                         
  -3   8  12        164.79        171.87         6.60 o                         
  -2   8  12         56.14         59.97         4.27 o                         
  -1   8  12         13.69         15.68         3.98 o                         
   0   8  12         15.44         14.25         3.33 o                         
   1   8  12          0.08         -2.65         2.65 o                         
   2   8  12          0.96          4.49         3.49 o                         
   3   8  12        132.60        137.89         6.01 o                         
   4   8  12          0.24          2.35         3.48 o                         
   5   8  12          6.54          7.31         3.50 o                         
   6   8  12         20.13         10.51         4.85 o                         
   7   8  12         26.24         24.94        10.34 o                         
  -6   9  12         50.09         37.08         6.87 o                         
  -5   9  12         20.14         19.46         8.40 o                         
  -4   9  12        121.02        110.24         7.06 o                         
  -3   9  12          0.05          3.37         4.54 o                         
  -2   9  12          1.18          2.20         4.28 o                         
  -1   9  12         47.11         52.87         4.77 o                         
   0   9  12          4.51         -0.23         3.37 o                         
   1   9  12         28.18         31.22         3.90 o                         
   2   9  12        100.18        101.45         5.81 o                         
   3   9  12        187.17        182.89         7.12 o                         
   4   9  12          1.68          4.96         3.89 o                         
   5   9  12          7.82         10.29         5.64 o                         
  -4  10  12         14.84         12.97         5.75 o                         
  -3  10  12          2.80          3.38         4.76 o                         
  -2  10  12         72.73         61.38         6.11 o                         
  -1  10  12         11.95          9.02         4.88 o                         
   0  10  12         34.61         37.68         8.59 o                         
   1  10  12          2.23          0.28         4.55 o                         
   2  10  12         33.34         30.84         5.51 o                         
   3  10  12        211.48        201.19         9.18 o                         
 -11   1  13         25.09         26.12         6.74 o                         
 -10   1  13         13.77         16.90         5.03 o                         
  -9   1  13          1.41         -1.78         3.46 o                         
  -8   1  13         80.05         77.44         4.51 o                         
  -7   1  13          0.00          4.34         2.16 o                         
  -6   1  13          2.07          5.54         1.55 o                         
  -5   1  13          8.32          9.60         1.49 o                         
  -4   1  13         88.38         83.52         2.56 o                         
  -3   1  13        297.64        348.90         6.47 o                         
  -2   1  13        179.25        211.57         3.77 o                         
  -1   1  13         38.34         47.93         2.39 o                         
   0   1  13        495.26        509.13         6.48 o                         
   1   1  13       1370.53       1448.28        18.28 o                         
   2   1  13        435.77        469.56         6.26 o                         
   3   1  13        259.49        254.03         3.98 o                         
   4   1  13        124.09        113.09         4.78 o                         
   5   1  13          4.91          1.56         1.78 o                         
   6   1  13        124.90        135.47         5.20 o                         
   7   1  13         10.60          9.20         2.63 o                         
   8   1  13         88.38         85.20         5.39 o                         
   9   1  13          1.84          2.14         4.66 o                         
  10   1  13          5.68          5.66         5.37 o                         
 -11   2  13          0.20         -3.50         4.75 o                         
 -10   2  13        166.15        173.67         8.50 o                         
  -9   2  13         69.76         76.17         6.23 o                         
  -8   2  13         38.65         43.08         3.66 o                         
  -7   2  13         31.61         30.29         3.17 o                         
  -6   2  13        107.62        100.66         2.76 o                         
  -5   2  13         29.41         33.72         2.84 o                         
  -4   2  13         21.93         11.61         1.37 o                         
  -3   2  13         27.81         25.69         1.86 o                         
  -2   2  13         28.87         24.38         2.01 o                         
  -1   2  13        208.89        235.27         4.58 o                         
   0   2  13         86.81        108.89         2.59 o                         
   1   2  13          4.39          5.93         1.69 o                         
   2   2  13        244.05        260.47         4.27 o                         
   3   2  13          0.05         -0.84         1.60 o                         
   4   2  13         38.86         43.39         2.52 o                         
   5   2  13        243.01        245.07         5.98 o                         
   6   2  13         23.87         21.82         2.95 o                         
   7   2  13         20.97         23.65         3.16 o                         
   8   2  13          8.89         16.52         2.99 o                         
   9   2  13         22.14         24.01         5.71 o                         
  10   2  13        114.31        116.23        12.06 o                         
 -10   3  13         19.72         11.43         5.28 o                         
  -9   3  13          1.69          2.91         3.66 o                         
  -8   3  13        516.92        519.09         9.00 o                         
  -7   3  13          1.38          0.83         2.24 o                         
  -6   3  13         14.68         15.36         2.34 o                         
  -5   3  13        324.94        304.73         4.95 o                         
  -4   3  13          0.03         -0.93         1.50 o                         
  -3   3  13        174.95        204.47         5.12 o                         
  -2   3  13        203.25        228.12         4.22 o                         
  -1   3  13          1.12         -0.90         1.81 o                         
   0   3  13        446.65        443.28         5.91 o                         
   1   3  13       1007.24       1066.27         9.57 o                         
   2   3  13         25.36         36.31         1.84 o                         
   3   3  13         10.92          9.97         1.91 o                         
   4   3  13       1541.92       1429.73        14.41 o                         
   5   3  13         30.40         24.70         3.16 o                         
   6   3  13        103.41        104.96         4.67 o                         
   7   3  13        140.23        131.85         5.27 o                         
   8   3  13         31.01         27.97         4.58 o                         
   9   3  13          0.72          4.38         8.34 o                         
  10   3  13         28.74         29.99         6.81 o                         
 -10   4  13          2.37          1.21         5.94 o                         
  -9   4  13         63.30         60.55         5.47 o                         
  -8   4  13         43.02         46.11         4.05 o                         
  -7   4  13        105.42        114.97         5.31 o                         
  -6   4  13          6.77          3.85         2.34 o                         
  -5   4  13        113.45        114.32         3.87 o                         
  -4   4  13        343.42        323.86         5.40 o                         
  -3   4  13         22.61         19.63         1.61 o                         
  -2   4  13         59.75         52.17         2.24 o                         
  -1   4  13         83.36         90.08         2.89 o                         
   0   4  13         45.20         52.59         2.13 o                         
   1   4  13        475.40        466.05         4.81 o                         
   2   4  13         41.83         46.95         2.08 o                         
   3   4  13        171.79        172.41         3.54 o                         
   4   4  13          1.19          1.68         1.72 o                         
   5   4  13        168.87        172.06         7.50 o                         
   6   4  13          3.10          8.75         3.16 o                         
   7   4  13         84.95         74.91         4.74 o                         
   8   4  13         78.65         89.75         6.93 o                         
   9   4  13          0.87          4.07        19.89 o                         
  10   4  13        102.37        105.17        10.99 o                         
 -10   5  13          9.04         10.63         6.62 o                         
  -9   5  13          9.26          2.15         5.49 o                         
  -8   5  13        461.55        444.02        10.11 o                         
  -7   5  13          0.47          4.72         2.97 o                         
  -6   5  13          1.42          2.27         2.91 o                         
  -5   5  13        444.72        432.94         7.36 o                         
  -4   5  13        137.51        140.95         4.32 o                         
  -3   5  13         11.24         15.52         2.33 o                         
  -2   5  13          9.33         11.77         2.03 o                         
  -1   5  13        248.50        255.81         4.60 o                         
   0   5  13         14.98         15.39         1.86 o                         
   1   5  13         36.39         36.56         2.07 o                         
   2   5  13        120.39        117.09         2.96 o                         
   3   5  13         32.14         34.49         2.61 o                         
   4   5  13       1234.07       1203.63        13.24 o                         
   5   5  13         73.39         68.88         4.35 o                         
   6   5  13          3.29          0.11         3.24 o                         
   7   5  13        436.16        450.19        12.85 o                         
   8   5  13         47.39         55.81         9.74 o                         
   9   5  13         13.32          7.57         5.51 o                         
  -9   6  13          7.54          0.71         4.11 o                         
  -8   6  13          7.59          5.11         3.86 o                         
  -7   6  13         89.25         84.64         4.62 o                         
  -6   6  13         38.27         46.16         4.08 o                         
  -5   6  13         64.38         62.83         4.16 o                         
  -4   6  13        142.55        134.01         5.34 o                         
  -3   6  13         63.03         63.01         3.99 o                         
  -2   6  13         62.57         63.43         3.36 o                         
  -1   6  13        229.46        215.84         4.72 o                         
   0   6  13         26.85         23.84         2.95 o                         
   1   6  13        247.80        253.27         4.26 o                         
   2   6  13        319.50        324.55         5.02 o                         
   3   6  13          9.93          8.00         2.69 o                         
   4   6  13          0.76          5.12         3.27 o                         
   5   6  13         22.80         21.07         3.35 o                         
   6   6  13         16.84         20.64         3.89 o                         
   7   6  13         60.66         68.42         6.41 o                         
   8   6  13         34.00         34.47         5.90 o                         
  -8   7  13         43.00         48.18         4.84 o                         
  -7   7  13         19.28         23.73         3.97 o                         
  -6   7  13        108.57        114.68         5.60 o                         
  -5   7  13         18.53         20.26         3.56 o                         
  -4   7  13         32.52         35.79         3.87 o                         
  -3   7  13         12.94         14.58         2.96 o                         
  -2   7  13          1.65          0.48         2.56 o                         
  -1   7  13        315.98        306.65         6.37 o                         
   0   7  13         62.13         66.07         3.27 o                         
   1   7  13         78.72         75.39         3.84 o                         
   2   7  13        307.35        314.48         9.39 o                         
   3   7  13        644.49        626.40         9.12 o                         
   4   7  13          0.27         -2.53         2.90 o                         
   5   7  13         31.07         30.90         4.31 o                         
   6   7  13        158.06        164.87         7.52 o                         
   7   7  13          0.06          2.94         5.13 o                         
   8   7  13          0.00         -4.52         4.52 o                         
  -7   8  13          1.27          7.21         3.98 o                         
  -6   8  13        114.50         92.23         6.05 o                         
  -5   8  13         14.86          5.49         3.75 o                         
  -4   8  13          4.94          7.68         3.64 o                         
  -3   8  13         97.23        101.19         5.16 o                         
  -2   8  13         16.63         14.93         3.18 o                         
  -1   8  13        177.20        181.70         5.51 o                         
   0   8  13         25.16         28.23         3.59 o                         
   1   8  13         75.58         74.77         4.33 o                         
   2   8  13        419.56        412.03         8.77 o                         
   3   8  13         34.07         29.98         4.12 o                         
   4   8  13         16.71         23.43         5.39 o                         
   5   8  13          0.03          3.35         4.25 o                         
   6   8  13         16.10         13.41         4.83 o                         
   7   8  13          6.71          4.95         5.32 o                         
  -6   9  13        152.25        150.68        10.77 o                         
  -5   9  13         26.53         33.28         5.34 o                         
  -4   9  13          2.76         -2.00         5.40 o                         
  -3   9  13          8.56          5.31         4.37 o                         
  -2   9  13         62.01         58.41         6.46 o                         
  -1   9  13         14.00         12.26         4.04 o                         
   0   9  13          0.01          1.87         3.42 o                         
   1   9  13         72.14         74.85         5.63 o                         
   2   9  13        446.98        439.34        12.96 o                         
   3   9  13        434.57        410.13        10.34 o                         
   4   9  13         27.57         36.58         4.85 o                         
   5   9  13          0.44         -3.71         6.72 o                         
  -3  10  13         24.44         25.24         5.41 o                         
  -2  10  13          4.07          1.89         4.67 o                         
  -1  10  13         13.03          9.14         4.87 o                         
   0  10  13         19.19         19.19         4.96 o                         
   1  10  13        104.40         98.91         8.39 o                         
   2  10  13          2.79          2.13         4.73 o                         
   3  10  13          9.09         16.15         5.09 o                         
 -11   0  14          2.37         14.91        13.11 o                         
 -10   0  14        100.21         89.21         8.77 o                         
  -9   0  14        233.69        240.06         9.11 o                         
  -8   0  14        179.30        166.15        11.15 o                         
  -7   0  14         30.61         27.60         3.65 o                         
  -6   0  14         55.31         51.28         3.47 o                         
  -5   0  14        126.67         93.90         6.65 o                         
  -4   0  14         37.58         28.78         3.39 o                         
  -3   0  14         45.89         55.70         4.07 o                         
  -2   0  14        538.65        582.15         7.43 o                         
  -1   0  14         33.80         15.17         1.95 o                         
   0   0  14       2321.24       2472.41        27.25 o                         
   1   0  14          1.13          5.03         1.50 o                         
   2   0  14         89.68        113.11         2.84 o                         
   3   0  14          6.67          4.38         1.19 o                         
   4   0  14        976.36        904.08        10.57 o                         
   5   0  14         76.27         84.47         4.64 o                         
   6   0  14        249.77        241.83         6.88 o                         
   7   0  14          0.49         -3.57         4.24 o                         
   8   0  14         89.95         81.65         7.69 o                         
   9   0  14        865.20        910.69        27.57 o                         
  10   0  14          0.36          4.88         5.68 o                         
 -11   1  14         23.00         30.36         7.00 o                         
 -10   1  14         10.85          9.87         4.82 o                         
  -9   1  14        147.75        159.12         6.46 o                         
  -8   1  14         37.20         39.64         4.71 o                         
  -7   1  14          6.22          2.40         2.19 o                         
  -6   1  14       1042.41        950.18         8.20 o                         
  -5   1  14         15.92         13.04         1.56 o                         
  -4   1  14         21.80         17.51         1.52 o                         
  -3   1  14        311.20        332.91         4.06 o                         
  -2   1  14         49.77         65.04         2.63 o                         
  -1   1  14         13.92         11.46         2.64 o                         
   0   1  14         19.14         32.27         2.25 o                         
   1   1  14       1000.11       1126.41        10.29 o                         
   2   1  14        291.28        259.57         4.19 o                         
   3   1  14       1056.64        983.33         8.97 o                         
   4   1  14        287.98        259.70         4.20 o                         
   5   1  14        588.22        513.20         6.95 o                         
   6   1  14         52.39         47.69         4.11 o                         
   7   1  14         49.50         51.25         3.63 o                         
   8   1  14          5.89          1.68         3.72 o                         
   9   1  14         94.07         88.92         5.89 o                         
  10   1  14          1.66          0.81         5.36 o                         
 -11   2  14         11.68         12.16         5.68 o                         
 -10   2  14          1.60         -0.89         4.69 o                         
  -9   2  14          0.02         -3.53         3.53 o                         
  -8   2  14         82.41         83.91         4.42 o                         
  -7   2  14        224.00        227.23         5.75 o                         
  -6   2  14          0.43         -1.61         1.61 o                         
  -5   2  14        195.48        168.47         3.49 o                         
  -4   2  14         28.27         16.43         1.42 o                         
  -3   2  14         30.92         29.51         1.99 o                         
  -2   2  14         16.65         20.93         1.97 o                         
  -1   2  14        137.63        150.40         3.79 o                         
   0   2  14        282.65        283.63         4.02 o                         
   1   2  14         88.28        100.66         3.00 o                         
   2   2  14         25.07         25.97         2.04 o                         
   3   2  14        108.42         98.97         3.17 o                         
   4   2  14        302.53        283.48         4.91 o                         
   5   2  14         10.63         13.75         2.05 o                         
   6   2  14        145.19        134.29         5.00 o                         
   7   2  14          0.04         -2.64         2.64 o                         
   8   2  14        216.11        223.88         7.22 o                         
   9   2  14        363.19        393.10        12.89 o                         
  10   2  14          8.46         11.10         5.69 o                         
 -10   3  14          3.15          2.66         6.59 o                         
  -9   3  14         87.53         92.03         6.40 o                         
  -8   3  14         11.26         14.72         3.50 o                         
  -7   3  14        468.71        432.30         6.67 o                         
  -6   3  14         68.74         58.72         3.00 o                         
  -5   3  14          7.40          8.10         2.06 o                         
  -4   3  14         85.63         97.28         3.06 o                         
  -3   3  14          4.27          4.58         1.75 o                         
  -2   3  14         57.74         62.93         2.53 o                         
  -1   3  14        152.82        171.54         4.44 o                         
   0   3  14          9.81          9.04         1.55 o                         
   1   3  14        205.54        225.53         4.01 o                         
   2   3  14        760.87        785.88         7.32 o                         
   3   3  14          6.87          2.35         1.87 o                         
   4   3  14       2108.11       1987.48        17.89 o                         
   5   3  14         99.34         88.16         5.22 o                         
   6   3  14          1.65          7.39         3.02 o                         
   7   3  14          0.42          2.71         2.87 o                         
   8   3  14        138.29        148.14         7.10 o                         
   9   3  14         10.05         13.44         5.89 o                         
  10   3  14          7.77          3.22         5.84 o                         
 -10   4  14          3.80          3.08         6.15 o                         
  -9   4  14          1.06          3.10         4.09 o                         
  -8   4  14        280.18        270.17         9.26 o                         
  -7   4  14         74.77         78.58         3.71 o                         
  -6   4  14         48.66         48.84         3.22 o                         
  -5   4  14        151.87        148.61         5.62 o                         
  -4   4  14         88.26         64.79         2.87 o                         
  -3   4  14          6.68          8.54         1.71 o                         
  -2   4  14         13.50         16.64         1.62 o                         
  -1   4  14         40.05         30.37         2.09 o                         
   0   4  14         13.66         12.75         1.60 o                         
   1   4  14        199.10        198.22         3.65 o                         
   2   4  14         61.35         67.70         2.53 o                         
   3   4  14         46.82         47.62         2.46 o                         
   4   4  14         38.50         40.49         2.57 o                         
   5   4  14          6.23          2.43         5.09 o                         
   6   4  14         11.02          8.15         3.85 o                         
   7   4  14         14.80         14.39         3.46 o                         
   8   4  14        236.29        275.96        10.73 o                         
   9   4  14         19.92         19.56         7.51 o                         
  -9   5  14          3.58          3.07         5.66 o                         
  -8   5  14         15.60         12.21         3.64 o                         
  -7   5  14        408.87        400.31         7.43 o                         
  -6   5  14          5.08          2.43         2.94 o                         
  -5   5  14          0.28          0.44         2.66 o                         
  -4   5  14         27.04         31.35         3.07 o                         
  -3   5  14         88.79         98.34         5.46 o                         
  -2   5  14         89.45         98.87         3.93 o                         
  -1   5  14        643.54        645.37         7.26 o                         
   0   5  14        317.58        318.64         5.27 o                         
   1   5  14        114.65        110.85         2.94 o                         
   2   5  14          5.53          5.94         1.65 o                         
   3   5  14        820.72        802.92         8.98 o                         
   4   5  14        296.27        256.72         6.10 o                         
   5   5  14         31.48         26.25         3.20 o                         
   6   5  14          1.81          4.56         3.83 o                         
   7   5  14         24.52         23.74         5.60 o                         
   8   5  14         43.88         41.47         6.63 o                         
   9   5  14          0.08         -5.18         5.18 o                         
  -9   6  14        177.68        158.91         8.02 o                         
  -8   6  14         16.97         21.96         4.18 o                         
  -7   6  14        153.77        155.82         5.91 o                         
  -6   6  14         15.77         10.44         3.48 o                         
  -5   6  14          7.14          1.96         3.03 o                         
  -4   6  14        195.95        178.20         5.69 o                         
  -3   6  14         84.44         79.45         4.05 o                         
  -2   6  14          0.78          0.84         2.48 o                         
  -1   6  14         58.32         53.18         3.07 o                         
   0   6  14          3.80          4.07         2.24 o                         
   1   6  14         34.47         33.40         2.40 o                         
   2   6  14         81.31         78.17         3.26 o                         
   3   6  14          0.86          1.87         2.91 o                         
   4   6  14          5.39          4.36         2.90 o                         
   5   6  14         23.54         22.84         3.48 o                         
   6   6  14          9.85          5.35         5.22 o                         
   7   6  14         97.44         95.95         6.09 o                         
   8   6  14         38.12         46.32         6.15 o                         
  -8   7  14        189.58        176.84         7.66 o                         
  -7   7  14         74.40         82.64         5.02 o                         
  -6   7  14          0.01         -3.44         3.44 o                         
  -5   7  14          0.17         -3.10         3.10 o                         
  -4   7  14          1.37         -0.42         3.18 o                         
  -3   7  14         62.11         66.43         3.95 o                         
  -2   7  14        107.62        109.36         5.12 o                         
  -1   7  14        180.03        181.87         5.46 o                         
   0   7  14        139.03        145.02         4.32 o                         
   1   7  14        171.80        174.77         4.85 o                         
   2   7  14         32.52         35.78         3.71 o                         
   3   7  14       1070.96       1043.14        12.23 o                         
   4   7  14         13.99         13.29         3.44 o                         
   5   7  14         16.91         18.61         3.54 o                         
   6   7  14         39.65         42.70         5.10 o                         
   7   7  14         69.57         76.97        12.23 o                         
  -7   8  14         90.43         93.19         5.92 o                         
  -6   8  14          5.59          7.11         3.94 o                         
  -5   8  14          1.19         -1.46         3.72 o                         
  -4   8  14         12.83         19.45         3.99 o                         
  -3   8  14        116.21        120.18         5.80 o                         
  -2   8  14         31.63         25.63         3.32 o                         
  -1   8  14          3.65          4.44         2.90 o                         
   0   8  14          0.00          0.63         3.44 o                         
   1   8  14         15.46         14.76         3.71 o                         
   2   8  14         34.57         33.46         4.92 o                         
   3   8  14          8.95          8.00         4.45 o                         
   4   8  14         15.20         16.80         4.22 o                         
   5   8  14         25.23         28.37         4.49 o                         
   6   8  14         17.30         13.22         5.80 o                         
  -5   9  14         14.76          7.58         4.91 o                         
  -4   9  14         30.33         22.38         5.16 o                         
  -3   9  14         14.11          8.02         5.19 o                         
  -2   9  14        176.27        189.56        10.70 o                         
  -1   9  14         67.73         67.53         5.28 o                         
   0   9  14          0.22          2.56         3.71 o                         
   1   9  14         44.14         45.39         4.65 o                         
   2   9  14        479.36        462.02        10.44 o                         
   3   9  14          0.12         -0.71         3.71 o                         
   4   9  14         69.87         67.03         5.34 o                         
   5   9  14          0.60         -5.15         5.15 o                         
  -3  10  14         47.93         32.71         6.02 o                         
  -2  10  14         71.10         57.37         6.04 o                         
  -1  10  14         62.96         55.28         6.30 o                         
   0  10  14          7.34          8.99         4.78 o                         
   1  10  14         22.51         23.86         6.76 o                         
   2  10  14        124.03        115.84         7.38 o                         
 -11   1  15          4.87          3.04         5.77 o                         
 -10   1  15          0.28         -5.24         5.24 o                         
  -9   1  15          0.00         -1.00         3.44 o                         
  -8   1  15        107.45        101.33         7.92 o                         
  -7   1  15        168.20        159.96         4.42 o                         
  -6   1  15         18.08         15.77         2.18 o                         
  -5   1  15         51.42         48.92         2.08 o                         
  -4   1  15         16.54         17.00         1.64 o                         
  -3   1  15         48.55         59.91         2.15 o                         
  -2   1  15         41.47         37.64         2.18 o                         
  -1   1  15        175.74        172.11         3.59 o                         
   0   1  15        151.57        138.37         3.65 o                         
   1   1  15        776.21        737.01         7.75 o                         
   2   1  15        100.83        111.18         3.17 o                         
   3   1  15          1.80          2.21         1.58 o                         
   4   1  15        995.90        922.49         8.84 o                         
   5   1  15         50.13         42.16         2.78 o                         
   6   1  15        125.85        117.65         4.80 o                         
   7   1  15          8.51          7.55         3.87 o                         
   8   1  15         12.24         17.47         4.07 o                         
   9   1  15          8.09         10.67         4.01 o                         
  10   1  15          8.45          7.97         6.86 o                         
 -11   2  15          0.86          2.05        11.52 o                         
 -10   2  15         12.65         18.69         5.36 o                         
  -9   2  15        103.60        106.92         8.61 o                         
  -8   2  15          9.96         16.10         3.33 o                         
  -7   2  15        148.70        141.22         5.15 o                         
  -6   2  15          0.72          4.68         1.85 o                         
  -5   2  15         87.44         69.31         3.07 o                         
  -4   2  15        363.59        314.54         4.65 o                         
  -3   2  15          1.56          2.81         1.66 o                         
  -2   2  15          7.82          5.94         1.85 o                         
  -1   2  15        649.25        655.70         8.39 o                         
   0   2  15        650.82        572.77         8.32 o                         
   1   2  15        521.03        533.11         6.49 o                         
   2   2  15         89.34         95.28         3.18 o                         
   3   2  15          0.00          0.94         1.69 o                         
   4   2  15         42.82         38.02         2.50 o                         
   5   2  15        218.51        216.67         4.77 o                         
   6   2  15         54.87         57.00         4.16 o                         
   7   2  15         18.73         19.32         3.12 o                         
   8   2  15        160.50        168.72         6.57 o                         
   9   2  15         46.64         38.26        11.04 o                         
  10   2  15          9.73          7.48         5.90 o                         
 -10   3  15          0.10         -7.11         7.11 o                         
  -9   3  15         35.58         36.82         4.92 o                         
  -8   3  15        162.53        163.32         6.10 o                         
  -7   3  15        184.22        177.54         4.96 o                         
  -6   3  15          0.29         -2.11         2.11 o                         
  -5   3  15         64.55         47.19         2.70 o                         
  -4   3  15        224.16        213.99         4.06 o                         
  -3   3  15         82.49         91.86         3.21 o                         
  -2   3  15        108.04         97.69         3.48 o                         
  -1   3  15         32.79         37.97         2.57 o                         
   0   3  15         26.71         39.86         2.11 o                         
   1   3  15        896.60        853.24         8.36 o                         
   2   3  15        381.58        378.68         5.29 o                         
   3   3  15        350.22        348.97         5.61 o                         
   4   3  15       1383.67       1287.43        12.47 o                         
   5   3  15        135.02        128.44         4.69 o                         
   6   3  15         72.05         74.37         6.07 o                         
   7   3  15         38.04         25.95         3.94 o                         
   8   3  15         19.30         27.04         4.65 o                         
   9   3  15         17.58          5.75         7.21 o                         
  10   3  15          1.17         -5.07         6.55 o                         
 -10   4  15         18.87         21.16         6.94 o                         
  -9   4  15          5.92          8.60         4.16 o                         
  -8   4  15        340.02        315.13         7.98 o                         
  -7   4  15         30.05         31.44         3.33 o                         
  -6   4  15         17.90         15.73         2.73 o                         
  -5   4  15         62.13         54.21         3.30 o                         
  -4   4  15        263.34        213.88         5.25 o                         
  -3   4  15          2.11          1.68         1.68 o                         
  -2   4  15          2.79          0.76         1.58 o                         
  -1   4  15          2.97          6.86         2.21 o                         
   0   4  15          2.48          2.60         1.63 o                         
   1   4  15         37.68         38.93         2.11 o                         
   2   4  15          1.65         -0.25         1.61 o                         
   3   4  15         30.84         32.62         2.59 o                         
   4   4  15        210.39        201.84         5.36 o                         
   5   4  15        134.28        141.07         5.28 o                         
   6   4  15         35.75         40.29         4.11 o                         
   7   4  15         85.32         82.31         6.02 o                         
   8   4  15        124.75        139.45         8.50 o                         
   9   4  15         12.36          6.75         7.01 o                         
  -9   5  15        212.50        213.49         7.87 o                         
  -8   5  15          0.00         -0.14         3.37 o                         
  -7   5  15         13.34         17.81         3.29 o                         
  -6   5  15         35.06         33.40         3.60 o                         
  -5   5  15         41.71         34.49         3.52 o                         
  -4   5  15        144.38        131.37         4.58 o                         
  -3   5  15          0.37          2.53         2.63 o                         
  -2   5  15          8.82          3.51         2.41 o                         
  -1   5  15        117.48        116.83         3.62 o                         
   0   5  15        264.76        281.45         4.95 o                         
   1   5  15         13.09         15.06         1.87 o                         
   2   5  15        589.58        600.23         8.67 o                         
   3   5  15       1118.47       1109.09        11.20 o                         
   4   5  15         26.84         24.58         3.54 o                         
   5   5  15        855.93        845.56        11.09 o                         
   6   5  15          0.31          0.82         2.89 o                         
   7   5  15          0.38         -4.35         5.15 o                         
   8   5  15         15.88         16.07         5.71 o                         
   9   5  15          0.46          3.99         5.71 o                         
  -9   6  15         20.25         23.63         8.59 o                         
  -8   6  15         59.26         54.75         4.86 o                         
  -7   6  15         34.75         44.22         4.19 o                         
  -6   6  15         19.15         18.91         3.73 o                         
  -5   6  15          1.59         -1.66         3.05 o                         
  -4   6  15         43.89         41.47         3.66 o                         
  -3   6  15          0.02          0.05         2.72 o                         
  -2   6  15        105.20        109.42         5.42 o                         
  -1   6  15         71.86         72.42         3.38 o                         
   0   6  15          0.00          1.60         2.32 o                         
   1   6  15        310.82        327.86         5.28 o                         
   2   6  15          0.15         -0.46         2.90 o                         
   3   6  15         92.85         91.59         3.72 o                         
   4   6  15        245.23        239.24         6.43 o                         
   5   6  15          2.84          7.07         3.48 o                         
   6   6  15          2.65          1.47         4.40 o                         
   7   6  15        123.66        144.44         9.07 o                         
   8   6  15         22.37         17.43         5.24 o                         
  -8   7  15         23.48         28.10         4.58 o                         
  -7   7  15         64.26         69.26         4.94 o                         
  -6   7  15          7.65          5.90         4.01 o                         
  -5   7  15        160.76        156.21         6.19 o                         
  -4   7  15          4.83          8.69         3.35 o                         
  -3   7  15         16.06         20.95         3.27 o                         
  -2   7  15        283.20        280.78         7.05 o                         
  -1   7  15          4.02          6.82         3.12 o                         
   0   7  15         79.43         77.32         3.49 o                         
   1   7  15        148.84        142.75         4.96 o                         
   2   7  15        331.67        332.67         7.59 o                         
   3   7  15        462.59        437.91        11.78 o                         
   4   7  15         11.77         11.57         4.21 o                         
   5   7  15         84.43         86.50         5.08 o                         
   6   7  15         94.85         93.34         6.29 o                         
   7   7  15         67.30         67.13         6.01 o                         
  -7   8  15          0.17          0.99         4.05 o                         
  -6   8  15        129.41        126.52         6.30 o                         
  -5   8  15          1.00          2.45         5.28 o                         
  -4   8  15          0.13          3.34         3.75 o                         
  -3   8  15          1.45         -3.26         3.26 o                         
  -2   8  15        234.31        235.78         6.26 o                         
  -1   8  15         19.59         25.48         3.35 o                         
   0   8  15         78.39         80.04         4.85 o                         
   1   8  15        115.94        113.04         5.59 o                         
   2   8  15         46.20         51.47         4.70 o                         
   3   8  15         21.82         22.50         4.06 o                         
   4   8  15         33.26         32.78         4.95 o                         
   5   8  15          5.73          7.48         4.21 o                         
   6   8  15          0.97         -4.84         5.09 o                         
  -5   9  15        160.03        150.66        12.10 o                         
  -4   9  15          0.50          1.93         4.57 o                         
  -3   9  15         30.20         28.03         5.25 o                         
  -2   9  15        380.36        360.18        13.75 o                         
  -1   9  15          5.15          7.86         3.80 o                         
   0   9  15        157.49        170.80         7.78 o                         
   1   9  15        303.18        298.90         8.53 o                         
   2   9  15        130.06        129.06         6.44 o                         
   3   9  15        159.68        156.94         7.00 o                         
   4   9  15          1.65          5.20         4.39 o                         
  -2  10  15         34.31         32.51         5.88 o                         
  -1  10  15         54.06         52.05         6.81 o                         
   0  10  15         35.59         39.29         5.62 o                         
   1  10  15         22.25         20.63         5.87 o                         
   2  10  15         65.75         71.25         7.18 o                         
 -11   0  16         51.04         55.14        14.46 o                         
 -10   0  16          4.54          3.73         8.36 o                         
  -9   0  16        281.11        273.90        12.48 o                         
  -8   0  16         16.63         19.87         4.53 o                         
  -7   0  16         19.76         19.72         3.15 o                         
  -6   0  16        405.60        372.23         9.00 o                         
  -5   0  16        912.16        754.56        10.68 o                         
  -4   0  16        125.71        103.66         5.17 o                         
  -3   0  16         23.69         26.32         3.97 o                         
  -2   0  16         20.12         16.88         4.33 o                         
  -1   0  16        765.41        637.53         8.36 o                         
   0   0  16        305.04        308.46         6.36 o                         
   1   0  16         63.34         55.39         2.85 o                         
   2   0  16        703.95        742.39        15.41 o                         
   3   0  16        574.95        487.54        12.81 o                         
   4   0  16        519.83        502.32        10.05 o                         
   5   0  16        331.88        316.22         8.03 o                         
   6   0  16         47.04         37.97         3.91 o                         
   7   0  16         19.21         21.90         5.42 o                         
   8   0  16        290.16        287.99        12.05 o                         
   9   0  16         53.71         50.38         7.69 o                         
  10   0  16         40.40         45.59         7.52 o                         
 -11   1  16         65.49         72.88         8.16 o                         
 -10   1  16        248.78        228.95        11.21 o                         
  -9   1  16        346.99        376.30         8.90 o                         
  -8   1  16         85.81         87.43         7.37 o                         
  -7   1  16         43.38         43.89         3.69 o                         
  -6   1  16         41.82         36.15         2.59 o                         
  -5   1  16        169.26        150.87         3.55 o                         
  -4   1  16        282.97        312.14         4.05 o                         
  -3   1  16        716.73        711.07         6.98 o                         
  -2   1  16        601.25        632.79         7.26 o                         
  -1   1  16         50.80         31.00         2.12 o                         
   0   1  16       1038.13       1013.22        10.95 o                         
   1   1  16         65.49         60.77         3.57 o                         
   2   1  16        247.78        262.11         5.59 o                         
   3   1  16        592.97        573.90         6.47 o                         
   4   1  16        888.03        801.41         8.16 o                         
   5   1  16        452.68        443.73         6.71 o                         
   6   1  16        283.35        258.25         5.30 o                         
   7   1  16         11.41          6.28         2.84 o                         
   8   1  16        115.58        101.14         6.08 o                         
   9   1  16         28.06         33.58         4.94 o                         
  10   1  16         97.93        117.39         9.94 o                         
 -10   2  16         90.78         75.97         6.65 o                         
  -9   2  16         14.32         12.38         3.88 o                         
  -8   2  16         24.77         26.20         3.61 o                         
  -7   2  16         30.28         30.35         3.42 o                         
  -6   2  16        133.49        114.44         3.75 o                         
  -5   2  16        352.19        292.52         5.17 o                         
  -4   2  16          9.19          8.32         1.81 o                         
  -3   2  16         97.18         99.45         3.16 o                         
  -2   2  16         16.51         11.50         1.95 o                         
  -1   2  16        344.31        332.69         5.26 o                         
   0   2  16         89.45         80.46         3.23 o                         
   1   2  16         41.08         46.83         2.51 o                         
   2   2  16         58.17         60.18         2.78 o                         
   3   2  16        839.47        790.02         8.73 o                         
   4   2  16         46.42         43.62         2.66 o                         
   5   2  16         76.96         78.34         3.16 o                         
   6   2  16          1.55         -0.15         2.74 o                         
   7   2  16         20.52         28.72         3.53 o                         
   8   2  16        182.76        176.25         7.70 o                         
   9   2  16         48.64         47.19         7.17 o                         
  10   2  16         53.22         57.12         7.54 o                         
 -10   3  16        145.19        163.28         9.11 o                         
  -9   3  16        121.28        128.83         6.74 o                         
  -8   3  16        253.41        262.54         7.10 o                         
  -7   3  16         44.58         43.59         3.24 o                         
  -6   3  16          7.31         10.92         2.26 o                         
  -5   3  16         61.13         60.44         3.07 o                         
  -4   3  16         22.76         21.41         2.55 o                         
  -3   3  16         56.16         77.32         3.02 o                         
  -2   3  16         30.54         35.68         2.69 o                         
  -1   3  16          0.44          3.20         2.01 o                         
   0   3  16       1373.44       1340.57        11.50 o                         
   1   3  16        598.21        582.15         6.71 o                         
   2   3  16        344.68        313.39         5.02 o                         
   3   3  16         16.59         16.93         2.29 o                         
   4   3  16        278.89        272.79         5.19 o                         
   5   3  16         65.24         65.28         5.18 o                         
   6   3  16         85.21         82.57         5.17 o                         
   7   3  16          0.49          1.52         3.46 o                         
   8   3  16          8.42          9.93         5.81 o                         
   9   3  16          0.81          4.12         7.06 o                         
 -10   4  16          0.95          0.97         5.96 o                         
  -9   4  16         54.88         75.35         5.77 o                         
  -8   4  16         15.11         15.03         3.81 o                         
  -7   4  16          5.32          8.26         2.92 o                         
  -6   4  16         20.16         12.66         2.99 o                         
  -5   4  16          0.88          0.14         2.35 o                         
  -4   4  16         35.76         28.51         2.73 o                         
  -3   4  16        385.07        353.84         5.15 o                         
  -2   4  16        161.31        173.06         3.89 o                         
  -1   4  16        100.45         95.90         3.78 o                         
   0   4  16        447.90        426.60         5.61 o                         
   1   4  16          7.14          4.80         1.62 o                         
   2   4  16         12.82         11.37         2.19 o                         
   3   4  16        360.34        352.13         5.70 o                         
   4   4  16        101.29         94.51         3.98 o                         
   5   4  16          2.17          4.59         2.87 o                         
   6   4  16         26.93         34.11         4.27 o                         
   7   4  16         64.91         73.33         5.87 o                         
   8   4  16         52.52         43.78         7.12 o                         
   9   4  16          2.39         -2.33         7.27 o                         
  -9   5  16          0.53          7.13         4.64 o                         
  -8   5  16        368.84        385.86         8.30 o                         
  -7   5  16         81.15         88.68         4.62 o                         
  -6   5  16         39.17         46.25         3.87 o                         
  -5   5  16          8.71         12.52         3.17 o                         
  -4   5  16          1.26         -1.36         2.52 o                         
  -3   5  16         33.89         29.01         3.23 o                         
  -2   5  16         32.09         28.58         2.83 o                         
  -1   5  16        307.71        307.60         5.21 o                         
   0   5  16       1703.36       1694.90        15.22 o                         
   1   5  16        318.02        314.13         4.67 o                         
   2   5  16         46.73         46.15         2.71 o                         
   3   5  16        777.22        756.54         8.92 o                         
   4   5  16          0.10         -0.24         2.90 o                         
   5   5  16        163.15        155.76         5.95 o                         
   6   5  16         77.11         82.08         4.95 o                         
   7   5  16          3.10          2.81         4.41 o                         
   8   5  16         63.00         70.75         8.26 o                         
   9   5  16         15.65         22.63         6.13 o                         
  -9   6  16         12.78         10.26         6.77 o                         
  -8   6  16         10.78         14.74         4.03 o                         
  -7   6  16         45.09         63.73         4.65 o                         
  -6   6  16         24.91         18.48         3.72 o                         
  -5   6  16         58.89         70.40         4.57 o                         
  -4   6  16          3.91          0.51         2.89 o                         
  -3   6  16         25.83         33.94         3.62 o                         
  -2   6  16        296.81        290.52         6.69 o                         
  -1   6  16         56.13         59.53         3.49 o                         
   0   6  16         56.80         53.02         3.12 o                         
   1   6  16        138.52        137.72         4.34 o                         
   2   6  16         19.82         19.95         3.14 o                         
   3   6  16         22.03         24.60         2.87 o                         
   4   6  16         60.25         56.09         5.46 o                         
   5   6  16          0.75         -2.03         3.08 o                         
   6   6  16         46.75         48.83         5.05 o                         
   7   6  16        113.91        115.26         6.95 o                         
   8   6  16         10.37         12.80         8.35 o                         
  -8   7  16        141.33        150.20         6.98 o                         
  -7   7  16         45.94         59.02         4.78 o                         
  -6   7  16         25.70         28.59         6.11 o                         
  -5   7  16          1.83         -2.64         3.47 o                         
  -4   7  16          6.10          0.25         3.29 o                         
  -3   7  16         16.64          9.11         3.03 o                         
  -2   7  16         46.67         56.51         4.38 o                         
  -1   7  16        623.96        619.91         9.88 o                         
   0   7  16        600.56        584.80         7.56 o                         
   1   7  16       1493.17       1498.73        15.10 o                         
   2   7  16          1.76          4.53         2.82 o                         
   3   7  16        717.50        692.97        11.97 o                         
   4   7  16         39.34         46.30         4.81 o                         
   5   7  16        120.29        117.37         5.73 o                         
   6   7  16         17.47         16.99         4.95 o                         
   7   7  16          0.20         -2.47         4.35 o                         
  -6   8  16          1.18          2.92         3.85 o                         
  -5   8  16          0.21         -2.54         5.21 o                         
  -4   8  16          0.49          3.13         4.30 o                         
  -3   8  16         20.68         21.76         3.93 o                         
  -2   8  16         52.90         51.11         4.01 o                         
  -1   8  16         10.45          9.34         3.68 o                         
   0   8  16          5.28          5.65         3.84 o                         
   1   8  16         30.31         30.87         4.51 o                         
   2   8  16          8.22          9.23         3.90 o                         
   3   8  16        292.93        278.02         8.99 o                         
   4   8  16          0.35          2.21         4.24 o                         
   5   8  16         26.65         35.39         4.95 o                         
   6   8  16         97.21         84.99         7.54 o                         
  -5   9  16         42.21         44.67         6.06 o                         
  -4   9  16          3.58          8.05         4.87 o                         
  -3   9  16          4.09         -2.72         4.43 o                         
  -2   9  16         60.61         60.73         6.81 o                         
  -1   9  16        162.43        161.14         9.33 o                         
   0   9  16        396.25        401.39        10.58 o                         
   1   9  16        349.56        331.51        10.60 o                         
   2   9  16        437.46        423.35        10.76 o                         
   3   9  16          2.04          6.06         4.48 o                         
   4   9  16         25.17         34.78         5.13 o                         
  -2  10  16          0.48          6.66         5.38 o                         
  -1  10  16          0.91          0.65         5.24 o                         
   0  10  16          0.01         -2.87         4.55 o                         
   1  10  16          9.17         10.22         5.58 o                         
 -10   1  17          2.57         -0.01         5.08 o                         
  -9   1  17          2.37          8.82         4.45 o                         
  -8   1  17         33.08         34.91         4.74 o                         
  -7   1  17         31.89         35.74         4.20 o                         
  -6   1  17          7.99          9.74         2.59 o                         
  -5   1  17          3.50          5.40         1.72 o                         
  -4   1  17        160.33        128.10         2.90 o                         
  -3   1  17          7.05          9.24         1.85 o                         
  -2   1  17        194.33        188.73         4.02 o                         
  -1   1  17        335.10        322.96         5.11 o                         
   0   1  17         82.20         85.68         3.05 o                         
   1   1  17        177.61        186.61         4.74 o                         
   2   1  17          3.29          3.40         1.64 o                         
   3   1  17        517.42        460.20         9.55 o                         
   4   1  17        103.53         72.68         3.65 o                         
   5   1  17        193.01        156.03         4.51 o                         
   6   1  17          6.88          5.49         2.29 o                         
   7   1  17         93.26         97.96         5.30 o                         
   8   1  17         19.12         18.31         4.38 o                         
   9   1  17         41.49         36.31         5.07 o                         
  10   1  17          0.06          3.29         5.78 o                         
 -10   2  17        155.36        159.55        14.06 o                         
  -9   2  17        106.28        116.69         7.13 o                         
  -8   2  17         93.43        103.79         5.01 o                         
  -7   2  17          2.41          6.13         2.93 o                         
  -6   2  17        155.85        164.89         6.24 o                         
  -5   2  17        146.18        103.71         3.77 o                         
  -4   2  17        181.50        165.50         3.78 o                         
  -3   2  17          2.68          0.47         1.73 o                         
  -2   2  17        109.46        104.16         3.52 o                         
  -1   2  17          3.46          4.18         1.87 o                         
   0   2  17        173.45        188.60         4.21 o                         
   1   2  17        175.25        174.26         3.89 o                         
   2   2  17         98.61         94.49         3.35 o                         
   3   2  17        143.30        131.13         3.82 o                         
   4   2  17         59.74         57.93         2.95 o                         
   5   2  17         63.00         57.91         3.29 o                         
   6   2  17         20.95         23.24         3.40 o                         
   7   2  17          9.07          8.70         3.27 o                         
   8   2  17         34.48         38.52         4.78 o                         
   9   2  17          3.56          6.24         7.75 o                         
  10   2  17          0.06         -5.67         5.67 o                         
 -10   3  17         28.63         26.23         6.98 o                         
  -9   3  17          0.87         -0.21         4.18 o                         
  -8   3  17         20.57         23.06         3.84 o                         
  -7   3  17         61.14         63.25         4.03 o                         
  -6   3  17          4.39          4.08         2.40 o                         
  -5   3  17         25.80         36.29         2.68 o                         
  -4   3  17        415.46        374.18         5.50 o                         
  -3   3  17        283.48        248.98         4.61 o                         
  -2   3  17        325.36        333.24         5.80 o                         
  -1   3  17       1684.34       1560.51        14.87 o                         
   0   3  17        839.56        805.49         9.33 o                         
   1   3  17         15.86         14.18         2.01 o                         
   2   3  17        547.81        532.85         6.69 o                         
   3   3  17        385.28        357.43         5.93 o                         
   4   3  17         67.39         45.79         2.88 o                         
   5   3  17        416.58        387.59         8.48 o                         
   6   3  17         19.93         22.05         5.12 o                         
   7   3  17        345.04        342.26        11.51 o                         
   8   3  17          4.29          3.87         4.44 o                         
   9   3  17          0.10          8.80        10.40 o                         
 -10   4  17          0.59         -2.25         5.99 o                         
  -9   4  17         10.08         15.42         4.57 o                         
  -8   4  17          0.40         -3.54         3.54 o                         
  -7   4  17         20.97         18.12         3.10 o                         
  -6   4  17        129.59        149.37         5.34 o                         
  -5   4  17        118.57        102.91         4.59 o                         
  -4   4  17          2.79          2.61         2.22 o                         
  -3   4  17        214.91        207.47         4.23 o                         
  -2   4  17         57.61         65.89         3.08 o                         
  -1   4  17        137.48        118.14         4.61 o                         
   0   4  17        144.53        150.61         4.46 o                         
   1   4  17        125.89        126.91         3.19 o                         
   2   4  17        640.26        598.33         7.39 o                         
   3   4  17          3.52          4.16         2.26 o                         
   4   4  17          3.36          1.60         2.42 o                         
   5   4  17         60.34         53.27         4.29 o                         
   6   4  17          4.99         -0.62         3.50 o                         
   7   4  17         96.68        100.34         7.83 o                         
   8   4  17         27.51         23.10         5.76 o                         
   9   4  17         77.25         82.67        10.29 o                         
  -9   5  17          0.26         -1.01         4.45 o                         
  -8   5  17         14.51         15.94         4.33 o                         
  -7   5  17          2.45          4.19         3.08 o                         
  -6   5  17         57.53         60.84         4.23 o                         
  -5   5  17         27.45         33.64         3.64 o                         
  -4   5  17         80.64         74.80         4.02 o                         
  -3   5  17        815.41        748.52        10.19 o                         
  -2   5  17         45.31         40.56         3.09 o                         
  -1   5  17        929.56        864.99        10.60 o                         
   0   5  17        910.04        870.58        10.00 o                         
   1   5  17        395.89        376.81         6.36 o                         
   2   5  17        424.91        411.18         6.48 o                         
   3   5  17         41.04         40.40         2.92 o                         
   4   5  17         16.52         21.79         3.13 o                         
   5   5  17          0.14          1.31         2.85 o                         
   6   5  17         55.09         61.75         4.27 o                         
   7   5  17         67.70         57.70         6.08 o                         
   8   5  17         29.66         32.50         6.39 o                         
  -8   6  17         18.77         22.32         4.70 o                         
  -7   6  17         26.40         29.01         3.86 o                         
  -6   6  17          7.44         11.77         3.48 o                         
  -5   6  17          0.69          4.28         3.32 o                         
  -4   6  17        159.87        145.55         6.02 o                         
  -3   6  17         52.07         55.18         4.95 o                         
  -2   6  17         28.28         31.18         3.55 o                         
  -1   6  17         40.41         35.79         3.23 o                         
   0   6  17         14.69         17.76         2.64 o                         
   1   6  17        134.17        138.87         4.79 o                         
   2   6  17        588.44        577.85        12.06 o                         
   3   6  17         38.95         43.06         3.49 o                         
   4   6  17         21.96         19.83         3.56 o                         
   5   6  17         27.51         24.99         3.65 o                         
   6   6  17         11.13         13.80         3.56 o                         
   7   6  17        101.00         91.33         7.09 o                         
   8   6  17          1.38         -2.61         5.74 o                         
  -7   7  17          0.00          2.17         3.57 o                         
  -6   7  17        163.50        163.52         6.73 o                         
  -5   7  17          3.57         -1.49         3.41 o                         
  -4   7  17         40.36         36.06         4.11 o                         
  -3   7  17        172.56        167.87         5.87 o                         
  -2   7  17        160.81        149.28         8.14 o                         
  -1   7  17          6.51          4.48         3.20 o                         
   0   7  17        139.26        137.45         5.25 o                         
   1   7  17          2.85          2.13         2.79 o                         
   2   7  17        961.30        966.43        12.59 o                         
   3   7  17         14.32         23.26         4.23 o                         
   4   7  17         15.41         11.10         4.26 o                         
   5   7  17        209.04        212.02        12.75 o                         
   6   7  17         66.43         58.34         5.81 o                         
   7   7  17          2.11         -4.49         5.48 o                         
  -6   8  17         64.31         58.44         5.30 o                         
  -5   8  17          3.08          0.83         3.93 o                         
  -4   8  17         32.28         26.46         4.17 o                         
  -3   8  17         57.43         47.99         4.48 o                         
  -2   8  17         21.82         19.76         3.72 o                         
  -1   8  17          4.22         10.08         3.55 o                         
   0   8  17          0.20         -3.60         3.64 o                         
   1   8  17        163.13        151.14         6.73 o                         
   2   8  17        103.64        113.37         7.45 o                         
   3   8  17          4.44         14.93         6.78 o                         
   4   8  17          5.22          8.82         4.68 o                         
   5   8  17         28.60         34.32         4.91 o                         
   6   8  17         49.83         54.35        17.87 o                         
  -4   9  17         47.69         55.21         5.66 o                         
  -3   9  17          8.31          5.95         4.66 o                         
  -2   9  17         74.05         62.49         6.86 o                         
  -1   9  17         64.45         63.96         5.86 o                         
   0   9  17          0.39         -4.35         4.35 o                         
   1   9  17          4.23          1.26         4.30 o                         
   2   9  17       1398.03       1380.46        21.75 o                         
   3   9  17          0.00         -4.48         4.48 o                         
   4   9  17         45.59         49.62         7.56 o                         
 -10   0  18         14.31         15.03        11.52 o                         
  -9   0  18         63.83         76.10         8.90 o                         
  -8   0  18         72.21         80.90        12.65 o                         
  -7   0  18          0.54          1.57         3.48 o                         
  -6   0  18        507.29        412.90         9.67 o                         
  -5   0  18         21.09         20.03         2.89 o                         
  -4   0  18        220.74        226.72         7.20 o                         
  -3   0  18        343.04        283.21         8.35 o                         
  -2   0  18         55.74         52.28         5.40 o                         
  -1   0  18       1203.59       1184.52        16.71 o                         
   0   0  18          6.84          8.51         2.35 o                         
   1   0  18        226.21        242.98        10.06 o                         
   2   0  18         73.89         75.03         5.53 o                         
   3   0  18          8.17          7.07         5.04 o                         
   4   0  18        176.80        158.81         6.23 o                         
   5   0  18          0.02          0.59         3.00 o                         
   6   0  18         33.98         37.65         4.38 o                         
   7   0  18          0.36          3.53         5.09 o                         
   8   0  18         81.94         78.25        16.72 o                         
   9   0  18         33.55         32.94        10.17 o                         
  10   0  18        189.94        216.83        12.96 o                         
 -10   1  18         98.63        119.57         8.81 o                         
  -9   1  18        201.60        230.75         8.87 o                         
  -8   1  18        110.79        101.64         6.28 o                         
  -7   1  18         91.47         96.90         4.85 o                         
  -6   1  18         21.59         15.77         2.81 o                         
  -5   1  18         49.40         36.43         2.72 o                         
  -4   1  18         72.68         47.59         2.07 o                         
  -3   1  18        540.66        554.63         7.05 o                         
  -2   1  18       1782.88       1617.44        14.49 o                         
  -1   1  18       3664.91       3497.56        27.19 o                         
   0   1  18        508.01        447.43         7.07 o                         
   1   1  18        845.33        782.04         9.37 o                         
   2   1  18        101.66        103.24         3.24 o                         
   3   1  18       1036.37        758.27         8.47 o                         
   4   1  18         92.61         78.68         3.64 o                         
   5   1  18          0.44          3.63         2.28 o                         
   6   1  18        370.81        405.67         6.82 o                         
   7   1  18          1.16          3.99         3.00 o                         
   8   1  18         58.02         75.11         7.15 o                         
   9   1  18         87.53        106.68         6.85 o                         
  10   1  18          2.96         -1.93         5.87 o                         
 -10   2  18          1.65         10.60         6.22 o                         
  -9   2  18          1.19          5.51         4.49 o                         
  -8   2  18          0.01         -1.29         3.03 o                         
  -7   2  18         44.22         43.21         3.68 o                         
  -6   2  18        242.37        198.25         5.16 o                         
  -5   2  18          1.68          4.22         2.43 o                         
  -4   2  18        241.01        224.78         4.34 o                         
  -3   2  18         72.50         70.46         3.03 o                         
  -2   2  18        443.21        415.23         6.23 o                         
  -1   2  18        145.57        145.52         3.97 o                         
   0   2  18        177.52        168.23         4.15 o                         
   1   2  18         56.74         54.92         2.58 o                         
   2   2  18        105.65        102.05         3.48 o                         
   3   2  18         17.63         18.79         2.34 o                         
   4   2  18        165.38        156.01         4.31 o                         
   5   2  18          2.70          5.19         3.50 o                         
   6   2  18          5.48          3.97         3.07 o                         
   7   2  18         37.58         35.09         4.00 o                         
   8   2  18         47.30         38.96         5.04 o                         
   9   2  18         67.10         61.54         7.50 o                         
 -10   3  18         49.60         52.95         7.53 o                         
  -9   3  18         36.47         33.52         5.61 o                         
  -8   3  18          4.64          6.82         3.87 o                         
  -7   3  18        226.20        225.29         8.58 o                         
  -6   3  18         19.54         17.11         2.89 o                         
  -5   3  18          2.59          5.25         2.31 o                         
  -4   3  18        217.72        161.84         4.36 o                         
  -3   3  18         17.57         13.94         2.19 o                         
  -2   3  18       2242.28       2128.67        18.81 o                         
  -1   3  18         93.28         87.50         3.67 o                         
   0   3  18        272.79        273.39         5.36 o                         
   1   3  18         26.86         26.02         2.29 o                         
   2   3  18         98.72         84.79         4.00 o                         
   3   3  18         16.55         10.58         2.36 o                         
   4   3  18        597.89        522.61         7.50 o                         
   5   3  18         48.96         48.68         4.53 o                         
   6   3  18         11.69         23.28         3.85 o                         
   7   3  18         22.23         29.46         4.30 o                         
   8   3  18         18.19         14.87         3.92 o                         
   9   3  18        168.52        191.06        13.33 o                         
  -9   4  18          4.43         -1.87         4.15 o                         
  -8   4  18          0.12         -3.49         3.49 o                         
  -7   4  18        169.37        173.29         6.52 o                         
  -6   4  18          0.53         -0.54         2.88 o                         
  -5   4  18         14.99         10.04         2.90 o                         
  -4   4  18         80.45         75.78         3.83 o                         
  -3   4  18         33.11         30.48         3.01 o                         
  -2   4  18        446.01        424.16         6.63 o                         
  -1   4  18         12.48         12.39         2.56 o                         
   0   4  18        184.05        186.08         5.06 o                         
   1   4  18          0.05         -0.76         2.03 o                         
   2   4  18         49.85         49.68         2.94 o                         
   3   4  18         23.36         24.77         2.60 o                         
   4   4  18         96.87         99.27         4.62 o                         
   5   4  18         20.28         25.76         3.50 o                         
   6   4  18          0.42          4.73         3.71 o                         
   7   4  18        164.20        165.72         7.18 o                         
   8   4  18          4.43          7.68         6.60 o                         
   9   4  18         21.32         36.61        11.52 o                         
  -9   5  18         12.47          7.37         4.77 o                         
  -8   5  18         25.79         21.98         4.59 o                         
  -7   5  18        124.94        133.25         5.29 o                         
  -6   5  18         88.98         96.27         4.84 o                         
  -5   5  18          5.83          3.16         3.26 o                         
  -4   5  18          5.19          2.93         2.77 o                         
  -3   5  18        119.37        114.67         4.79 o                         
  -2   5  18         75.73         89.48         5.03 o                         
  -1   5  18        160.88        146.20         6.42 o                         
   0   5  18        392.99        373.67         6.45 o                         
   1   5  18        860.26        839.94         9.83 o                         
   2   5  18         17.64         12.25         2.85 o                         
   3   5  18         62.81         70.71         3.54 o                         
   4   5  18        647.92        583.66         9.19 o                         
   5   5  18         11.99          7.00         3.10 o                         
   6   5  18         52.35         63.51         5.90 o                         
   7   5  18         36.96         42.75         5.69 o                         
   8   5  18          8.75          3.36         4.79 o                         
  -8   6  18         73.45         72.65         5.92 o                         
  -7   6  18         78.23         83.81         4.95 o                         
  -6   6  18         32.17         29.25         4.06 o                         
  -5   6  18          2.26          2.00         3.43 o                         
  -4   6  18          1.14          0.06         3.22 o                         
  -3   6  18        207.75        203.71         6.38 o                         
  -2   6  18          0.09         -3.40         3.40 o                         
  -1   6  18         38.88         36.15         3.32 o                         
   0   6  18          0.28          1.66         2.71 o                         
   1   6  18          5.79          9.71         3.16 o                         
   2   6  18          3.91          5.75         2.84 o                         
   3   6  18         13.58         14.30         3.03 o                         
   4   6  18         36.05         41.76         3.99 o                         
   5   6  18         21.76         25.25         3.80 o                         
   6   6  18         25.50         27.12         3.94 o                         
   7   6  18         92.82         95.75         8.04 o                         
  -7   7  18         27.67         19.79         4.14 o                         
  -6   7  18        145.50        157.06         6.56 o                         
  -5   7  18          2.44         -0.75         3.54 o                         
  -4   7  18         71.79         68.99         4.89 o                         
  -3   7  18        249.08        237.91         6.72 o                         
  -2   7  18        161.74        154.54         6.20 o                         
  -1   7  18        343.12        335.13         7.98 o                         
   0   7  18        102.82         99.86         5.19 o                         
   1   7  18        259.93        256.69         6.92 o                         
   2   7  18         31.52         34.94         3.77 o                         
   3   7  18         98.36         91.00         6.66 o                         
   4   7  18        158.71        164.27         7.06 o                         
   5   7  18        180.87        183.82         7.53 o                         
   6   7  18         10.42         15.38         5.22 o                         
  -6   8  18          0.40         -4.15         4.15 o                         
  -5   8  18         61.70         59.06         5.08 o                         
  -4   8  18          8.81          4.55         3.88 o                         
  -3   8  18         71.00         67.55         4.92 o                         
  -2   8  18          3.06          2.14         3.48 o                         
  -1   8  18         29.80         31.87         4.64 o                         
   0   8  18         25.99         28.72         4.65 o                         
   1   8  18         28.84         28.13         4.66 o                         
   2   8  18         87.13         87.37         6.10 o                         
   3   8  18          5.51         18.93         4.57 o                         
   4   8  18          6.51          8.36         4.99 o                         
   5   8  18         20.02         14.40         4.50 o                         
  -4   9  18         12.29          4.98         4.24 o                         
  -3   9  18          2.93          2.41         3.86 o                         
  -2   9  18         42.69         47.51         6.43 o                         
  -1   9  18          0.06          0.06         4.40 o                         
   0   9  18        124.47        102.97         6.69 o                         
   1   9  18         29.83         27.07         5.85 o                         
   2   9  18        227.53        262.72        14.51 o                         
   3   9  18         15.68         15.94         5.00 o                         
 -10   1  19          0.09         -3.76         4.77 o                         
  -9   1  19          9.68          3.05         4.55 o                         
  -8   1  19          1.80         -1.73         5.01 o                         
  -7   1  19         11.86         12.46         3.37 o                         
  -6   1  19         26.86         25.64         3.27 o                         
  -5   1  19          0.05         -2.33         2.33 o                         
  -4   1  19         91.53         65.40         3.26 o                         
  -3   1  19          0.22          0.95         1.86 o                         
  -2   1  19        158.38        171.93         4.11 o                         
  -1   1  19       1663.85       1582.12        14.40 o                         
   0   1  19       1573.30       1483.13        13.69 o                         
   1   1  19        216.45        214.55         4.87 o                         
   2   1  19          1.60          3.40         2.15 o                         
   3   1  19         67.93         50.02         3.47 o                         
   4   1  19          0.17          0.36         2.28 o                         
   5   1  19         25.13         22.09         3.21 o                         
   6   1  19          0.02         -0.52         2.36 o                         
   7   1  19          0.77         -2.85         3.29 o                         
   8   1  19         52.79         61.77         5.71 o                         
   9   1  19          4.04         -6.72         6.72 o                         
 -10   2  19         29.32         29.49         7.14 o                         
  -9   2  19          0.23         -4.71         5.44 o                         
  -8   2  19          4.19         -0.30         3.20 o                         
  -7   2  19        188.82        176.95         5.93 o                         
  -6   2  19          5.72          9.52         2.98 o                         
  -5   2  19         81.66         82.80         4.19 o                         
  -4   2  19         65.70         66.19         3.12 o                         
  -3   2  19          6.98          2.63         2.01 o                         
  -2   2  19         40.87         51.05         2.98 o                         
  -1   2  19        169.08        149.51         4.10 o                         
   0   2  19          0.02         -1.89         1.89 o                         
   1   2  19        335.79        323.27         5.04 o                         
   2   2  19          8.33         12.58         2.14 o                         
   3   2  19         11.58         13.25         2.23 o                         
   4   2  19          9.40          5.85         2.69 o                         
   5   2  19         43.40         37.03         3.34 o                         
   6   2  19         17.39         17.08         3.75 o                         
   7   2  19         86.64         87.93         5.07 o                         
   8   2  19         50.93         54.50         5.55 o                         
   9   2  19         11.82          5.24         5.84 o                         
 -10   3  19         30.63         20.76         8.93 o                         
  -9   3  19         65.04         73.09         7.26 o                         
  -8   3  19          5.04          3.96         3.51 o                         
  -7   3  19         54.04         62.63         4.19 o                         
  -6   3  19         58.68         60.83         4.27 o                         
  -5   3  19          8.10         10.69         2.52 o                         
  -4   3  19        308.93        252.45         5.90 o                         
  -3   3  19         32.87         26.78         2.47 o                         
  -2   3  19         17.57         24.44         2.83 o                         
  -1   3  19       1971.26       1915.75        17.48 o                         
   0   3  19       1650.93       1560.30        14.96 o                         
   1   3  19          5.26          7.25         1.97 o                         
   2   3  19         99.18         79.74         3.60 o                         
   3   3  19        202.99        153.66         4.47 o                         
   4   3  19         72.44         72.37         3.51 o                         
   5   3  19         31.41         33.21         4.44 o                         
   6   3  19          5.43          3.82         3.64 o                         
   7   3  19          9.20          8.59         3.97 o                         
   8   3  19        194.34        209.15         9.33 o                         
   9   3  19          0.17         -0.29         6.94 o                         
  -9   4  19          1.04          0.65         4.35 o                         
  -8   4  19         10.48          3.28         3.76 o                         
  -7   4  19        135.57        131.53         6.02 o                         
  -6   4  19          0.78         -0.51         2.87 o                         
  -5   4  19         17.13         14.38         3.46 o                         
  -4   4  19          4.20          7.37         2.65 o                         
  -3   4  19          0.34          0.53         2.37 o                         
  -2   4  19         14.70          9.59         2.60 o                         
  -1   4  19          2.79          1.42         2.37 o                         
   0   4  19        190.44        182.45         4.91 o                         
   1   4  19        497.07        448.61         7.39 o                         
   2   4  19          0.00         -2.08         2.08 o                         
   3   4  19          0.52          2.19         2.26 o                         
   4   4  19         22.85         25.30         2.68 o                         
   5   4  19         42.40         42.15         4.45 o                         
   6   4  19         11.12          6.68         3.90 o                         
   7   4  19         32.09         27.04         4.45 o                         
   8   4  19         51.61         47.46         6.78 o                         
  -9   5  19         49.42         37.76         5.51 o                         
  -8   5  19          0.18          3.02         4.11 o                         
  -7   5  19         32.07         42.17         5.08 o                         
  -6   5  19          0.00         -0.24         3.29 o                         
  -5   5  19         74.13         69.92         4.74 o                         
  -4   5  19         99.52         95.11         4.99 o                         
  -3   5  19        125.86        129.88         5.26 o                         
  -2   5  19        251.78        250.32         5.66 o                         
  -1   5  19          1.72          3.03         2.47 o                         
   0   5  19          6.25          4.72         2.43 o                         
   1   5  19        787.33        750.85         9.40 o                         
   2   5  19        237.70        230.92         5.97 o                         
   3   5  19        112.48        103.08         4.16 o                         
   4   5  19        176.91        166.14         5.69 o                         
   5   5  19          5.69         13.62         3.21 o                         
   6   5  19          5.97         10.72         3.76 o                         
   7   5  19          8.93          8.28         7.27 o                         
   8   5  19        180.56        183.01         9.17 o                         
  -8   6  19          2.63         10.96         5.05 o                         
  -7   6  19         20.22         18.65         3.86 o                         
  -6   6  19          5.67          4.80         3.75 o                         
  -5   6  19          3.30          0.18         3.19 o                         
  -4   6  19          4.80         -0.34         3.68 o                         
  -3   6  19         48.06         47.43         4.18 o                         
  -2   6  19         62.96         61.43         4.36 o                         
  -1   6  19         19.76         18.58         3.11 o                         
   0   6  19        120.19        120.73         4.78 o                         
   1   6  19        436.55        421.55         8.02 o                         
   2   6  19          7.76          9.76         3.17 o                         
   3   6  19         12.32          9.45         3.08 o                         
   4   6  19         10.91          6.48         3.83 o                         
   5   6  19          4.39          2.33         3.64 o                         
   6   6  19        173.41        173.47         7.36 o                         
   7   6  19          0.14         -0.91         4.90 o                         
  -7   7  19         13.87         13.69         4.00 o                         
  -6   7  19         28.56         31.14         4.57 o                         
  -5   7  19         60.98         64.40         4.94 o                         
  -4   7  19          2.14          2.27         3.51 o                         
  -3   7  19          1.26          2.96         3.29 o                         
  -2   7  19          0.74          0.27         3.34 o                         
  -1   7  19          0.85         -0.36         3.40 o                         
   0   7  19          5.79          6.47         3.36 o                         
   1   7  19        219.07        211.16         7.75 o                         
   2   7  19          0.51          1.10         3.34 o                         
   3   7  19         12.41         14.26         4.36 o                         
   4   7  19         15.03         13.73         4.07 o                         
   5   7  19         15.72         12.56         4.16 o                         
   6   7  19          0.18         -4.08         5.89 o                         
  -6   8  19          4.60          1.65         4.21 o                         
  -5   8  19          0.74          2.07         3.99 o                         
  -4   8  19         14.08          7.92         3.91 o                         
  -3   8  19         29.32         31.17         4.24 o                         
  -2   8  19          0.03         -4.75         4.75 o                         
  -1   8  19          7.66          5.02         4.11 o                         
   0   8  19          3.92          8.30         3.96 o                         
   1   8  19        212.19        203.14         7.01 o                         
   2   8  19          7.95         12.27         4.32 o                         
   3   8  19         38.32         33.52         5.10 o                         
   4   8  19          7.86          4.74         4.51 o                         
   5   8  19         13.48         13.15         4.43 o                         
  -4   9  19          3.28          3.32         4.58 o                         
  -3   9  19         21.67         13.75         4.75 o                         
  -2   9  19         74.27         78.06         5.78 o                         
  -1   9  19          0.50          2.86         4.38 o                         
   0   9  19         31.65         39.60         5.51 o                         
   1   9  19         12.59         23.85         5.73 o                         
   2   9  19        163.37        137.09         8.44 o                         
   3   9  19         61.81         66.28         7.32 o                         
 -10   0  20         49.81         59.92        22.15 o                         
  -9   0  20          0.17         -3.62         6.51 o                         
  -8   0  20         70.76         62.37        13.11 o                         
  -7   0  20          0.76          2.10         5.40 o                         
  -6   0  20          0.42         -5.88         7.23 o                         
  -5   0  20        798.39        716.28        11.32 o                         
  -4   0  20        284.07        248.23         8.28 o                         
  -3   0  20        743.76        663.63        15.18 o                         
  -2   0  20        463.33        452.95         8.65 o                         
  -1   0  20        837.22        821.26        13.65 o                         
   0   0  20       1186.34       1088.24        20.13 o                         
   1   0  20         23.23         34.75         5.11 o                         
   2   0  20        235.08        176.65         8.14 o                         
   3   0  20        176.37        143.95         6.56 o                         
   4   0  20        174.00        129.74         7.57 o                         
   5   0  20         16.50         13.25         3.76 o                         
   6   0  20        108.54        121.15         6.72 o                         
   7   0  20        123.17        115.98         9.56 o                         
   8   0  20        193.30        219.70        12.26 o                         
   9   0  20         30.55         25.10         7.27 o                         
 -10   1  20        130.13        135.16         8.02 o                         
  -9   1  20          0.01          2.26         5.49 o                         
  -8   1  20        294.35        326.25        11.53 o                         
  -7   1  20        159.81        163.24         9.20 o                         
  -6   1  20         76.27         78.62         5.47 o                         
  -5   1  20       1865.27       1636.66        16.76 o                         
  -4   1  20        202.04        225.91         5.81 o                         
  -3   1  20       2270.40       2094.04        18.24 o                         
  -2   1  20       3364.50       3126.05        25.22 o                         
  -1   1  20       1154.28       1089.83        11.15 o                         
   0   1  20          9.90         21.25         2.39 o                         
   1   1  20         83.90         69.77         3.90 o                         
   2   1  20        377.09        250.53         6.81 o                         
   3   1  20        561.43        468.22         7.95 o                         
   4   1  20         29.22         20.26         2.88 o                         
   5   1  20         44.78         53.07         3.54 o                         
   6   1  20         36.01         41.77         3.78 o                         
   7   1  20        311.39        319.75         7.99 o                         
   8   1  20         82.87         86.08         6.31 o                         
   9   1  20          6.02          3.67         4.65 o                         
 -10   2  20          1.14          5.43         6.35 o                         
  -9   2  20         18.07         15.29         9.82 o                         
  -8   2  20          3.09          2.41         3.35 o                         
  -7   2  20          0.06         -2.04         3.34 o                         
  -6   2  20         10.46         12.70         4.01 o                         
  -5   2  20        224.13        208.89         5.65 o                         
  -4   2  20        366.76        349.50         5.75 o                         
  -3   2  20        313.92        277.71         5.47 o                         
  -2   2  20        255.21        257.18         5.24 o                         
  -1   2  20        612.20        591.77         7.84 o                         
   0   2  20        577.00        536.38         9.70 o                         
   1   2  20          0.04          1.91         2.15 o                         
   2   2  20        127.91        112.18         4.97 o                         
   3   2  20        110.31         95.13         3.72 o                         
   4   2  20         28.95         20.81         3.98 o                         
   5   2  20          3.16          0.03         3.35 o                         
   6   2  20          2.84          3.86         3.55 o                         
   7   2  20         13.39          9.94         3.94 o                         
   8   2  20         13.85         14.90         5.09 o                         
   9   2  20         54.69         46.90         7.38 o                         
  -9   3  20         78.65         70.44         7.95 o                         
  -8   3  20         68.54         76.42         5.30 o                         
  -7   3  20         59.34         71.68         4.29 o                         
  -6   3  20        266.93        265.45         7.01 o                         
  -5   3  20         19.88         18.39         2.80 o                         
  -4   3  20        822.20        751.80         9.67 o                         
  -3   3  20        419.03        433.14         6.50 o                         
  -2   3  20        420.58        377.10         6.59 o                         
  -1   3  20          5.99          2.03         2.34 o                         
   0   3  20       1374.92       1278.58        13.20 o                         
   1   3  20         78.39         89.30         3.33 o                         
   2   3  20       1418.24       1216.68        11.68 o                         
   3   3  20         75.36         70.63         3.87 o                         
   4   3  20         42.08         38.74         3.57 o                         
   5   3  20         45.28         56.12         6.74 o                         
   6   3  20         14.67          9.99         3.93 o                         
   7   3  20          2.15          7.48         4.18 o                         
   8   3  20         50.32         48.96         5.14 o                         
   9   3  20          6.82         -3.44         6.87 o                         
  -9   4  20         50.30         60.44         5.77 o                         
  -8   4  20         50.99         47.76         7.35 o                         
  -7   4  20          8.80         10.81         3.68 o                         
  -6   4  20         62.43         62.76         5.12 o                         
  -5   4  20          0.98         -0.39         2.83 o                         
  -4   4  20         88.04         77.19         4.21 o                         
  -3   4  20        100.13        103.38         4.85 o                         
  -2   4  20         34.62         35.36         3.24 o                         
  -1   4  20         81.47         76.12         3.96 o                         
   0   4  20         56.77         50.30         3.53 o                         
   1   4  20         40.52         40.64         3.27 o                         
   2   4  20          6.92          7.55         2.33 o                         
   3   4  20         49.48         47.84         3.20 o                         
   4   4  20         18.53         21.34         2.71 o                         
   5   4  20         67.52         67.29         5.22 o                         
   6   4  20        123.41        119.66         6.52 o                         
   7   4  20          3.98          9.22         4.10 o                         
   8   4  20         11.19         19.31         5.77 o                         
  -8   5  20         56.08         58.77         5.36 o                         
  -7   5  20        296.67        319.13         8.38 o                         
  -6   5  20         49.08         55.93         4.36 o                         
  -5   5  20         59.68         59.22         4.61 o                         
  -4   5  20        197.45        182.38         6.37 o                         
  -3   5  20        143.01        150.08         5.59 o                         
  -2   5  20        127.30        127.21         4.73 o                         
  -1   5  20         72.51         71.32         3.91 o                         
   0   5  20        366.22        355.75         8.73 o                         
   1   5  20        634.64        593.86         8.37 o                         
   2   5  20        146.27        141.04         5.20 o                         
   3   5  20         70.16         73.18         4.12 o                         
   4   5  20        134.44        122.43         5.33 o                         
   5   5  20         19.12         15.00         3.95 o                         
   6   5  20         12.67         17.96         4.22 o                         
   7   5  20         23.80         21.13         5.40 o                         
   8   5  20         28.85         24.51         5.70 o                         
  -8   6  20        103.96        108.13         6.73 o                         
  -7   6  20          8.71          9.27         4.12 o                         
  -6   6  20         61.60         62.89         4.79 o                         
  -5   6  20          8.52         11.78         3.64 o                         
  -4   6  20         15.64         15.47         3.79 o                         
  -3   6  20         38.44         43.73         4.17 o                         
  -2   6  20          1.13         -0.48         3.11 o                         
  -1   6  20         34.71         28.63         3.29 o                         
   0   6  20         10.99         10.96         3.04 o                         
   1   6  20         29.76         35.75         3.83 o                         
   2   6  20          3.61          5.44         3.18 o                         
   3   6  20         21.75         25.81         5.94 o                         
   4   6  20         25.06         20.60         4.27 o                         
   5   6  20         10.67         13.38         4.10 o                         
   6   6  20        105.10         92.48         7.31 o                         
   7   6  20          8.55          7.12         5.36 o                         
  -7   7  20        105.82        115.88         7.81 o                         
  -6   7  20         61.10         56.49         4.91 o                         
  -5   7  20          0.01         -0.86         3.69 o                         
  -4   7  20          2.05          7.81         4.47 o                         
  -3   7  20         37.77         35.02         4.16 o                         
  -2   7  20        171.46        161.33         7.58 o                         
  -1   7  20          7.93          5.33         3.48 o                         
   0   7  20          2.83          3.77         3.43 o                         
   1   7  20       1338.71       1271.31        15.34 o                         
   2   7  20        121.59        113.30         5.86 o                         
   3   7  20        170.81        163.60         7.25 o                         
   4   7  20          3.36          5.43         4.09 o                         
   5   7  20          8.67          7.34         4.24 o                         
   6   7  20         11.13          7.10         6.13 o                         
  -5   8  20         18.29         12.28         6.53 o                         
  -4   8  20          8.90          5.89         4.11 o                         
  -3   8  20         37.80         39.46         4.56 o                         
  -2   8  20          5.42         -0.25         3.70 o                         
  -1   8  20         60.52         55.36         5.34 o                         
   0   8  20        166.57        181.46         7.73 o                         
   1   8  20          5.75          1.26         3.85 o                         
   2   8  20          1.46         -3.57         5.97 o                         
   3   8  20          0.00          1.61         4.37 o                         
   4   8  20          2.48          0.47         4.43 o                         
  -3   9  20         49.51         55.69         5.62 o                         
  -2   9  20          0.98         -0.61         4.09 o                         
  -1   9  20         43.93         41.21         5.72 o                         
   0   9  20         38.82         36.68         6.23 o                         
   1   9  20         15.50         11.97         5.68 o                         
   2   9  20          0.51          6.23         5.25 o                         
 -10   1  21          4.49         13.23         5.31 o                         
  -9   1  21          5.73          7.56         5.97 o                         
  -8   1  21        136.34        157.78        12.35 o                         
  -7   1  21          0.00         -4.34         4.34 o                         
  -6   1  21        284.33        262.71         6.86 o                         
  -5   1  21         40.07         32.05         3.67 o                         
  -4   1  21        601.02        549.07        13.60 o                         
  -3   1  21         10.67         12.38         3.14 o                         
  -2   1  21         99.02         95.24         3.61 o                         
  -1   1  21          0.89          7.32         1.62 o                         
   0   1  21        150.08        144.74         5.76 o                         
   1   1  21         82.10         78.08         3.66 o                         
   2   1  21         74.90         70.79         5.41 o                         
   3   1  21        272.97        214.00         5.77 o                         
   4   1  21          0.01         -0.16         2.65 o                         
   5   1  21         27.79         21.05         3.04 o                         
   6   1  21         30.14         32.55         3.33 o                         
   7   1  21        136.65        160.00         6.39 o                         
   8   1  21         10.76         10.61         8.28 o                         
   9   1  21         12.33         14.24         4.88 o                         
 -10   2  21         23.72         36.69        13.56 o                         
  -9   2  21         13.75          1.51         5.82 o                         
  -8   2  21          3.78          5.94         3.80 o                         
  -7   2  21          1.48          0.28         3.40 o                         
  -6   2  21        111.43         95.15         4.70 o                         
  -5   2  21        158.19        173.22         5.72 o                         
  -4   2  21        172.43        155.70         4.83 o                         
  -3   2  21         16.50         19.56         2.58 o                         
  -2   2  21        390.86        372.52         6.44 o                         
  -1   2  21        113.09        112.04         4.00 o                         
   0   2  21        155.04        141.76         4.29 o                         
   1   2  21        146.34        132.76         5.69 o                         
   2   2  21         11.66         10.62         2.83 o                         
   3   2  21        121.92         98.49         4.59 o                         
   4   2  21         74.51         62.95         4.08 o                         
   5   2  21        120.80        123.95         6.34 o                         
   6   2  21         10.58          6.12         3.65 o                         
   7   2  21        312.22        314.46         9.07 o                         
   8   2  21          0.03          8.16         4.81 o                         
   9   2  21         66.08         59.45        11.52 o                         
  -9   3  21          0.44          2.51         7.82 o                         
  -8   3  21        427.80        470.12        13.02 o                         
  -7   3  21         26.43         26.79         3.92 o                         
  -6   3  21        656.30        611.95        10.05 o                         
  -5   3  21          9.04         17.05         3.74 o                         
  -4   3  21        989.34        935.78        11.16 o                         
  -3   3  21        891.62        846.49         9.57 o                         
  -2   3  21         41.65         32.47         3.08 o                         
  -1   3  21        172.41        145.25         4.67 o                         
   0   3  21        932.48        841.32        11.15 o                         
   1   3  21         27.28         23.13         2.88 o                         
   2   3  21          1.50          4.66         2.17 o                         
   3   3  21        430.04        375.11         6.55 o                         
   4   3  21         16.75         19.14         3.31 o                         
   5   3  21         69.73         77.23         5.37 o                         
   6   3  21        102.32        112.69         6.34 o                         
   7   3  21        269.13        295.14         9.17 o                         
   8   3  21         19.21         26.15         4.75 o                         
  -9   4  21         45.37         46.05         5.62 o                         
  -8   4  21          2.14          4.90         4.45 o                         
  -7   4  21         20.36         22.37         4.28 o                         
  -6   4  21        133.27        138.92         6.71 o                         
  -5   4  21        285.87        270.21         7.93 o                         
  -4   4  21        160.06        142.66         5.36 o                         
  -3   4  21        162.96        171.65         6.01 o                         
  -2   4  21        347.79        333.93         6.71 o                         
  -1   4  21        220.60        199.82         5.62 o                         
   0   4  21        153.62        141.94         4.94 o                         
   1   4  21        134.81        147.82         5.04 o                         
   2   4  21         24.95         28.39         3.24 o                         
   3   4  21         36.19         31.65         2.91 o                         
   4   4  21         13.36         14.45         3.27 o                         
   5   4  21         35.57         48.30         5.09 o                         
   6   4  21          4.55          3.90         3.90 o                         
   7   4  21        165.04        163.34         7.53 o                         
   8   4  21        207.61        233.29        11.14 o                         
  -8   5  21        114.89        126.67         6.77 o                         
  -7   5  21        199.72        198.06         7.61 o                         
  -6   5  21         33.77         29.19         4.34 o                         
  -5   5  21        345.48        351.06         8.24 o                         
  -4   5  21        130.63        146.13         5.41 o                         
  -3   5  21       1441.12       1329.03        20.18 o                         
  -2   5  21        565.44        529.16         8.20 o                         
  -1   5  21        250.85        238.70         5.92 o                         
   0   5  21        381.14        353.56         6.70 o                         
   1   5  21        505.24        480.82         7.72 o                         
   2   5  21        113.89        110.03         4.92 o                         
   3   5  21          2.79         -0.25         2.88 o                         
   4   5  21        109.15        113.91         5.76 o                         
   5   5  21         11.47         12.69         3.93 o                         
   6   5  21          5.33          5.11         3.92 o                         
   7   5  21         10.50         11.24         4.52 o                         
  -7   6  21          0.88          6.67         4.02 o                         
  -6   6  21          0.65          4.72         5.71 o                         
  -5   6  21         55.94         55.31         4.64 o                         
  -4   6  21        258.28        230.90         7.41 o                         
  -3   6  21         44.13         39.56         4.04 o                         
  -2   6  21        166.95        163.32         6.14 o                         
  -1   6  21         78.12         72.93         4.39 o                         
   0   6  21         17.39          9.33         3.67 o                         
   1   6  21         10.70         14.74         3.33 o                         
   2   6  21         54.00         53.63         4.13 o                         
   3   6  21          0.29          0.92         3.33 o                         
   4   6  21          3.19         10.63         3.85 o                         
   5   6  21         36.67         33.04         5.43 o                         
   6   6  21         51.19         53.08         5.99 o                         
   7   6  21         35.16         36.11         7.37 o                         
  -6   7  21         41.04         38.19         4.90 o                         
  -5   7  21         61.74         60.74         5.33 o                         
  -4   7  21        339.71        327.23         8.18 o                         
  -3   7  21          1.52          0.29         3.70 o                         
  -2   7  21          1.02          2.72         3.55 o                         
  -1   7  21          2.35          6.80         4.85 o                         
   0   7  21         53.20         57.06         4.53 o                         
   1   7  21         38.57         39.80         4.15 o                         
   2   7  21         65.74         68.76         4.77 o                         
   3   7  21         21.69         19.36         4.55 o                         
   4   7  21         32.20         34.38         5.56 o                         
   5   7  21        136.74        147.85         8.41 o                         
   6   7  21          7.51         19.30        10.17 o                         
  -5   8  21          3.43         13.05         4.40 o                         
  -4   8  21        164.44        156.46         7.29 o                         
  -3   8  21          2.77         -0.57         3.79 o                         
  -2   8  21         27.39         30.49         4.46 o                         
  -1   8  21          2.62          7.04         4.40 o                         
   0   8  21          0.20          0.01         3.85 o                         
   1   8  21          0.03          0.61         4.02 o                         
   2   8  21         46.36         37.77         5.33 o                         
   3   8  21          8.24          2.18         4.90 o                         
   4   8  21          0.92          2.45         4.38 o                         
  -2   9  21         82.41         98.24         9.00 o                         
  -1   9  21         17.83         18.53         4.71 o                         
   0   9  21        166.15        161.18         9.14 o                         
   1   9  21          0.74         -1.23         4.99 o                         
 -10   0  22         28.64         20.63         8.35 o                         
  -9   0  22          9.83          5.21         6.69 o                         
  -8   0  22         40.90         31.19        10.85 o                         
  -7   0  22          3.94          9.36         6.30 o                         
  -6   0  22        171.90        152.16         9.89 o                         
  -5   0  22          0.37          1.50         5.79 o                         
  -4   0  22          0.52         -1.73         3.52 o                         
  -3   0  22        255.20        221.29         9.91 o                         
  -2   0  22          0.98         -3.38         3.66 o                         
  -1   0  22        722.50        659.46        16.71 o                         
   0   0  22        466.11        451.49        12.77 o                         
   1   0  22         49.32         25.83         4.95 o                         
   2   0  22         91.50         70.01         6.55 o                         
   3   0  22        150.88         76.60         6.62 o                         
   4   0  22         43.11         49.95        11.03 o                         
   5   0  22         46.13         57.15         5.50 o                         
   6   0  22        457.12        487.13        12.09 o                         
   7   0  22         42.41         48.76         7.71 o                         
   8   0  22        129.52        128.46        10.97 o                         
   9   0  22         11.45         17.35         7.16 o                         
 -10   1  22        111.41        117.56        12.41 o                         
  -9   1  22        678.57        715.73        23.40 o                         
  -8   1  22         91.66         84.49         9.91 o                         
  -7   1  22         31.80         23.55         7.34 o                         
  -6   1  22          6.59          0.88         3.84 o                         
  -5   1  22         83.46         95.72         5.03 o                         
  -4   1  22          8.20          2.83         2.87 o                         
  -3   1  22          2.14          5.56         2.52 o                         
  -2   1  22        328.01        291.41         7.95 o                         
  -1   1  22       4002.59       3621.70        28.95 o                         
   0   1  22         29.55         17.97         2.27 o                         
   1   1  22        690.88        539.32         8.16 o                         
   2   1  22        941.57        765.48        17.52 o                         
   3   1  22         30.28         40.37         4.05 o                         
   4   1  22          8.27          5.59         2.89 o                         
   5   1  22          3.82          5.45         2.97 o                         
   6   1  22        288.35        298.06         6.84 o                         
   7   1  22        121.86        132.20         6.14 o                         
   8   1  22         37.00         39.22         5.51 o                         
   9   1  22         93.85        100.59         7.39 o                         
  -9   2  22          5.76          5.72         6.36 o                         
  -8   2  22         20.21         27.31         4.73 o                         
  -7   2  22          0.33         -3.72         3.72 o                         
  -6   2  22          1.07         -2.93         2.93 o                         
  -5   2  22          7.15         10.24         2.99 o                         
  -4   2  22          5.46          4.54         2.67 o                         
  -3   2  22         58.02         49.88         3.18 o                         
  -2   2  22          2.57          3.11         2.27 o                         
  -1   2  22        298.69        282.96         5.68 o                         
   0   2  22         70.23         80.19         3.70 o                         
   1   2  22          0.72          0.84         2.10 o                         
   2   2  22         39.04         32.99         2.82 o                         
   3   2  22         67.38         47.32         3.75 o                         
   4   2  22          0.62          4.91         2.84 o                         
   5   2  22         45.48         44.41         3.88 o                         
   6   2  22        237.15        258.91         8.43 o                         
   7   2  22         45.71         38.56         4.93 o                         
   8   2  22          5.00          4.59         5.05 o                         
  -9   3  22        242.06        254.34        46.33 o                         
  -8   3  22         49.12         65.07         5.51 o                         
  -7   3  22         14.32         23.64         4.56 o                         
  -6   3  22         44.59         41.36         4.23 o                         
  -5   3  22          4.42         -1.09         2.89 o                         
  -4   3  22          2.69          4.64         3.10 o                         
  -3   3  22        540.13        518.03         7.38 o                         
  -2   3  22       1667.90       1568.45        15.65 o                         
  -1   3  22          0.00         -2.55         2.63 o                         
   0   3  22        425.48        376.85         6.87 o                         
   1   3  22        204.02        170.45         5.11 o                         
   2   3  22         18.17         16.16         2.54 o                         
   3   3  22         54.17         42.81         3.69 o                         
   4   3  22         81.29         73.21         4.47 o                         
   5   3  22          9.00         11.76         3.83 o                         
   6   3  22         58.26         65.38         6.33 o                         
   7   3  22          4.88          7.40         6.41 o                         
   8   3  22         10.36         16.38         4.80 o                         
  -9   4  22         34.41         43.62         5.64 o                         
  -8   4  22          1.77          3.21         4.52 o                         
  -7   4  22         89.48        101.34         5.87 o                         
  -6   4  22        137.02        143.99         6.91 o                         
  -5   4  22          2.06         -0.14         3.36 o                         
  -4   4  22         18.02         21.40         4.82 o                         
  -3   4  22         19.26         21.17         3.55 o                         
  -2   4  22         46.98         49.63         3.74 o                         
  -1   4  22          1.44         -1.53         2.67 o                         
   0   4  22         56.18         44.06         3.84 o                         
   1   4  22          7.34         11.90         2.92 o                         
   2   4  22          0.26          1.19         2.63 o                         
   3   4  22          5.19          6.53         2.77 o                         
   4   4  22         51.49         50.74         3.73 o                         
   5   4  22         42.30         54.19         5.19 o                         
   6   4  22          8.37          5.14         4.19 o                         
   7   4  22         15.87         14.68         4.71 o                         
   8   4  22         20.48         16.34         6.83 o                         
  -8   5  22         26.23         29.98         4.92 o                         
  -7   5  22        226.81        219.23         8.32 o                         
  -6   5  22         52.25         58.90         5.10 o                         
  -5   5  22         92.43        101.26         6.03 o                         
  -4   5  22        415.50        393.14         7.71 o                         
  -3   5  22         10.22          8.55         3.27 o                         
  -2   5  22         51.44         56.39         3.95 o                         
  -1   5  22         69.09         72.41         4.04 o                         
   0   5  22        137.80        122.86         4.81 o                         
   1   5  22          3.02          1.73         2.67 o                         
   2   5  22         30.35         25.06         3.45 o                         
   3   5  22         10.23         12.28         3.07 o                         
   4   5  22        170.09        170.75         7.97 o                         
   5   5  22         11.60         12.17         5.87 o                         
   6   5  22        113.90        116.17         6.51 o                         
   7   5  22          9.59         20.76         5.56 o                         
  -7   6  22        266.41        286.02         9.95 o                         
  -6   6  22        164.39        164.98         7.99 o                         
  -5   6  22         59.81         69.95        10.78 o                         
  -4   6  22          6.46          7.45         3.84 o                         
  -3   6  22         74.96         74.56         4.86 o                         
  -2   6  22         91.81         93.19         5.12 o                         
  -1   6  22        104.79        102.21         4.78 o                         
   0   6  22         62.03         62.05         4.15 o                         
   1   6  22          1.21          3.84         3.32 o                         
   2   6  22         18.07         19.49         3.63 o                         
   3   6  22          0.52          3.34         3.79 o                         
   4   6  22         63.06         66.14         5.61 o                         
   5   6  22         24.65         26.42         6.71 o                         
   6   6  22          9.10         10.23         5.00 o                         
  -6   7  22         85.47         91.47         6.49 o                         
  -5   7  22         94.50         95.78         8.52 o                         
  -4   7  22        478.51        448.35        10.51 o                         
  -3   7  22        263.74        256.54         8.11 o                         
  -2   7  22        283.86        271.96         7.83 o                         
  -1   7  22         16.69         11.05         3.78 o                         
   0   7  22          7.70          5.46         3.82 o                         
   1   7  22          0.23          1.05         3.49 o                         
   2   7  22         13.43         13.37         3.58 o                         
   3   7  22         76.18         90.47         6.24 o                         
   4   7  22         11.88         13.42         4.53 o                         
   5   7  22          0.19          3.30         4.72 o                         
  -4   8  22          1.58          2.30         3.82 o                         
  -3   8  22        105.42        113.87         7.43 o                         
  -2   8  22          1.53         -3.45         4.33 o                         
  -1   8  22         31.79         41.28         6.40 o                         
   0   8  22          0.01         -1.59         4.08 o                         
   1   8  22          8.77          7.51         4.77 o                         
   2   8  22          4.61         -4.41         4.41 o                         
   3   8  22          1.59         -0.98         4.56 o                         
   4   8  22          5.19          2.76         4.93 o                         
  -1   9  22          0.51         -4.01         4.01 o                         
   0   9  22         80.11         87.94         7.66 o                         
  -9   1  23          1.33         -5.55         5.55 o                         
  -8   1  23          1.73          1.73         6.87 o                         
  -7   1  23         42.26         46.78         6.51 o                         
  -6   1  23         77.78         60.25         5.31 o                         
  -5   1  23        119.76        112.42         5.49 o                         
  -4   1  23         31.04         24.32         3.44 o                         
  -3   1  23          1.74         -0.75         2.64 o                         
  -2   1  23        717.84        651.97        11.59 o                         
  -1   1  23        199.50        200.66         5.66 o                         
   0   1  23        429.17        372.70         6.22 o                         
   1   1  23         18.13         13.66         3.33 o                         
   2   1  23         10.90          8.56         3.27 o                         
   3   1  23         25.08         20.51         3.70 o                         
   4   1  23          0.46          3.44         2.96 o                         
   5   1  23         11.12          9.68         3.22 o                         
   6   1  23        114.16        117.42         5.53 o                         
   7   1  23         58.05         62.90         4.98 o                         
   8   1  23         23.78         28.98         5.41 o                         
  -9   2  23         21.94         20.90         6.74 o                         
  -8   2  23         65.72         75.66         5.86 o                         
  -7   2  23         59.82         69.32         7.19 o                         
  -6   2  23         43.11         53.62         4.21 o                         
  -5   2  23         12.05          7.82         3.14 o                         
  -4   2  23          7.52          2.72         2.66 o                         
  -3   2  23          2.05         -2.74         2.79 o                         
  -2   2  23        346.26        336.12         6.37 o                         
  -1   2  23        298.58        272.33         5.77 o                         
   0   2  23         90.24         85.74         4.41 o                         
   1   2  23          0.91          0.25         2.23 o                         
   2   2  23          1.48          1.18         3.08 o                         
   3   2  23          0.01          3.26         3.05 o                         
   4   2  23         11.59          9.02         3.39 o                         
   5   2  23          0.24          1.89         3.06 o                         
   6   2  23         21.09         17.77         4.49 o                         
   7   2  23          5.18          4.69         4.18 o                         
   8   2  23         43.06         50.72         6.77 o                         
  -9   3  23          0.56         -2.61         7.46 o                         
  -8   3  23          0.23         -1.29         4.90 o                         
  -7   3  23         21.46         33.62         4.85 o                         
  -6   3  23         17.15         23.73         5.02 o                         
  -5   3  23         19.42         16.62         3.33 o                         
  -4   3  23         41.03         28.78         3.69 o                         
  -3   3  23        129.90        115.98         4.34 o                         
  -2   3  23       1121.70       1062.14        12.35 o                         
  -1   3  23          2.52          2.09         2.43 o                         
   0   3  23        477.82        417.64         7.33 o                         
   1   3  23        354.25        311.60         8.66 o                         
   2   3  23         57.17         56.19         5.08 o                         
   3   3  23         13.87         11.78         2.86 o                         
   4   3  23          1.89         -0.89         3.14 o                         
   5   3  23        186.90        182.35         7.61 o                         
   6   3  23         84.29         90.43         6.20 o                         
   7   3  23         12.18         15.79         4.59 o                         
   8   3  23         16.30         14.64         5.42 o                         
  -8   4  23         39.43         38.28         5.36 o                         
  -7   4  23         38.14         37.74         4.77 o                         
  -6   4  23          0.15          2.80         4.17 o                         
  -5   4  23        188.73        186.41         6.99 o                         
  -4   4  23         41.26         37.06         4.20 o                         
  -3   4  23         46.03         49.77         4.24 o                         
  -2   4  23        353.97        342.84         7.12 o                         
  -1   4  23        133.96        133.89         5.15 o                         
   0   4  23         10.25          8.13         2.91 o                         
   1   4  23         36.11         37.61         3.54 o                         
   2   4  23         70.23         62.10         4.09 o                         
   3   4  23          7.89          1.97         3.26 o                         
   4   4  23          0.01         -2.93         2.93 o                         
   5   4  23         15.99         14.79         4.08 o                         
   6   4  23         10.09          9.84         4.43 o                         
   7   4  23         16.17          8.86         4.57 o                         
  -8   5  23          2.01          2.16         4.29 o                         
  -7   5  23         19.44         16.03         4.71 o                         
  -6   5  23         61.80         69.41         6.94 o                         
  -5   5  23        309.61        312.04         9.16 o                         
  -4   5  23         34.34         35.51         3.79 o                         
  -3   5  23        506.51        483.08         9.07 o                         
  -2   5  23         13.64         18.02         3.40 o                         
  -1   5  23        419.51        403.06         7.43 o                         
   0   5  23         30.69         34.27         3.68 o                         
   1   5  23        471.03        417.73        12.17 o                         
   2   5  23         13.64          7.94         3.15 o                         
   3   5  23         26.81         33.14         3.63 o                         
   4   5  23          6.24          0.46         4.17 o                         
   5   5  23        166.32        175.48         8.35 o                         
   6   5  23          7.64          7.54         4.58 o                         
   7   5  23         51.67         57.45         8.42 o                         
  -7   6  23         16.62         26.03         5.47 o                         
  -6   6  23          1.13          5.24         4.35 o                         
  -5   6  23         82.84         84.19         6.42 o                         
  -4   6  23          3.45          7.25         3.97 o                         
  -3   6  23        123.54        149.38         6.37 o                         
  -2   6  23         17.20         20.68         4.87 o                         
  -1   6  23         10.90          8.89         3.35 o                         
   0   6  23          0.31          2.53         3.15 o                         
   1   6  23         19.94         15.03         3.51 o                         
   2   6  23         71.89         71.29         4.62 o                         
   3   6  23          2.93         -2.86         4.10 o                         
   4   6  23          1.54         10.49         7.44 o                         
   5   6  23          1.69          1.92         4.62 o                         
   6   6  23         32.10         34.94         5.65 o                         
  -6   7  23          0.75          2.52         4.58 o                         
  -5   7  23        364.95        365.29         9.25 o                         
  -4   7  23        128.52        132.84         8.08 o                         
  -3   7  23        234.83        235.27         8.80 o                         
  -2   7  23          4.55          3.79         3.76 o                         
  -1   7  23         12.41         12.45         3.87 o                         
   0   7  23        240.14        222.68         9.30 o                         
   1   7  23          4.26          2.46         3.59 o                         
   2   7  23          1.56          3.39         3.58 o                         
   3   7  23         65.02         74.58         6.83 o                         
   4   7  23          8.13         -0.15         4.81 o                         
   5   7  23          3.24          2.76         4.86 o                         
  -4   8  23        103.37        116.29         6.25 o                         
  -3   8  23         88.68         90.23         7.40 o                         
  -2   8  23          9.78          8.21         4.57 o                         
  -1   8  23         49.60         52.12         5.36 o                         
   0   8  23         30.33         27.08         4.86 o                         
   1   8  23          2.98          5.82         4.31 o                         
   2   8  23          3.53          2.57         4.57 o                         
   3   8  23         11.67          5.07         4.71 o                         
  -9   0  24        113.50        126.82        12.43 o                         
  -8   0  24          8.99         18.98        10.40 o                         
  -7   0  24         20.84         13.82         6.62 o                         
  -6   0  24        265.21        260.02        14.91 o                         
  -5   0  24          0.89          5.09         4.05 o                         
  -4   0  24         61.65         39.57         6.71 o                         
  -3   0  24        216.25        211.06        10.03 o                         
  -2   0  24        395.66        389.18        14.69 o                         
  -1   0  24         47.75         50.18         6.05 o                         
   0   0  24         15.95         10.16         3.28 o                         
   1   0  24          8.11          5.42         4.47 o                         
   2   0  24         12.54         11.48        10.62 o                         
   3   0  24          8.77          5.18         4.76 o                         
   4   0  24        307.53        316.01        12.20 o                         
   5   0  24         58.17         79.31         7.33 o                         
   6   0  24        141.46        163.96         8.17 o                         
   7   0  24        121.13        137.21        11.13 o                         
   8   0  24          4.92         -2.88         9.49 o                         
  -9   1  24         38.66         44.72         7.37 o                         
  -8   1  24         81.34         82.24        10.21 o                         
  -7   1  24         20.61         30.77         6.19 o                         
  -6   1  24         16.58         17.60         6.07 o                         
  -5   1  24         38.84         29.25         3.91 o                         
  -4   1  24        233.39        208.27         6.69 o                         
  -3   1  24          1.51         -1.77         3.15 o                         
  -2   1  24         65.31         49.07         4.54 o                         
  -1   1  24         63.22         58.54         3.33 o                         
   0   1  24         12.95         17.51         2.50 o                         
   1   1  24          3.20          2.83         3.30 o                         
   2   1  24          0.32          3.40         3.38 o                         
   3   1  24          5.32          2.27         3.52 o                         
   4   1  24         72.69         60.60         4.42 o                         
   5   1  24          0.01         -0.47         3.18 o                         
   6   1  24        173.84        191.78         7.74 o                         
   7   1  24         24.60         33.26         5.42 o                         
   8   1  24         44.14         39.18         6.54 o                         
  -9   2  24         27.86         19.93        10.45 o                         
  -8   2  24         60.17         63.39         5.49 o                         
  -7   2  24         10.96          9.89         5.54 o                         
  -6   2  24        118.45        126.75         7.44 o                         
  -5   2  24          2.00          3.80         3.62 o                         
  -4   2  24         88.93         92.11         4.64 o                         
  -3   2  24         24.90         25.34         3.51 o                         
  -2   2  24        110.93        105.76         4.28 o                         
  -1   2  24         15.58         24.54         2.89 o                         
   0   2  24          0.03          1.46         2.61 o                         
   1   2  24         48.63         42.24         3.13 o                         
   2   2  24         12.32          6.78         3.44 o                         
   3   2  24          8.14         16.09         3.47 o                         
   4   2  24        144.18        150.36         5.91 o                         
   5   2  24        156.54        178.31         6.39 o                         
   6   2  24          1.74          1.14         3.97 o                         
   7   2  24          0.95         10.69         4.61 o                         
   8   2  24         21.79         22.75         6.06 o                         
  -9   3  24          5.79        -10.85        12.20 o                         
  -8   3  24         16.05         21.14         5.38 o                         
  -7   3  24        109.09         88.64         6.46 o                         
  -6   3  24        227.26        219.66         8.87 o                         
  -5   3  24        189.62        180.02         6.65 o                         
  -4   3  24         14.58         14.79         5.16 o                         
  -3   3  24          2.68          3.29         2.87 o                         
  -2   3  24         63.96         57.71         3.72 o                         
  -1   3  24         10.44          8.90         2.86 o                         
   0   3  24         71.58         63.75         3.83 o                         
   1   3  24         63.98         65.69         3.89 o                         
   2   3  24          2.79          6.78         3.30 o                         
   3   3  24         58.43         56.60         4.24 o                         
   4   3  24          2.49          4.43         3.31 o                         
   5   3  24         24.49         37.55         5.94 o                         
   6   3  24          3.91          6.99         4.37 o                         
   7   3  24        215.80        231.79        10.44 o                         
   8   3  24          0.64         -1.04         5.21 o                         
  -8   4  24         75.54         67.90         7.21 o                         
  -7   4  24         12.30         10.46         4.46 o                         
  -6   4  24         11.51         18.00         5.64 o                         
  -5   4  24         25.48         29.18         4.88 o                         
  -4   4  24         19.11         28.50         5.15 o                         
  -3   4  24         79.50         82.51         5.01 o                         
  -2   4  24         29.66         33.05         3.50 o                         
  -1   4  24          4.17          4.76         3.13 o                         
   0   4  24          2.25          4.80         2.86 o                         
   1   4  24         32.63         34.90         3.57 o                         
   2   4  24         58.29         45.22         3.86 o                         
   3   4  24         26.66         24.60         3.81 o                         
   4   4  24         29.25         36.01         5.45 o                         
   5   4  24        211.19        204.55         8.70 o                         
   6   4  24         43.87         34.84         5.22 o                         
   7   4  24         27.36         37.05         7.44 o                         
  -7   5  24        130.67        120.38        10.31 o                         
  -6   5  24         61.85         62.77         7.41 o                         
  -5   5  24          0.04          6.36         4.32 o                         
  -4   5  24         16.47         13.26         3.47 o                         
  -3   5  24        476.67        461.81        10.65 o                         
  -2   5  24         20.10         21.24         3.56 o                         
  -1   5  24          0.90         -1.87         3.08 o                         
   0   5  24        136.84        131.76         5.76 o                         
   1   5  24          5.87          6.21         3.22 o                         
   2   5  24          6.42          9.80         3.28 o                         
   3   5  24          6.80          9.52         3.65 o                         
   4   5  24         14.42         13.80         4.76 o                         
   5   5  24         29.81         34.48         5.68 o                         
   6   5  24          8.29         11.31         4.89 o                         
  -6   6  24        168.32        164.48         7.56 o                         
  -5   6  24         74.55         89.27         6.65 o                         
  -4   6  24         13.04         17.70         4.18 o                         
  -3   6  24         99.76         94.19         5.58 o                         
  -2   6  24         96.96        101.03         6.34 o                         
  -1   6  24         22.21         30.07         4.01 o                         
   0   6  24          0.63          1.82         4.09 o                         
   1   6  24          8.72          7.62         4.46 o                         
   2   6  24          1.98         -3.25         3.25 o                         
   3   6  24          0.95         -4.70         4.70 o                         
   4   6  24         15.50         17.79         5.87 o                         
   5   6  24         28.25         22.05         5.44 o                         
   6   6  24          0.38          4.92         5.39 o                         
  -5   7  24        122.85        157.55         7.58 o                         
  -4   7  24          0.40         -4.07         4.07 o                         
  -3   7  24        464.15        449.94        10.94 o                         
  -2   7  24         47.31         42.97         4.80 o                         
  -1   7  24         21.07         16.59         4.48 o                         
   0   7  24        269.26        261.24         8.66 o                         
   1   7  24          0.51          3.26         3.69 o                         
   2   7  24          3.47         -1.78         3.65 o                         
   3   7  24          5.96          4.52         5.29 o                         
   4   7  24         11.04         14.95         5.45 o                         
  -3   8  24         11.76         11.00         6.38 o                         
  -2   8  24         22.05         30.56         5.17 o                         
  -1   8  24         44.71         46.18         5.59 o                         
   0   8  24          2.52          2.01         4.19 o                         
   1   8  24         29.90         23.60         5.73 o                         
   2   8  24         13.36         12.87         4.79 o                         
  -9   1  25          1.11         -6.16         6.16 o                         
  -8   1  25          5.79         16.55        22.82 o                         
  -7   1  25          1.59          6.54         5.54 o                         
  -6   1  25          3.34          0.31         4.28 o                         
  -5   1  25         11.19         13.81         3.71 o                         
  -4   1  25         69.50         62.33         4.51 o                         
  -3   1  25         82.99         82.14         5.46 o                         
  -2   1  25        209.92        200.20         7.28 o                         
  -1   1  25         20.73         17.06         2.82 o                         
   0   1  25          2.22          5.01         2.69 o                         
   1   1  25         14.56         11.09         4.37 o                         
   2   1  25          4.48          9.53         4.31 o                         
   3   1  25         22.09         21.42         4.52 o                         
   4   1  25         69.50         81.10         5.58 o                         
   5   1  25          0.52          2.99         4.28 o                         
   6   1  25         50.87         48.01         5.40 o                         
   7   1  25          0.00          1.52         7.18 o                         
   8   1  25          1.90          5.88         5.37 o                         
  -9   2  25         38.49         57.22        10.21 o                         
  -8   2  25         46.80         41.14         6.19 o                         
  -7   2  25        349.77        316.10        11.70 o                         
  -6   2  25         62.34         59.01         5.75 o                         
  -5   2  25         45.89         27.48         4.17 o                         
  -4   2  25         36.92         47.07         4.44 o                         
  -3   2  25         86.17         83.08         4.85 o                         
  -2   2  25         27.06         28.80         4.05 o                         
  -1   2  25          0.00         -2.43         2.43 o                         
   0   2  25         12.34          8.02         2.60 o                         
   1   2  25         27.85         27.88         3.65 o                         
   2   2  25          0.06          1.15         3.10 o                         
   3   2  25        101.34         97.03         5.69 o                         
   4   2  25          6.06          7.94         3.41 o                         
   5   2  25         68.50         67.05         4.72 o                         
   6   2  25          6.09          7.47         4.48 o                         
   7   2  25         37.43         47.62         5.55 o                         
   8   2  25         46.63         53.28         7.30 o                         
  -8   3  25         65.18         87.43         7.26 o                         
  -7   3  25          1.02         -0.53         5.82 o                         
  -6   3  25         84.83         97.41         7.02 o                         
  -5   3  25          2.10          0.58         3.51 o                         
  -4   3  25          0.01          4.48         3.33 o                         
  -3   3  25          7.57         -0.46         2.64 o                         
  -2   3  25         90.24         97.54         5.34 o                         
  -1   3  25          7.48          7.05         2.92 o                         
   0   3  25         30.31         31.27         3.32 o                         
   1   3  25          9.69          5.89         2.77 o                         
   2   3  25          0.03         -1.03         3.10 o                         
   3   3  25          1.86          0.46         3.31 o                         
   4   3  25         46.97         38.94         4.32 o                         
   5   3  25        135.73        145.87         7.37 o                         
   6   3  25        180.78        179.27         8.28 o                         
   7   3  25         10.54         19.52         4.86 o                         
  -8   4  25        288.40        284.94        13.18 o                         
  -7   4  25        181.09        176.92         7.35 o                         
  -6   4  25          2.48          2.70         4.38 o                         
  -5   4  25         33.84         34.89         4.96 o                         
  -4   4  25          1.82         -3.95         3.95 o                         
  -3   4  25        119.74        120.10         5.98 o                         
  -2   4  25         23.35         26.22         3.56 o                         
  -1   4  25         47.95         54.50         4.02 o                         
   0   4  25         19.10         14.91         3.23 o                         
   1   4  25          0.04          3.70         2.99 o                         
   2   4  25         28.07         39.20         6.39 o                         
   3   4  25        142.77        138.93         7.21 o                         
   4   4  25         17.74         19.14         5.44 o                         
   5   4  25         77.85         74.43         6.37 o                         
   6   4  25         95.71         99.37         7.04 o                         
   7   4  25          0.19          3.35         6.99 o                         
  -7   5  25          6.19          2.28         4.38 o                         
  -6   5  25        261.86        273.65        11.18 o                         
  -5   5  25         34.73         33.21         5.16 o                         
  -4   5  25         67.01         71.79         5.18 o                         
  -3   5  25        183.06        178.14         6.50 o                         
  -2   5  25         71.45         65.63         4.84 o                         
  -1   5  25         19.27         23.21         3.55 o                         
   0   5  25          7.76          2.24         3.20 o                         
   1   5  25          1.86         -2.09         3.11 o                         
   2   5  25         53.64         56.81         4.44 o                         
   3   5  25         23.74         34.50         6.88 o                         
   4   5  25          0.20          5.24         4.50 o                         
   5   5  25        247.08        250.07         9.92 o                         
   6   5  25        113.32        127.57        10.31 o                         
  -6   6  25         37.97         38.81         5.27 o                         
  -5   6  25          1.66         -4.39         4.76 o                         
  -4   6  25         40.45         42.36         5.84 o                         
  -3   6  25         69.35         74.03         5.24 o                         
  -2   6  25          3.70          7.47         4.75 o                         
  -1   6  25        149.56        145.43         6.19 o                         
   0   6  25         23.30         18.45         3.89 o                         
   1   6  25         56.16         50.48         4.50 o                         
   2   6  25         53.45         56.47         4.65 o                         
   3   6  25         45.80         50.90         6.14 o                         
   4   6  25         84.41         85.05         7.04 o                         
   5   6  25          0.03         -2.10         4.89 o                         
  -5   7  25        499.68        499.11        11.40 o                         
  -4   7  25        140.61        141.53         7.04 o                         
  -3   7  25         57.10         68.04         6.03 o                         
  -2   7  25          6.06         12.85         4.03 o                         
  -1   7  25         20.23         18.13         4.53 o                         
   0   7  25         13.79         18.63         4.85 o                         
   1   7  25          0.85         -3.58         3.58 o                         
   2   7  25        108.82        105.41         6.83 o                         
   3   7  25          0.60         -3.05         6.16 o                         
   4   7  25         70.69         66.61         7.04 o                         
  -2   8  25          0.24         10.01         4.80 o                         
  -1   8  25        152.53        141.63         9.43 o                         
   0   8  25          9.31          9.59         4.37 o                         
   1   8  25         75.01         69.78         6.03 o                         
  -9   0  26        428.73        404.95        26.67 o                         
  -8   0  26        432.47        438.85        26.21 o                         
  -7   0  26         75.33        111.40         9.85 o                         
  -6   0  26         67.28         62.40         8.14 o                         
  -5   0  26          0.87          2.86         5.73 o                         
  -4   0  26          9.20         10.85         5.43 o                         
  -3   0  26        121.97        123.92         8.95 o                         
  -2   0  26         12.86         25.13         6.05 o                         
  -1   0  26         61.39         59.52         6.87 o                         
   0   0  26         17.05         25.37         6.07 o                         
   1   0  26         78.97         80.16         7.67 o                         
   2   0  26        116.12        129.26         9.57 o                         
   3   0  26          3.57          1.59         6.78 o                         
   4   0  26          3.15          4.71         5.40 o                         
   5   0  26        527.82        542.29        15.89 o                         
   6   0  26         10.30         14.72         5.53 o                         
   7   0  26        131.99        149.15        15.82 o                         
   8   0  26        391.34        390.49        25.31 o                         
  -8   1  26         29.48         27.60         8.61 o                         
  -7   1  26        459.43        511.36        16.57 o                         
  -6   1  26         66.80         74.32         6.22 o                         
  -5   1  26          4.31         11.46         3.66 o                         
  -4   1  26          6.87          6.24         3.39 o                         
  -3   1  26        164.55        163.14         6.77 o                         
  -2   1  26          2.71          4.99         3.67 o                         
  -1   1  26         92.75         80.38         5.59 o                         
   0   1  26         16.37          7.64         2.97 o                         
   1   1  26          5.68          3.92         3.04 o                         
   2   1  26         57.06         49.43         4.75 o                         
   3   1  26        133.06        129.89         8.76 o                         
   4   1  26         60.58         68.89         5.35 o                         
   5   1  26        427.41        420.17         9.21 o                         
   6   1  26        173.72        198.92         8.45 o                         
   7   1  26        143.95        128.60         9.03 o                         
  -8   2  26        117.36        111.15         7.33 o                         
  -7   2  26          0.83          7.09         5.95 o                         
  -6   2  26          0.34         -4.95         6.26 o                         
  -5   2  26          2.17          1.17         3.58 o                         
  -4   2  26         17.62         10.65         3.58 o                         
  -3   2  26         38.65         51.63         4.34 o                         
  -2   2  26        113.40        117.01         5.48 o                         
  -1   2  26          6.03          7.26         2.73 o                         
   0   2  26          5.29          8.65         2.81 o                         
   1   2  26         54.50         53.77         4.35 o                         
   2   2  26         46.05         44.33         4.26 o                         
   3   2  26         22.95         22.93         4.38 o                         
   4   2  26          7.35          7.21         3.49 o                         
   5   2  26        148.68        155.81         6.42 o                         
   6   2  26        116.98        115.93         7.09 o                         
   7   2  26         30.46         40.67         5.45 o                         
  -8   3  26         53.31         60.51         9.64 o                         
  -7   3  26         23.61         18.73         6.75 o                         
  -6   3  26        363.12        363.00        24.41 o                         
  -5   3  26          9.19          8.03         4.02 o                         
  -4   3  26         33.09         41.61         5.15 o                         
  -3   3  26        187.70        173.79         8.83 o                         
  -2   3  26        100.06        102.06         7.96 o                         
  -1   3  26         69.95         69.71         4.15 o                         
   0   3  26          8.24         17.20         3.17 o                         
   1   3  26         30.71         37.61         4.14 o                         
   2   3  26          1.23          4.14         3.44 o                         
   3   3  26          0.21         -1.84         3.17 o                         
   4   3  26        159.59        165.54         7.44 o                         
   5   3  26         43.37         56.89         6.81 o                         
   6   3  26         66.10         51.84         9.94 o                         
   7   3  26         26.05         23.67         5.38 o                         
  -7   4  26         60.17         72.00         9.33 o                         
  -6   4  26         52.03         67.82         6.01 o                         
  -5   4  26         56.82         54.96         5.49 o                         
  -4   4  26         16.31         18.32         4.89 o                         
  -3   4  26          1.52          3.95         3.83 o                         
  -2   4  26        306.01        287.66         7.10 o                         
  -1   4  26          0.47         -2.67         2.96 o                         
   0   4  26         27.43         26.49         3.63 o                         
   1   4  26         15.18         12.08         3.26 o                         
   2   4  26          4.20          4.59         3.57 o                         
   3   4  26         21.23         21.51         3.99 o                         
   4   4  26         16.76         16.39         5.07 o                         
   5   4  26         11.71         15.01         4.89 o                         
   6   4  26        191.07        201.58         8.99 o                         
  -7   5  26         66.35         80.76         6.13 o                         
  -6   5  26        397.84        413.44        12.71 o                         
  -5   5  26          6.69         10.86         4.74 o                         
  -4   5  26        216.95        248.28         8.54 o                         
  -3   5  26        197.64        196.79         7.81 o                         
  -2   5  26         17.19         15.38         3.94 o                         
  -1   5  26         48.25         58.55         4.45 o                         
   0   5  26        138.14        144.06         5.91 o                         
   1   5  26         79.69         87.69         4.97 o                         
   2   5  26         14.87         20.88         4.33 o                         
   3   5  26          1.10          8.55         3.83 o                         
   4   5  26         27.41         29.07         5.63 o                         
   5   5  26         36.45         46.38         5.91 o                         
   6   5  26         55.80         57.68         6.51 o                         
  -6   6  26          7.87          5.42         4.78 o                         
  -5   6  26        151.93        150.00         8.27 o                         
  -4   6  26          2.51         -0.50         4.52 o                         
  -3   6  26          0.39         -1.36         3.71 o                         
  -2   6  26        148.27        145.75         6.42 o                         
  -1   6  26         18.67         23.20         4.03 o                         
   0   6  26         65.30         64.61         4.87 o                         
   1   6  26          5.88         11.87         3.78 o                         
   2   6  26         43.32         44.12         4.98 o                         
   3   6  26          2.19         -2.64         4.70 o                         
   4   6  26        132.03        148.07         8.55 o                         
   5   6  26         34.90         33.18         6.10 o                         
  -4   7  26        141.04        122.50         7.58 o                         
  -3   7  26         66.65         75.20         6.22 o                         
  -2   7  26         83.57         83.15         5.90 o                         
  -1   7  26         10.12          8.87         4.30 o                         
   0   7  26        142.96        145.50         7.22 o                         
   1   7  26          8.09         13.21         4.01 o                         
   2   7  26         41.40         50.16         6.48 o                         
   3   7  26          1.03         -3.68         5.19 o                         
  -1   8  26         29.06         38.32         8.78 o                         
   0   8  26          2.81          3.40         7.33 o                         
  -8   1  27         17.85         27.57         8.31 o                         
  -7   1  27        361.08        349.51        15.73 o                         
  -6   1  27         43.17         46.10         7.05 o                         
  -5   1  27        176.27        194.55         7.50 o                         
  -4   1  27          6.79          4.79         3.70 o                         
  -3   1  27         24.61         17.08         4.35 o                         
  -2   1  27         35.25         34.59         4.72 o                         
  -1   1  27         22.47         16.10         4.12 o                         
   0   1  27          3.86          4.25         3.28 o                         
   1   1  27        109.61        119.58         5.62 o                         
   2   1  27          4.35          6.45         3.81 o                         
   3   1  27         27.04         19.09         4.96 o                         
   4   1  27         70.98         78.55         5.64 o                         
   5   1  27        197.10        222.00         8.17 o                         
   6   1  27        205.87        213.41         8.95 o                         
   7   1  27         43.58         44.30         7.04 o                         
  -8   2  27         22.54         17.97         7.11 o                         
  -7   2  27         13.80         15.37         6.11 o                         
  -6   2  27         33.76         37.52         5.45 o                         
  -5   2  27         59.52         60.23         5.17 o                         
  -4   2  27         15.12         18.19         5.22 o                         
  -3   2  27        123.61        117.23         5.75 o                         
  -2   2  27         22.16         24.00         3.74 o                         
  -1   2  27         35.44         40.36         3.97 o                         
   0   2  27         22.80         30.87         3.91 o                         
   1   2  27         42.38         52.97         4.45 o                         
   2   2  27         10.96         11.22         3.55 o                         
   3   2  27         29.69         31.66         4.59 o                         
   4   2  27        131.10        122.87         6.67 o                         
   5   2  27        165.22        175.35         6.91 o                         
   6   2  27        300.10        341.84        10.47 o                         
   7   2  27         39.56         43.66         5.70 o                         
  -8   3  27          5.02          3.42        10.44 o                         
  -7   3  27        621.09        661.44        17.47 o                         
  -6   3  27         41.50         41.88        20.34 o                         
  -5   3  27         89.92         95.98         6.22 o                         
  -4   3  27        213.89        221.45         8.46 o                         
  -3   3  27         47.06         51.41         4.90 o                         
  -2   3  27         44.56         49.62         5.93 o                         
  -1   3  27        225.04        221.35         6.26 o                         
   0   3  27          3.66          3.87         3.17 o                         
   1   3  27        221.62        234.74         7.26 o                         
   2   3  27          3.64          8.32         3.54 o                         
   3   3  27         71.35         77.65         5.31 o                         
   4   3  27         68.90         68.20         5.13 o                         
   5   3  27        272.72        294.84        11.57 o                         
   6   3  27        182.28        185.05        14.23 o                         
   7   3  27         13.70         23.95         9.49 o                         
  -7   4  27          0.18          5.36         6.64 o                         
  -6   4  27        106.45        104.20         7.16 o                         
  -5   4  27         60.03         67.65         5.97 o                         
  -4   4  27          3.91          7.26         4.56 o                         
  -3   4  27         78.72         81.03         7.18 o                         
  -2   4  27         97.77        100.85         5.74 o                         
  -1   4  27         37.63         34.82         3.92 o                         
   0   4  27         88.81         90.30         4.92 o                         
   1   4  27         27.12         25.02         4.11 o                         
   2   4  27         18.34         19.15         5.40 o                         
   3   4  27         10.62          5.42         3.75 o                         
   4   4  27         39.65         38.52         5.75 o                         
   5   4  27         11.40         15.08         5.07 o                         
   6   4  27          1.21         -4.66         4.66 o                         
  -6   5  27        497.87        518.75        13.91 o                         
  -5   5  27         79.04         79.93         6.52 o                         
  -4   5  27        230.34        259.77         8.86 o                         
  -3   5  27          1.13          1.56         5.17 o                         
  -2   5  27          2.40         -0.02         3.35 o                         
  -1   5  27         75.99         70.63         4.87 o                         
   0   5  27          0.46         -3.48         3.75 o                         
   1   5  27         23.68         22.09         4.33 o                         
   2   5  27         29.91         30.45         4.61 o                         
   3   5  27          5.14          2.58         3.86 o                         
   4   5  27         27.80         30.33         5.82 o                         
   5   5  27          3.58          5.84         5.09 o                         
  -5   6  27         92.93        100.93         8.09 o                         
  -4   6  27        111.32        113.83         8.59 o                         
  -3   6  27          6.32          4.56         4.33 o                         
  -2   6  27        135.18        147.44         6.67 o                         
  -1   6  27          1.00          0.81         4.80 o                         
   0   6  27        177.49        184.17         6.95 o                         
   1   6  27          1.62          1.90         4.41 o                         
   2   6  27         22.19         30.43         4.82 o                         
   3   6  27         42.28         48.75         6.38 o                         
   4   6  27          0.50          4.53         5.33 o                         
  -4   7  27         26.84         33.44        13.56 o                         
  -3   7  27          3.42          9.36         4.87 o                         
  -2   7  27          0.00         -3.80         3.80 o                         
  -1   7  27         65.53         71.51         5.88 o                         
   0   7  27          0.51          2.13         4.03 o                         
   1   7  27          1.10          0.71         4.15 o                         
   2   7  27          0.01         -3.66         7.05 o                         
  -8   0  28          2.78         15.37        12.20 o                         
  -7   0  28        278.89        280.89        14.22 o                         
  -6   0  28        377.85        400.39        15.82 o                         
  -5   0  28         12.24          1.60         6.30 o                         
  -4   0  28        643.60        644.76        18.21 o                         
  -3   0  28        664.30        663.67        18.04 o                         
  -2   0  28         46.45         54.41        14.46 o                         
  -1   0  28         10.30          0.32         5.65 o                         
   0   0  28         15.15         11.84         5.85 o                         
   1   0  28         44.76         56.47        18.76 o                         
   2   0  28        262.44        275.44        12.23 o                         
   3   0  28         16.26         18.08         6.07 o                         
   4   0  28        335.15        362.14        13.73 o                         
   5   0  28         33.20         34.01        10.62 o                         
   6   0  28        126.54        134.50         9.77 o                         
   7   0  28         74.42         63.27        12.65 o                         
  -8   1  28        959.36       1029.13        27.14 o                         
  -7   1  28        303.62        338.99        13.11 o                         
  -6   1  28        128.47        126.68         9.52 o                         
  -5   1  28        201.96        208.65         7.59 o                         
  -4   1  28        103.01        106.52         6.06 o                         
  -3   1  28          0.18          1.50         4.18 o                         
  -2   1  28        259.29        277.75         8.92 o                         
  -1   1  28          3.64          9.44         4.11 o                         
   0   1  28        332.62        347.77         9.65 o                         
   1   1  28         68.04         76.32         4.86 o                         
   2   1  28         31.07         39.98         4.91 o                         
   3   1  28         83.80        105.36        11.29 o                         
   4   1  28        244.95        257.86         9.65 o                         
   5   1  28         63.82         76.28         5.96 o                         
   6   1  28         14.40         14.21         5.55 o                         
   7   1  28         20.52         17.17        10.85 o                         
  -8   2  28          3.08         11.49         8.15 o                         
  -7   2  28        122.04        108.40        11.64 o                         
  -6   2  28        259.03        265.96         9.61 o                         
  -5   2  28         79.11         80.25         5.67 o                         
  -4   2  28        298.78        306.48         9.32 o                         
  -3   2  28        451.53        461.04         9.54 o                         
  -2   2  28          0.36          0.69         3.27 o                         
  -1   2  28         46.17         48.28         5.13 o                         
   0   2  28          0.18         -1.59         3.30 o                         
   1   2  28          3.13         -0.84         3.19 o                         
   2   2  28         18.92         13.26         3.69 o                         
   3   2  28         33.33         32.91         4.96 o                         
   4   2  28        320.48        335.59         9.85 o                         
   5   2  28         30.82         39.26         5.01 o                         
   6   2  28        197.08        208.09         9.00 o                         
  -7   3  28        220.31        220.22        12.15 o                         
  -6   3  28          4.16         11.36         7.65 o                         
  -5   3  28        275.43        276.32         9.04 o                         
  -4   3  28         82.74         82.22         6.20 o                         
  -3   3  28         70.32         69.17         5.90 o                         
  -2   3  28          1.30          9.69         3.65 o                         
  -1   3  28         22.16         34.58         4.22 o                         
   0   3  28          2.40          1.95         3.75 o                         
   1   3  28         17.07         27.06         4.16 o                         
   2   3  28        214.25        220.83         7.51 o                         
   3   3  28          6.70          5.83         3.92 o                         
   4   3  28        116.95        121.23         6.21 o                         
   5   3  28         17.77         13.59         5.87 o                         
   6   3  28         11.13         24.35         6.03 o                         
  -7   4  28          1.64          1.94         5.51 o                         
  -6   4  28        125.77        125.61         9.07 o                         
  -5   4  28        212.22        222.29         9.04 o                         
  -4   4  28          9.01         10.54         4.71 o                         
  -3   4  28        157.84        157.24         7.88 o                         
  -2   4  28         58.89         59.89         5.16 o                         
  -1   4  28         98.40         99.77         5.18 o                         
   0   4  28          2.42          0.17         3.60 o                         
   1   4  28          7.26          7.95         4.00 o                         
   2   4  28         67.90         86.05         5.85 o                         
   3   4  28          0.93         -3.56         3.61 o                         
   4   4  28        166.10        194.15         9.25 o                         
   5   4  28        377.31        381.20        13.31 o                         
   6   4  28          1.05          3.59         5.39 o                         
  -6   5  28          4.63         -1.79         4.65 o                         
  -5   5  28         63.28         66.00         9.63 o                         
  -4   5  28          1.73          7.05         4.15 o                         
  -3   5  28         11.52         15.64         4.82 o                         
  -2   5  28         82.37         83.19         5.86 o                         
  -1   5  28         52.33         61.34         4.74 o                         
   0   5  28         81.49         89.94         5.34 o                         
   1   5  28          4.79         12.37         4.18 o                         
   2   5  28        135.31        126.75         6.65 o                         
   3   5  28         93.60        108.15         6.35 o                         
   4   5  28          7.75         13.78         7.18 o                         
   5   5  28         92.55         73.12         7.04 o                         
  -5   6  28        139.90        148.28         8.46 o                         
  -4   6  28          7.02         15.72         5.12 o                         
  -3   6  28         13.41          9.54         4.87 o                         
  -2   6  28         58.35         65.07         5.18 o                         
  -1   6  28         32.89         43.05         4.62 o                         
   0   6  28         21.73         22.12         4.20 o                         
   1   6  28          0.00          3.37         4.23 o                         
   2   6  28         15.38         18.39         4.67 o                         
   3   6  28        213.66        233.09        18.66 o                         
   4   6  28         30.17         38.42        11.30 o                         
  -3   7  28        117.70        125.00        12.28 o                         
  -2   7  28          9.31          5.04         4.59 o                         
  -1   7  28          1.71          1.61         4.43 o                         
   0   7  28          8.47          6.79         5.42 o                         
   1   7  28         23.38         21.59         5.70 o                         
  -7   1  29         57.84         60.69         8.08 o                         
  -6   1  29         78.66         92.83         7.17 o                         
  -5   1  29          0.62          0.24         4.48 o                         
  -4   1  29         23.35         24.98         4.84 o                         
  -3   1  29         90.17        104.87         6.88 o                         
  -2   1  29         42.99         46.34         5.48 o                         
  -1   1  29         36.37         40.32         7.76 o                         
   0   1  29         32.89         35.85         4.94 o                         
   1   1  29         31.56         35.81         4.79 o                         
   2   1  29         48.72         49.75         5.35 o                         
   3   1  29         12.16         11.86         4.50 o                         
   4   1  29         12.43         12.98         4.56 o                         
   5   1  29         27.65         24.72         4.89 o                         
   6   1  29          0.05         -4.05         4.84 o                         
  -7   2  29          4.92          7.93        13.11 o                         
  -6   2  29         97.84         93.14         8.24 o                         
  -5   2  29        146.28        155.54         7.27 o                         
  -4   2  29         56.12         54.02         7.70 o                         
  -3   2  29         69.87         78.51         6.37 o                         
  -2   2  29         62.64         64.19         4.88 o                         
  -1   2  29         37.67         38.25         5.17 o                         
   0   2  29         31.91         41.02         5.13 o                         
   1   2  29        188.76        203.53         8.81 o                         
   2   2  29          3.33          7.94         4.18 o                         
   3   2  29         20.14         19.18         4.10 o                         
   4   2  29         25.14         26.19         4.78 o                         
   5   2  29        507.90        527.79        13.07 o                         
   6   2  29        102.16        109.87         8.39 o                         
  -7   3  29         18.34         18.78         9.75 o                         
  -6   3  29        267.54        265.83        17.85 o                         
  -5   3  29         17.51         19.35         5.90 o                         
  -4   3  29          3.13          0.67         4.48 o                         
  -3   3  29         66.14         80.35         6.21 o                         
  -2   3  29         42.21         43.64         4.60 o                         
  -1   3  29         92.82        114.60        13.18 o                         
   0   3  29        106.23        106.67         5.88 o                         
   1   3  29         25.55         19.98         4.12 o                         
   2   3  29         31.36         34.01         4.36 o                         
   3   3  29         51.53         53.13         5.12 o                         
   4   3  29         26.81         36.69         5.75 o                         
   5   3  29         10.38         19.23         5.74 o                         
   6   3  29          0.77         -4.98         4.98 o                         
  -6   4  29         87.64        104.94         8.01 o                         
  -5   4  29        101.08        120.54         7.37 o                         
  -4   4  29        160.83        148.94        12.85 o                         
  -3   4  29         54.96         57.50         5.95 o                         
  -2   4  29         38.95         45.11         5.58 o                         
  -1   4  29        182.91        178.69         7.25 o                         
   0   4  29         21.44         26.80         4.62 o                         
   1   4  29         88.25         88.01         6.20 o                         
   2   4  29        300.55        301.48         9.53 o                         
   3   4  29         90.88         90.51         5.98 o                         
   4   4  29        474.33        475.99        12.67 o                         
   5   4  29        340.40        334.61        11.21 o                         
  -5   5  29         24.52         20.25         5.17 o                         
  -4   5  29         73.22         76.88         5.77 o                         
  -3   5  29          4.45         -2.93         4.03 o                         
  -2   5  29          3.89         11.48         4.08 o                         
  -1   5  29          0.65         -2.36         4.33 o                         
   0   5  29          5.79         14.44         4.43 o                         
   1   5  29         34.87         33.30         4.91 o                         
   2   5  29          0.47         -0.77         4.15 o                         
   3   5  29        250.94        258.90        11.76 o                         
   4   5  29        148.84        158.13         9.09 o                         
  -4   6  29        134.13        139.18         7.93 o
[truncated: 26,326 more chars]
