# Supplementary material for: (E)-2-(3,5-Di­meth­oxy­benzyl­idene)indan-1-one
Source: IUCrdata. 2020 Jun 12;5(Pt 6):x200759. doi: 10.1107/S2414314620007592 (PMC9462231; doi:10.1107/S2414314620007592)
Supplement: Supplementary file 3 [file x-05-x200759-Isup3.smi]

COC1CC(CC(C1)OC)CC2CC3CCCCC3C2O
